# Supplementary material for: HDAC4 influences the DNA damage response and counteracts senescence by assembling with HDAC1/HDAC2 to control H2BK120 acetylation and homology-directed repair
Source: Nucleic Acids Res. 2024 Jun 14;52(14):8218–40. doi: 10.1093/nar/gkae501 (PMC11317144; doi:10.1093/nar/gkae501)
Supplement: gkae501_Supplemental_Files [file gkae501_supplemental_files.zip]

Archive with 11 entries (11 files):
- Original scan of immunoblots.pdf
- SUPPLEMENTARY DATA.pdf
- Table S1.xlsx
- Table S2.xlsx
- Table S3.xlsx
- table S4.xlsx
- Table S5.xlsx
- Table S6.xlsx
- Table S7.xlsx
- Video S1.mov
- Video S2.mov
