# Supplementary material for: HDAC4 influences the DNA damage response and counteracts senescence by assembling with HDAC1/HDAC2 to control H2BK120 acetylation and homology-directed repair
Source: Nucleic Acids Res. 2024 Jun 14;52(14):8218–40. doi: 10.1093/nar/gkae501 (PMC11317144; doi:10.1093/nar/gkae501)
Supplement: gkae501_Supplemental_Files [file gkae501_supplemental_files.zip › Table S1.xlsx]

## Sheet: Foglio1
0h			12h			36h
chr	start	end	chr	start	end	chr	start	end
chr10	33178212	33379241	chr1	94196726	94335914	chr2	237117492	237361021
chr9	78954617	79104173	chr17	77303507	77431391	chr11	96127121	96334137
chr1	186780024	186926652	chr17	64622404	64749082	chr8	117977047	118143317
chr8	130191844	130331164	chr2	150586362	150706484	chr2	101697931	101858538
chr15	67064767	67200944	chr5	53323504	53440213	chr3	157329189	157488518
chr10	79066727	79195577	chr9	37936684	38050209	chr2	189083059	189234193
chr1	94207948	94335815	chr8	122079166	122189689	chr17	64604138	64749198
chr19	46856343	46982672	chr5	148908526	149016376	chr2	150567000	150711652
chr17	64622729	64748804	chr10	99905351	100010953	chr8	130192075	130331612
chr9	110877139	110999803	chr11	123101106	123198353	chr1	39075777	39214789
chr9	37929359	38049907	chr12	65601479	65696412	chr17	77302936	77436156
chr5	148939025	149057529	chr15	67065624	67151741	chr9	37936064	38069153
chr8	122078684	122196430	chr3	45083499	45169260	chr3	149528113	149659616
chr5	53323663	53440181	chr9	21532164	21617345	chr5	148908317	149037776
chr4	182490615	182606635	chr20	53865210	53950199	chr10	79067441	79195458
chr18	14767786	14878546	chr2	189327657	189412506	chr9	21492546	21620479
chr20	4063022	4172683	chr4	7827644	7912065	chr1	68103674	68231594
chr14	61511969	61621627	chr2	152503947	152588296	chr15	39094699	39216334
chr3	149530958	149640563	chr3	127733961	127818296	chr10	99889671	100009777
chr12	75684312	75793226	chr5	172849682	172933412	chr10	62019694	62138772
chr10	99905645	100010960	chr9	111992271	112075543	chr1	172885509	173003429
chr6	16668803	16771072	chr19	46856350	46937645	chr5	53323366	53439845
chr9	78740594	78841872	chr18	57768128	57849063	chr12	105253280	105369161
chr3	16048396	16147851	chr20	9013232	9094079	chr10	33178053	33293684
chr13	45160907	45258790	chr11	96207891	96288596	chr12	27520988	27635392
chr9	91117939	91215803	chr3	170688372	170768985	chr3	123686619	123800127
chr1	172883245	172980979	chr1	172897304	172976952	chr22	45441041	45554359
chr5	33765306	33862751	chr14	61516562	61595669	chr4	7801835	7913644
chr3	27500298	27597312	chr7	116510971	116589151	chr9	110737498	110848561
chr12	46429017	46525627	chr12	127229060	127306827	chr8	122078546	122189456
chr17	57860884	57955272	chr9	110877232	110954725	chr14	51507801	51618401
chr12	27542036	27635382	chr5	65141921	65218592	chr2	46670090	46780234
chr22	30185486	30278467	chr9	15998455	16075103	chr20	38108877	38218929
chr15	60352691	60444973	chr2	160357872	160434350	chr12	75683460	75791859
chr2	46797797	46889754	chr15	60352767	60428307	chr17	2155746	2263031
chr9	127494735	127586166	chr4	73660612	73735895	chr5	172850694	172957458
chr22	36328240	36419389	chr19	38637347	38712558	chr12	65593092	65699183
chr20	50483134	50574081	chr14	49971279	50046393	chr1	85263357	85368160
chr3	141293951	141384247	chr3	101890086	101964558	chr11	35138402	35243035
chr18	57767587	57855780	chr15	39231493	39305916	chr15	48411504	48515976
chr5	26870961	26958852	chr10	98309822	98383913	chr10	16985141	17089500
chr18	45753666	45840475	chr2	37640593	37714387	chr8	25174113	25277748
chr11	123111891	123198458	chr2	64766823	64840351	chr1	94232755	94335748
chr2	223527743	223613964	chr5	33787386	33859805	chr3	45081572	45183547
chr21	25299998	25385799	chr8	118054171	118126410	chr6	17903999	18005708
chr20	53865010	53949944	chr3	141302328	141374211	chr15	71237051	71338230
chr6	157988391	158072850	chr4	156733949	156804833	chr15	60343157	60444125
chr3	25438601	25523014	chr12	13154112	13224910	chr9	110969125	111069294
chr9	111992119	112075770	chr9	127515402	127586154	chr1	115158316	115258448
chr2	160351402	160433800	chr22	36328507	36398667	chr11	12745943	12845979
chr3	45595743	45677863	chr3	149570184	149639524	chr1	93604986	93704676
chr5	172850455	172932533	chr1	7993677	8062785	chr11	123100664	123198881
chr3	170688707	170768879	chr11	86577095	86645789	chr2	37623815	37721754
chr10	13815181	13895119	chr5	14142211	14210468	chr3	141360342	141457518
chr9	111895765	111974929	chr2	36337565	36405650	chr7	92717175	92813930
chr4	7827586	7906572	chr14	68637290	68705274	chr2	152503530	152599253
chr9	78854988	78933783	chr1	98059950	98127920	chr8	23295820	23390821
chr12	109978982	110056977	chr5	61274896	61342798	chr19	46840314	46933282
chr3	64144070	64220792	chr3	11145247	11213063	chr4	140070224	140163189
chr11	29261365	29337782	chr3	16057886	16125698	chr1	243203811	243296334
chr16	15966180	16042105	chr3	42013730	42081488	chr2	33205841	33298161
chr10	3754322	3829983	chr12	46429053	46495539	chr9	127494691	127586761
chr4	73660490	73735988	chr10	33211350	33277819	chr7	55049697	55141602
chr19	38637219	38712652	chr10	106386589	106452867	chr1	224488601	224580438
chr1	240278500	240353726	chr10	95214178	95280323	chr5	95779334	95870832
chr11	12767571	12842389	chr15	71272425	71338100	chr18	45750146	45839909
chr3	101890345	101965148	chr19	42793147	42858610	chr7	116499705	116589229
chr2	51659248	51733953	chr2	172638978	172704434	chr3	127734075	127823252
chr11	28696704	28771328	chr17	72358232	72423672	chr3	16058066	16146795
chr15	39230660	39304211	chr11	108868982	108934260	chr10	98295477	98384201
chr2	37641116	37714609	chr9	110777515	110842739	chr4	76965831	77053400
chr11	11975566	12048088	chr12	6165976	6231017	chr12	96415396	96502735
chr5	14142269	14214399	chr2	237171130	237235903	chr11	35319078	35405438
chr1	234955124	235027095	chr19	42873141	42936668	chr15	67065609	67151667
chr10	106380397	106451915	chr2	39468156	39531233	chr3	25424236	25510254
chr9	110777176	110848457	chr2	196232275	196295325	chr2	189327250	189413219
chr3	157416884	157488118	chr1	67709317	67772207	chr8	118876554	118961946
chr8	118049407	118120536	chr4	85761302	85823818	chr20	53865170	53950423
chr20	35301015	35372116	chr14	51520903	51582941	chr7	24898452	24982884
chr2	46679153	46749928	chr14	54593417	54654850	chr14	61512037	61595984
chr12	13153821	13224535	chr3	159823852	159884979	chr2	160352086	160434902
chr9	21546880	21617482	chr5	52985061	53046166	chr1	146241627	146324261
chr8	93836574	93906894	chr1	39153459	39214465	chr1	120080820	120163179
chr17	43231434	43301383	chr2	237255396	237316393	chr4	94479570	94561755
chr2	36337220	36407117	chr2	191626331	191687178	chr7	134854554	134936564
chr3	158659399	158729209	chr17	17899995	17960822	chr12	72264500	72346289
chr11	86575809	86645457	chr20	4544199	4604713	chr2	191611454	191692921
chr6	44006480	44075721	chr4	169223688	169284101	chr5	14396837	14477883
chr1	238624830	238693741	chr15	74373637	74433926	chr20	9013805	9094302
chr9	124251787	124320346	chr1	58726644	58786871	chr3	170688736	170769096
chr3	11144925	11213010	chr8	117976913	118037052	chr1	148620015	148699901
chr12	50531225	50599235	chr21	38266336	38325978	chr1	149371593	149451250
chr18	14548286	14616160	chr16	69164990	69224613	chr1	203626860	203706479
chr5	61274865	61342694	chr15	32818944	32878528	chr1	146149665	146229119
chr5	27207121	27274839	chr2	37764077	37823604	chr9	110876942	110955989
chr8	23506870	23574482	chr8	117900656	117960155	chr10	74002252	74081267
chr11	86678316	86745281	chr8	118877371	118936683	chr2	200376581	200455579
chr12	65628957	65695683	chr9	124251466	124310722	chr15	39231880	39310781
chr19	11137245	11203886	chr16	86340454	86399674	chr12	111395776	111474612
chr10	95214221	95280834	chr13	33227563	33286735	chr14	32588876	32667510
chr5	135993076	136059687	chr6	16712203	16771071	chr1	214378398	214456649
chr8	29632050	29698241	chr13	45178137	45236697	chr6	52499034	52577030
chr15	39877113	39942986	chr20	47303479	47361663	chr1	240279191	240356975
chr2	237171102	237236968	chr1	59116600	59174741	chr12	13153568	13230564
chr17	77303946	77369499	chr8	140986436	141043972	chr10	33306570	33383438
chr17	72358107	72423595	chr10	43842592	43899667	chr8	66100979	66177583
chr13	31731967	31797296	chr10	16985426	17042369	chr6	129634561	129711043
chr2	172639100	172704366	chr18	12596849	12653782	chr5	65142048	65218462
chr10	43841929	43907047	chr2	101419599	101476126	chr13	41577448	41652792
chr11	108869422	108934372	chr7	116671415	116727857	chr3	86921620	86996822
chr15	98850916	98915722	chr2	100730708	100787083	chr22	36324304	36399469
chr9	41034238	41098818	chr6	56677325	56733676	chr3	190003536	190078252
chr15	71042971	71107237	chr7	77408260	77464440	chrX	45735828	45810475
chr5	27290183	27354377	chr10	4650249	4706313	chr12	1551939	1626471
chr6	56669694	56733787	chr10	13839402	13895408	chr4	73660803	73735318
chr3	30596780	30660588	chr1	66521477	66577289	chr2	64766652	64841100
chr2	39467565	39531146	chr5	78496581	78551586	chr22	35948687	36022928
chr2	9227628	9290875	chr9	78974228	79029170	chr11	69294229	69368326
chr1	67709035	67771640	chr8	66506967	66561331	chr1	170661363	170735383
chr8	58827157	58889725	chr6	52498990	52553082	chr8	42194410	42268165
chr8	36859202	36921251	chr9	125631065	125685018	chr5	33782384	33856088
chr3	123731332	123793128	chr2	54520318	54573790	chr10	48566765	48640201
chr12	12779321	12841036	chr1	170661721	170715062	chr2	172638191	172711542
chrX	82703104	82764811	chr19	13119940	13173240	chr1	58710768	58784010
chr1	214394243	214455918	chr1	148646798	148699866	chr9	112002631	112075574
chr15	32817887	32879499	chr20	38167092	38220069	chr3	101890063	101962736
chr3	42019820	42081290	chr7	92717068	92770027	chr8	117810128	117882729
chr17	17899746	17960691	chr10	33330073	33382989	chr8	127799097	127871501
chr1	39153657	39214323	chr9	78769098	78821952	chr8	30432218	30504291
chr20	4544199	4604789	chr11	29281841	29334352	chr16	69152698	69224660
chr9	24462826	24523314	chr10	5545232	5597670	chr3	156749533	156821417
chr8	66506086	66566295	chr5	103423831	103475816	chr17	63335848	63407699
chr8	19169061	19228915	chr1	148723182	148774988	chr21	38259450	38331139
chr12	75811513	75871293	chr1	146272384	146324175	chr13	43803949	43875385
chr12	110531592	110591295	chr1	16137777	16189565	chr10	103609864	103681163
chr8	117976977	118036317	chr8	32682610	32734261	chr11	9751074	9822205
chr9	18451806	18510871	chr18	44691906	44743470	chr6	35146719	35217800
chr16	69165562	69224621	chr18	45755643	45807206	chr2	196224871	196295536
chr1	12423425	12482412	chr7	101092770	101144105	chr1	145716180	145786806
chr11	35134708	35193167	chr3	157416879	157468152	chr2	238845503	238916111
chr20	10501463	10559710	chr2	160265559	160316661	chr15	32818932	32889469
chr1	234487201	234545402	chr10	10781124	10832090	chr4	98589332	98659674
chr13	33228739	33286802	chr5	150017048	150067760	chr15	100663564	100733894
chr7	85129797	85187583	chr12	111396095	111446550	chr6	148394516	148464774
chr5	163860754	163918524	chr10	79110709	79161132	chr10	79397399	79467439
chr16	86340335	86397967	chr5	172757822	172808157	chr3	152374613	152444193
chr3	45083648	45141253	chr8	127896150	127946078	chr20	31661842	31731413
chr2	27754467	27812008	chr8	29626599	29676480	chr1	89842572	89911878
chr15	74373786	74431225	chr3	192868701	192918527	chr1	7993638	8062906
chr3	172124759	172182043	chr17	45292971	45342716	chr9	110015348	110084352
chr1	59117183	59174402	chr10	110487406	110537083	chr3	185677442	185746366
chr7	147483265	147540416	chr6	129668000	129717600	chr2	37763905	37832676
chr6	133590451	133647520	chr4	76965855	77015442	chr10	36488843	36557602
chr8	140987268	141044267	chr3	98944734	98994198	chr8	140974698	141043359
chr11	96207175	96263998	chr5	34561218	34610675	chr12	46428493	46496999
chr4	34143934	34200618	chr19	13012501	13061924	chr15	62438801	62507109
chr17	67473696	67530150	chr8	36871443	36920761	chr11	86577088	86645333
chr10	16985488	17041907	chr3	124812419	124861550	chr3	42013137	42081311
chr7	116671402	116727702	chr11	35138306	35187214	chr12	50531232	50599367
chr2	100731057	100787356	chr6	112201974	112250833	chr14	68636957	68704946
chr15	32651626	32707585	chr19	1168430	1217245	chr2	87445024	87512991
chr10	4650521	4706190	chr3	98875442	98924245	chr1	246566406	246634325
chr7	77408680	77464325	chr1	162662418	162711143	chr8	8286593	8354390
chr1	98071908	98127493	chr3	15768329	15817037	chr15	59165683	59233400
chr10	93427196	93482739	chr16	10079181	10127857	chr19	11137406	11205019
chr3	43144587	43200050	chr7	23332485	23381156	chr14	69034754	69102167
chr1	93648875	93704169	chr7	116315159	116363718	chr1	24704466	24771760
chr6	111551943	111607205	chr10	93434200	93482755	chr9	15998212	16065422
chr18	77053908	77109011	chr10	48587076	48635547	chr3	134308684	134375469
chr8	118877356	118932372	chr15	100685401	100733777	chr1	94689910	94756496
chr19	13118381	13173268	chr1	93657889	93706243	chr1	85520249	85586311
chr6	45607237	45661809	chr11	33668689	33717007	chr6	111541208	111607196
chr5	72126068	72180640	chr12	1429595	1477835	chr5	14143782	14209750
chr15	80567260	80621786	chr4	156930340	156978575	chr5	135993549	136059493
chr5	149133518	149187667	chr15	48446927	48495103	chr12	6165611	6231554
chr3	141398531	141452611	chr1	120111407	120159452	chr4	74361228	74426999
chr8	119534993	119588988	chr5	151659237	151706925	chr10	95214742	95280512
chr17	45292402	45346360	chr6	85435692	85483259	chr17	72358194	72423771
chr2	51953474	52007009	chr6	158024942	158072237	chr11	108868866	108934219
chr2	27952119	28005379	chr2	200747365	200794520	chr6	56669810	56735114
chr4	165965264	166018412	chr13	94305905	94352786	chr17	37429227	37494514
chr2	205681996	205735095	chr17	78313672	78360135	chr1	192523336	192588607
chr7	92716825	92769879	chr7	76567908	76614076	chr7	23331718	23396904
chr6	112202282	112255283	chr1	36342380	36388545	chr15	98851441	98916364
chr10	108555206	108607905	chr3	111901560	111947513	chr1	59116683	59181472
chr10	5545210	5597621	chr20	53578471	53624389	chr2	160269029	160333577
chr7	76567771	76620171	chr15	63211389	63257215	chr3	149338125	149402580
chr20	3994923	4046959	chr15	73920849	73966383	chr7	116299847	116364301
chr5	103423762	103475767	chr8	130192989	130238508	chr4	137644513	137708955
chr7	101092505	101144093	chr3	158682610	158727909	chr15	66799292	66863656
chr11	96278645	96329955	chr2	47033009	47078280	chr3	156664611	156728907
chr15	41917132	41968066	chr19	43104465	43149734	chr5	366572	430857
chr1	170661806	170712679	chr20	38109334	38154559	chr16	15966279	16030395
chr1	16138362	16189117	chr10	77151278	77196436	chr12	127229459	127293567
chr14	68774220	68824909	chr4	140092606	140137593	chr3	130904308	130968245
chr17	48471720	48522275	chr1	21298169	21343082	chr2	39467385	39531298
chr20	44685432	44735920	chr1	42923440	42968205	chr8	128837384	128901208
chr8	32223743	32274172	chr6	44028799	44073379	chr8	118787840	118851642
chr5	150751348	150801771	chr1	55683443	55727832	chr6	85435480	85499259
chr16	10078272	10128511	chr3	45625253	45669350	chr1	25319467	25383103
chr5	172757687	172807868	chr8	23720025	23764036	chr8	61704962	61768594
chr6	151035783	151085931	chr13	31732196	31776045	chr3	14410198	14473722
chr12	50175144	50225216	chr8	19169013	19212662	chr1	203507883	203571302
chr19	13012503	13061953	chr1	209627338	209670982	chr15	68581519	68644882
chr3	15767827	15816955	chr10	33114156	33157753	chr9	121226630	121289774
chr10	110487902	110537027	chr3	120135115	120178676	chr6	112189434	112252420
chr12	80550704	80599732	chr21	25307305	25350724	chr12	115313434	115376216
chr1	33410056	33458668	chr1	94696836	94740245	chr19	42793651	42856265
chr10	49534791	49583360	chr5	10691297	10734650	chr13	33224222	33286743
chr15	100685242	100733753	chr15	85315808	85359041	chr2	9227176	9289657
chr1	162662688	162711141	chr19	2461265	2504451	chr1	67709447	67771815
chr3	55476976	55525415	chr12	93767564	93810667	chr12	75975930	76038084
chr8	38891116	38939551	chr1	234955305	234998374	chr20	50085674	50147821
chr7	116315301	116363720	chr4	122872456	122915472	chr13	45177752	45239892
chr7	107983208	108031313	chr19	11137220	11180169	chr9	33101320	33163433
chr2	200746711	200794625	chr14	68774450	68817368	chr20	47299727	47361827
chr2	237456317	237504150	chr1	240281250	240324077	chr5	52984112	53046159
chr4	156930487	156978093	chr10	79398659	79441479	chr1	33410284	33472313
chr2	109317263	109364804	chr6	111564378	111607157	chr10	93420868	93482743
chr1	27528857	27576384	chr12	75684200	75726866	chr4	76722534	76784400
chr6	30746793	30794269	chr2	46846414	46888954	chr2	47164495	47226333
chr6	84607242	84654665	chr7	104944338	104986834	chr2	36431837	36493572
chr3	87781960	87829340	chr12	115313511	115355715	chr8	36859312	36920742
chr6	85435895	85483234	chr4	122757661	122799819	chr8	29626702	29688075
chr3	69760990	69807783	chr15	78035625	78077581	chr14	54593434	54654783
chr3	192869019	192915757	chr10	104291943	104333885	chr4	118727841	118788991
chr11	88522880	88569596	chr12	120223843	120265770	chr5	9423642	9484697
chr17	78313546	78360207	chr11	10366367	10408215	chr15	89803111	89864122
chr5	151660620	151707259	chr21	29180973	29222719	chr17	17899672	17960545
chr1	157992274	158038890	chr2	33126673	33168396	chr8	117900561	117961387
chr10	48588730	48634964	chr1	85544211	85585915	chr3	159824112	159884872
chr20	53578521	53624750	chr9	121944074	121985709	chr11	12397053	12457791
chr1	36342577	36388766	chr15	89810731	89852137	chr5	151659225	151719791
chr11	85783750	85829818	chr7	116425747	116467144	chr20	4544283	4604773
chr18	59873310	59919198	chr8	129682291	129723475	chr4	169223617	169283912
chr20	15976749	16022496	chr2	36539295	36580472	chr1	234494352	234554379
chr3	81716823	81762536	chr8	127830500	127871384	chr19	38020864	38080887
chr9	99014077	99059506	chr1	36133136	36173925	chr15	74373891	74433879
chr3	55157974	55203368	chr20	51326862	51367619	chr14	76902945	76962925
chr12	46360171	46405219	chr7	137961537	138002180	chr7	94364622	94424577
chr17	59627019	59671993	chr15	82121601	82162199	chr2	224835228	224895171
chr1	42923345	42968194	chr9	78855533	78896119	chr8	19169043	19228967
chr14	51519691	51564478	chr12	50517307	50557721	chr1	149153997	149213904
chr15	73921868	73966387	chr2	65357381	65397725	chr12	89416434	89476270
chr2	101431686	101476112	chr11	12199961	12240286	chr16	86340091	86399795
chr10	119643526	119687861	chr1	33420075	33460317	chr10	5538295	5597809
chr1	55683834	55728127	chr17	50027072	50067187	chr7	92585644	92645150
chr15	89808979	89853237	chr7	55048269	55088173	chr12	2283379	2342654
chr1	78061292	78105407	chr8	11853264	11893145	chr6	16712237	16771422
chr12	121922919	121966954	chr20	4062983	4102825	chr9	124251492	124310556
chr20	9050329	9094315	chr6	140040101	140079894	chr9	110099127	110158154
chr3	158765668	158809502	chr6	110509167	110548945	chr5	34569801	34628530
chr12	93766979	93810786	chr18	12271346	12311051	chr2	102046754	102105410
chr10	106539529	106583242	chrX	45770367	45810006	chr2	217359874	217418525
chr17	59815778	59859422	chrX	65667619	65707219	chr3	152301337	152359860
chr12	12859495	12903129	chr16	69038589	69078156	chr11	86687298	86745632
chr16	89300954	89344515	chr9	111928093	111967495	chr7	129825032	129883320
chr10	33114325	33157822	chr3	46089051	46128435	chr17	2924631	2982913
chr17	59747288	59790764	chr7	39589327	39628701	chr7	31934394	31992652
chr7	137958653	138002117	chr3	81723271	81762551	chr15	38028746	38086926
chr1	234589525	234632902	chr16	15987962	16027174	chr1	12423639	12481784
chr12	31490963	31533843	chr11	131859431	131898642	chr7	130982504	131040595
chr13	109232896	109275719	chr7	43636371	43675455	chr6	26295074	26352747
chr14	68662661	68705440	chr4	113943435	113982354	chr5	142511955	142569485
chr5	53003030	53045768	chr11	9138324	9177151	chr2	189248607	189306103
chr11	114280171	114322890	chr3	194556036	194594849	chr9	18438177	18495668
chr1	230072530	230115110	chr20	35301578	35340390	chr6	45426383	45483802
chr2	12284191	12326765	chr2	200589788	200628505	chr11	102136884	102194201
chr7	130883797	130926331	chr17	57861649	57900358	chr1	19413122	19470389
chr20	10280256	10322607	chr1	238645884	238684541	chr12	93766914	93824081
chr11	34970456	35012771	chr12	50185059	50223400	chr2	173107881	173164994
chr1	85544170	85586379	chr3	62583553	62621820	chr5	61274783	61331885
chr20	10578188	10620193	chr6	113347652	113385910	chr10	4649479	4706460
chr19	42816705	42858588	chr12	12802767	12840957	chr5	109821460	109878379
chr7	116425332	116466843	chr11	59536961	59575135	chr1	163034754	163091492
chr8	29736897	29778152	chr5	149149947	149188120	chr1	98071658	98128390
chr2	36539141	36580322	chr18	2977856	3016012	chr1	240209635	240266185
chr17	50026148	50067281	chr5	14439660	14477811	chr7	116671244	116727769
chr15	85317719	85358838	chr2	160204640	160242578	chr10	80456243	80512590
chr10	4240317	4281351	chr11	11968929	12006695	chr13	45481281	45537626
chr10	77154880	77195900	chr13	93226217	93263954	chr2	100730941	100787110
chr5	168288687	168329685	chr9	130824441	130862175	chr5	72347335	72403462
chr12	124900752	124941703	chr2	33206939	33244551	chr7	77408346	77464416
chr16	24975152	25015830	chr5	72596694	72634272	chr8	32681104	32737087
chr10	73877239	73917854	chr1	58814586	58852148	chr10	13839325	13895299
chr10	29772861	29813256	chr15	41773438	41810907	chr18	75198529	75254335
chr5	163694948	163735275	chr15	70774677	70812142	chr1	66521398	66577192
chr6	45415552	45455607	chr11	65471390	65508854	chr5	149133717	149189026
chr8	11852953	11892993	chr2	47188743	47226146	chr18	77053961	77109092
chr7	81601046	81641059	chr3	188260693	188298069	chr8	66506644	66561743
chr11	65416059	65455890	chr12	105252962	105290294	chr9	78974086	79029182
chr6	110508870	110548573	chr7	31933754	31970986	chr14	74567100	74622050
chr12	120226156	120265774	chr3	81274251	81311449	chr8	58827252	58882168
chr3	104872930	104912468	chr12	124904403	124941551	chr4	147735559	147790343
chrX	45771004	45810509	chr11	28086195	28123341	chr2	151028793	151083522
chr6	81734308	81773781	chr6	57463649	57500677	chr7	81600889	81655518
chr2	46297358	46336821	chr1	243234176	243271125	chr14	95480134	95534673
chr16	69038963	69078144	chr1	9266894	9303788	chr16	70735050	70789283
chr6	45676619	45715276	chr1	32968412	33005287	chr4	156750288	156804383
chr8	48554534	48593185	chr20	31694434	31731272	chr1	91684015	91737918
chr14	73723018	73761389	chr13	108957245	108994057	chr11	35063346	35117235
chr11	65470533	65508891	chr11	9752243	9789022	chr14	49971242	50025119
chr7	43637095	43675321	chr9	73118075	73154818	chr8	78507718	78561487
chr9	130824176	130862244	chr3	108452993	108489724	chr12	89208438	89262113
chr18	2977756	3015797	chr6	35365153	35401860	chr3	15753112	15806710
chr19	23525329	23563343	chr10	101031271	101067961	chr3	150061910	150115458
chr11	27898761	27936690	chr3	43162392	43199052	chr15	63211081	63264620
chr3	188260507	188298213	chr6	30747096	30783732	chr14	68763754	68817286
chr3	98954354	98992017	chr1	93605034	93641646	chr9	125631548	125685001
chr5	55990330	56027849	chr14	65227116	65263647	chr1	148941863	148995245
chr15	70774766	70812192	chr1	214982604	215019088	chr19	13120029	13173155
chr15	32766642	32803975	chr21	35196962	35233436	chr16	27234660	27287768
chr11	9752011	9789183	chr17	59752285	59788712	chr8	94219764	94272861
chr7	116510967	116548085	chr11	88521022	88557397	chr9	129685110	129738176
chr17	77109502	77146615	chr11	86914815	86951126	chr7	116425949	116478995
chr15	40981772	41018765	chr3	55476757	55512955	chr4	119086917	119139949
chr7	55051394	55088374	chr16	9043087	9079263	chr2	54520917	54573881
chr11	33688411	33725305	chr17	19196497	19232666	chr6	106516047	106568995
chr20	31694695	31731544	chr20	58522549	58558651	chr3	98871197	98924061
chr10	101031278	101068062	chr5	72125957	72161842	chr21	46048448	46101196
chr8	61754398	61791111	chr11	122149043	122184673	chr2	121357912	121410658
chr1	58814591	58851170	chr11	86710300	86745925	chr3	159158807	159211414
chr6	140845169	140881650	chr4	54050518	54086139	chr3	66398367	66450953
chr20	35866403	35902843	chr2	112621016	112656562	chr2	152394895	152447355
chr20	50414971	50451405	chr2	46797215	46832755	chr3	111717771	111770208
chr5	10691682	10728108	chr4	98623111	98658651	chr6	148496675	148548967
chr10	68071443	68107748	chr9	110625423	110660911	chr2	237390161	237442430
chr12	108821881	108858173	chr7	142534942	142570351	chr3	45624989	45677216
chr6	129667514	129703802	chr22	30408220	30443526	chr7	81676373	81728477
chr8	32317991	32354191	chr19	42955051	42990303	chr1	148722969	148775049
chr6	35365374	35401463	chr12	114902333	114937392	chr1	162660499	162712545
chr5	13565174	13601132	chr3	159761782	159796832	chr12	25993621	26045647
chr1	25308844	25344752	chr5	55992820	56027857	chr21	34864482	34916396
chr4	13887257	13923108	chr3	25487985	25522997	chr7	76567787	76619589
chr3	149366831	149402448	chr4	13888342	13923341	chr10	48363667	48415431
chr9	110625521	110661115	chr3	180400920	180435831	chr5	103424070	103475760
chr6	56926905	56962426	chr8	48398137	48432965	chr1	16137551	16189222
chr8	127897042	127932545	chr2	109317821	109352633	chr11	33668144	33719718
chr3	61559985	61595471	chr15	39907659	39942433	chr5	150016461	150067876
chr11	12149618	12185093	chr17	43266582	43301324	chr11	122153156	122204157
chr1	85263843	85299190	chr9	16334972	16369684	chr5	150750744	150801726
chr10	77498853	77534193	chr5	150459299	150494003	chr6	130407407	130458164
chr2	46067001	46102330	chr11	12150233	12184897	chr10	106386761	106437510
chr9	21656369	21691561	chr19	44741355	44776017	chr14	75010050	75060798
chr8	128166937	128202053	chr11	46272376	46307035	chr6	157796287	157846816
chr19	44740603	44775692	chr8	119553071	119587694	chr1	51621986	51672491
chr14	68124188	68159128	chr9	33757474	33792065	chr2	36356257	36406738
chr2	33209053	33243872	chr3	120417002	120451530	chr8	38996914	39047356
chr5	174353373	174388145	chr4	119098473	119132963	chr3	64141712	64192062
chr14	48550919	48585642	chr1	156096409	156130875	chr1	94937128	94987427
chr20	36830031	36864669	chr3	104878027	104912456	chr3	16377664	16427952
chr21	28517190	28551751	chr5	17224752	17259179	chr8	101142653	101192880
chr1	65798911	65833423	chr16	84972315	85006741	chr11	35539075	35589225
chr20	32325431	32359928	chr17	57918247	57952661	chr2	36529729	36579705
chr1	117810229	117844603	chr1	148959874	148994246	chr5	96210489	96260450
chr4	156769673	156804038	chr1	206347871	206382196	chr10	110487486	110537421
chr3	96459089	96493442	chr11	27902321	27936631	chr3	98944430	98994349
chr14	102261637	102295939	chr14	68124451	68158758	chr4	168539879	168589726
chr10	62025248	62059544	chr20	36830147	36864409	chr3	124811781	124861563
chr1	156096846	156131109	chr6	17851097	17885348	chr11	95828916	95878510
chr6	117431323	117465370	chr9	21656727	21690974	chr6	106062792	106112357
chr4	176767625	176801466	chr7	94367097	94401307	chr12	57118356	57167873
chr2	215680391	215714227	chrX	16632868	16667052	chr2	191217881	191267168
chr9	129476297	129510129	chr19	23525245	23559423	chr4	156929437	156978647
chr12	89750268	89784085	chr2	237408097	237442226	chr3	153208652	153257849
chr11	10298173	10331949	chr8	93872562	93906684	chr16	10079470	10128613
chr12	96415606	96449373	chr3	157329744	157363862	chr10	10783089	10832194
chr3	180400932	180434670	chr4	150118658	150152751	chr8	127897193	127946088
chr20	43925683	43959398	chr1	234598684	234632742	chr19	13012697	13061540
chr1	223699030	223732648	chr1	85312073	85346090	chr1	117794964	117843775
chr11	86785934	86819247	chr7	92612823	92646802	chr4	85759605	85808377
chr17	55426801	55460053	chr8	54138725	54172671	chr7	39579926	39628608
chr10	80145430	80178532	chr10	77500303	77534214	chr6	105763322	105811831
chr5	96017499	96050543	chr5	87119236	87153075	chr3	108441280	108489694
chr2	105377343	105410386	chr9	111019788	111053580	chr18	3579028	3627384
chr14	49971378	50004371	chr9	16499870	16533652	chr7	101092849	101141196
chr10	77385706	77418651	chr12	12869085	12902784	chr6	17838564	17886895
chr10	24434698	24467643	chr12	96416036	96449694	chr3	30260917	30309018
chr7	94364291	94397236	chr10	119654398	119688038	chr2	224982527	225030616
chr9	125512910	125545844	chr3	27520715	27554316	chr2	113847010	113895000
chr1	240230726	240263658	chr2	150464187	150497767	chr19	38647695	38695634
chr10	17056409	17089206	chr12	108824091	108857622	chr15	32700930	32748728
chr1	188409259	188442041	chr3	115217797	115251306	chr12	124410364	124458153
chr1	85312974	85345713	chr2	181780083	181813547	chr12	49198216	49245980
chr2	200377356	200410093	chr11	87418835	87452240	chr3	98809404	98857089
chr2	28268653	28301250	chr2	215680569	215713964	chr3	27520991	27568647
chr1	23554058	23586635	chr16	82626877	82660190	chr11	29282446	29330035
chr11	94120363	94152916	chr10	77385475	77418762	chr2	224921868	224969452
chr3	152300594	152333086	chr2	101734598	101767883	chr15	73919399	73966920
chr4	43316314	43348721	chr15	96264564	96297799	chr8	119540463	119587968
chr19	43753189	43785538	chr5	140291875	140325107	chr9	91118179	91165630
chr7	129824715	129857037	chr8	23528881	23561989	chr8	115419008	115466450
chr2	29107723	29139798	chr10	24434523	24467614	chr10	91579615	91627015
chr1	19423270	19455252	chr8	88269317	88302405	chr3	192868643	192916027
chr19	2523723	2555522	chr20	36461376	36494385	chr11	57277509	57324811
chr5	96065579	96097323	chr15	59168153	59201159	chr4	176707417	176754697
chr15	39115431	39147138	chr10	17056371	17089330	chr5	9166296	9213484
chr20	25297153	25328832	chr8	8524269	8557226	chr9	12775010	12822160
chr11	28830671	28862344	chr13	109241567	109274353	chr6	158025126	158072274
chr2	150466040	150497673	chr11	128021812	128054592	chr1	21296722	21343778
chr18	63867105	63898454	chr3	139280768	139313539	chr11	94705530	94752189
chr20	19964098	19995396	chr9	125512950	125545696	chr4	34147900	34194548
chr7	47758146	47789444	chr14	29211707	29244427	chr6	148288962	148335596
chr12	72267537	72298736	chr1	19422516	19455222	chr1	44881006	44927580
chr1	78274279	78305470	chr1	145733652	145766338	chr7	142535355	142581826
chr7	27164112	27195292	chr19	46950389	46983014	chr2	215750446	215796912
chr7	85408	116454	chr8	58827301	58859826	chr20	53578448	53624663
chr7	55104549	55135516	chr4	176768865	176801320	chr18	59742584	59788786
chr6	134419326	134450217	chr1	8872319	8904735	chr1	36342407	36388512
chr2	42117112	42147947	chr5	96018266	96050653	chr3	37160632	37206699
chr5	132409976	132440482	chr3	39146500	39178839	chr11	8687675	8733625
chr14	22823261	22853623	chr5	147504356	147536648	chr17	56141903	56187822
chr11	12674427	12704652	chr1	201624271	201656545	chr1	144913998	144959808
chr6	146887296	146917148	chr5	9436676	9468875	chr9	69936693	69982420
chr5	72596324	72626029	chr5	96065254	96097447	chr12	69525411	69571125
chr5	42980720	43010364	chr6	17962117	17994291	chr3	111901872	111947530
chr8	11495927	11525453	chr2	29107635	29139789	chr8	130392962	130438609
chr22	20503961	20533412	chr7	27163806	27195917	chr4	5744592	5790208
chr2	84945001	84974256	chr17	66491724	66523743	chr5	37696127	37741729
chr20	9393199	9422444	chr17	61307829	61339677	chr5	135348857	135394455
chr21	28615542	28644753	chr3	149369774	149401620	chr18	22666290	22711825
chr12	52259506	52288687	chr11	116851538	116883374	chr14	71681785	71727300
chr22	29606398	29635526	chr19	17078151	17109893	chr3	81717106	81762583
chr9	115589095	115618051	chr7	129824867	129856566	chr3	191333115	191378525
chr5	143234902	143263854	chr7	135743553	135775222	chr15	85312630	85358016
chr7	102864650	102893533	chr12	72267435	72299064	chr12	25681144	25726462
chr12	64159782	64188656	chr6	139567741	139599350	chr10	4239833	4285107
chr11	79413154	79442004	chr3	152301685	152333166	chr10	33112492	33157761
chr8	143928053	143956797	chr10	80135383	80166842	chr14	51430051	51475282
chr1	55420216	55448933	chr10	110396210	110427648	chr1	92907533	92952727
chr2	10385667	10414287	chr6	148500932	148532332	chr2	215396278	215441415
chr1	58752128	58780712	chr15	92899589	92930913	chr17	78313724	78358835
chr3	134308622	134337183	chr20	19964096	19995373	chr4	53899833	53944917
chr5	65189136	65217573	chr2	46305813	46337016	chr12	75622951	75668002
chr14	71117008	71145263	chr10	3754130	3785270	chr6	129575184	129620229
chr10	52308430	52336535	chr17	67476823	67507942	chr19	43104542	43149550
chr18	63761583	63789642	chr1	78145445	78176555	chr18	12271755	12316717
chr15	67023407	67051334	chr5	39394645	39425738	chr6	44028438	44073360
chr3	58039881	58067784	chr10	3876071	3907108	chr1	42923341	42968243
chr14	50018701	50046528	chr5	65012233	65043148	chr3	115217339	115262196
chr11	131744031	131771843	chr14	22822923	22853700	chr2	47033109	47077935
chr7	80916665	80944414	chr5	126985065	127015647	chr1	223704516	223749292
chr5	159162905	159190626	chr12	64158914	64189493	chr3	55158876	55203633
chr8	61707293	61734995	chr12	104575130	104605522	chr1	206339724	206384403
chr3	43743192	43770832	chr8	128167350	128197721	chr17	50177590	50222175
chrX	45497535	45525089	chr11	28831620	28861986	chr10	34696005	34740589
chr1	44023761	44051301	chr14	51430094	51460440	chr15	40981025	41025592
chr9	16701295	16728567	chr17	59824459	59854758	chr8	129681752	129726304
chr18	63816848	63844020	chr17	64333867	64364147	chr15	85606078	85650576
chr8	127734177	127761341	chr9	107726683	107756938	chr2	101432358	101476851
chr8	130124905	130152034	chr9	14192507	14222676	chr18	58567235	58611689
chr2	110099303	110126382	chr10	91587795	91617944	chr4	147822416	147866834
chr3	45199198	45226228	chr20	8621726	8651791	chr4	57061605	57105975
chr8	19126312	19153314	chr5	134547773	134577828	chr7	104944231	104988589
chr3	45040936	45067786	chr6	45425148	45455166	chr16	89300404	89344749
chr2	112621869	112648579	chr2	37560839	37590794	chr15	62739360	62783700
chr16	86490792	86517484	chr6	56840463	56870357	chr4	47524210	47568414
chr19	18279108	18305763	chr14	102255010	102284891	chr6	140039607	140083788
chr3	62585322	62611757	chr6	134419402	134449265	chr12	88297983	88342131
chr1	31931044	31957342	chr1	91554592	91584434	chr7	22979269	23023409
chr8	48406666	48432956	chr10	106553244	106583078	chr13	98538859	98582977
chr20	62355649	62381814	chr22	30188611	30218419	chr2	112620645	112664759
chr11	132054624	132080687	chr7	131624613	131654384	chr1	8169148	8213200
chr8	13351964	13377966	chr10	6720385	6750140	chr7	91149232	91193261
chr2	234669749	234695529	chr3	185716644	185746398	chr1	55683719	55727653
chr12	75933937	75959598	chr3	172124963	172154626	chr7	137958286	138002157
chr12	124368430	124394034	chr1	157992268	158021904	chr21	29180820	29224646
chr1	150595920	150621518	chr19	54007661	54037228	chr3	120134922	120178709
chr11	12065542	12091129	chr15	75644051	75673613	chr5	10691146	10734878
chr17	2382851	2408420	chr3	111846009	111875568	chr8	121599136	121642780
chr15	33086762	33112227	chr14	36162513	36192067	chr12	12859326	12902896
chr10	32938562	32963974	chr1	240231470	240260990	chr2	46846261	46889817
chr8	25173659	25198973	chr5	42980675	43010132	chr22	37741503	37785023
chr3	139288375	139313675	chr10	110307581	110337029	chr12	12802634	12846084
chr20	31587635	31612848	chr1	24742637	24772083	chr8	23720653	23764000
chr7	139671527	139696521	chr10	29783272	29812714	chr1	120525588	120568889
chr2	226113252	226138095	chr15	41917072	41946502	chr8	143928255	143971556
chr5	150468307	150493072	chr1	155960091	155989468	chr7	134589007	134632127
chr12	6531361	6556073	chr18	68426400	68455747	chr12	84986409	85029503
chr1	85606063	85630639	chr6	17903963	17933305	chr19	17067730	17110819
chr17	69756780	69781109	chr22	20504015	20533325	chr10	69322047	69365101
chr12	76015337	76039657	chr1	201534796	201564103	chr1	200342517	200385549
chr10	7295761	7320018	chr11	130014114	130043415	chr12	68785072	68828096
chr15	71273883	71297998	chr3	112671171	112700370	chr18	57804903	57847909
chr12	75975251	75999363	chr3	159230869	159260033	chr1	15158320	15201275
chr8	23343168	23367212	chr16	89300906	89329995	chr1	234955482	234998420
chr3	177336987	177361009	chr1	223704724	223733807	chr10	80135351	80178274
chr17	77407573	77431588	chr15	29669990	29698996	chr9	129455643	129498553
chr3	43851596	43875507	chrX	10607679	10636521	chr8	17069853	17112708
chr18	45950287	45974129	chr21	29332018	29360848	chr16	50166844	50209698
chr19	1243754	1267445	chr2	205684744	205713559	chr19	2461588	2504421
chr17	73289313	73312988	chr5	65857927	65886671	chr8	88258590	88301420
chr12	6322656	6346290	chr18	29153734	29182413	chr3	195181601	195224419
chr5	173452335	173475946	chr3	112629325	112657986	chr1	152739761	152782559
chr5	141506700	141530087	chr1	89883484	89912092	chr10	109965798	110008515
chr10	68133182	68156548	chr9	41054234	41082806	chr2	33126330	33168926
chr3	98884271	98907519	chr14	52895076	52923631	chr8	29736668	29779225
chr11	62538694	62561938	chr4	138034475	138062988	chr4	122757593	122800112
chr11	96146609	96169812	chr5	34691092	34719579	chr1	66463483	66505987
chr2	45168057	45191139	chr5	76789235	76817678	chr1	58809646	58852135
chr11	122144027	122167018	chr3	50236280	50264681	chr10	13746356	13788808
chr11	27695467	27718359	chr5	135993189	136021582	chr7	108061443	108103894
chr15	80473475	80496364	chr2	172437381	172465768	chr3	65938665	65981021
chr5	98753973	98776820	chr8	78507679	78536024	chr2	65355469	65397805
chr20	41307981	41330794	chr5	150763086	150791426	chr6	136583278	136625504
chr11	118907595	118930302	chr5	143235038	143263341	chr14	103360703	103402904
chr8	127848673	127871328	chr1	120524690	120552987	chr3	115766786	115808932
chr12	12714622	12737251	chr2	9174145	9202366	chr9	86533874	86575991
chrX	45696895	45719421	chr9	115589751	115617929	chr11	34971812	35013928
chr12	114661917	114684423	chr6	136583413	136611522	chr12	120223675	120265770
chr5	33299467	33321952	chr5	57815137	57843180	chr7	47441530	47483462
chr7	105003011	105025291	chr12	64082410	64110448	chr12	58500088	58541931
chr20	40990777	41012908	chr12	27564644	27592675	chr12	15628121	15669936
chr13	113895007	113916932	chr1	55420517	55448530	chr11	10366235	10408041
chr4	150222906	150244738	chr11	79412938	79440935	chr20	36461424	36503177
chr20	47314296	47336112	chr10	15196124	15224080	chr10	104291824	104333415
chr17	63273078	63294526	chr7	80916790	80944677	chr5	98754936	98796511
chr5	150635975	150657236	chr1	101173784	101201509	chr2	105365425	105406983
chr11	68009397	68030378	chr5	143535676	143563306	chr2	200748108	200789659
chr7	116568142	116589108	chr8	38911272	38938850	chr17	59747331	59788875
chr18	58205024	58225978	chr11	67352266	67379839	chr15	51980838	52022375
chr2	28386614	28407550	chr3	141399424	141426968	chr4	86816141	86857662
chr14	68535052	68555905	chr1	201694797	201722323	chr5	160456489	160497984
chr3	146156630	146177480	chr3	123731939	123759417	chr10	77155018	77196502
chr1	93797000	93817643	chr18	63762206	63789589	chr1	214982486	215023837
chr11	78783139	78803684	chr13	114105227	114132574	chr1	238642414	238683754
chr3	134355429	134375786	chr15	67023650	67050978	chr1	221419314	221460620
chr14	77025409	77045764	chr8	32223740	32251022	chr2	42947209	42988505
chr10	102627389	102647732	chr3	45040942	45068182	chr3	112746296	112787512
chr10	104291727	104311783	chr3	134348417	134375650	chr1	25227386	25268463
chr1	150560536	150580550	chr11	131743888	131771045	chr5	87112394	87153424
chr22	45673596	45693592	chr12	114661616	114688714	chr14	102254468	102295493
chr8	41184740	41204657	chr11	96302383	96329404	chr18	73923097	73964115
chr9	33311334	33331231	chr3	45199025	45226036	chr3	128054689	128095703
chr20	53826595	53846221	chr20	50415375	50442374	chr1	36133111	36174061
chr1	40373700	40393161	chr14	28650766	28677723	chr1	181073381	181114299
chr2	234240552	234260000	chr3	134308566	134335455	chr20	10579153	10620015
chr2	37763939	37783370	chr19	2523795	2550682	chr19	3365516	3406334
chr2	238423017	238442337	chr8	32318155	32345027	chr9	78855752	78896507
chr19	12777310	12796617	chr1	66463615	66490447	chr16	86477399	86518145
chr2	1720584	1739874	chr3	134460478	134487233	chr1	218459655	218500345
chr10	4757344	4776476	chr10	31744667	31771381	chr20	51326561	51367204
chr3	15630015	15649143	chr11	132053895	132080609	chr11	65416620	65457225
chr3	10188100	10207226	chr8	19126456	19153143	chr5	55987235	56027829
chr6	81980557	81999393	chr11	12065312	12091942	chr2	191294952	191335543
chr1	77874456	77893125	chr2	150512869	150539450	chr10	26467596	26508149
chr7	5411616	5430216	chr10	69337241	69363796	chr15	82122001	82162529
chr12	63913930	63931886	chr9	5492777	5519331	chr18	9015771	9056295
chr9	110737988	110755911	chr8	13351540	13378011	chr7	107912739	107953257
chr17	81386763	81404528	chr17	48471993	48498400	chr2	150513013	150553469
chr12	46546638	46564337	chr11	12678256	12704657	chr6	113345537	113385954
chr14	97103857	97121551	chr8	61708182	61734576	chr7	30777075	30817299
chr11	122186001	122203619	chr4	43317246	43343608	chr2	39408600	39448816
chr1	120525355	120542933	chr8	143928039	143954376	chr11	12199636	12239848
chr11	46289679	46307118	chr3	156770474	156796705	chr1	95002202	95042394
chr3	30340792	30358186	chr16	86491109	86517326	chr8	11853380	11893554
chr11	34639858	34657248	chr5	132414159	132440348	chr9	73118056	73158223
chr18	3446203	3463526	chr1	31930931	31957115	chr12	46364320	46404468
chr10	52436528	52453775	chr1	150595935	150622041	chr10	107954475	107994576
chr1	112388749	112405805	chr5	120599147	120625233	chr6	35354339	35394331
chr10	77348031	77364977	chr5	37715101	37741158	chr13	100356461	100396441
chr15	72222198	72238972	chrX	115559651	115585652	chr2	133755943	133795860
chr5	132493998	132510771	chr2	36437135	36463123	chr22	38201942	38241801
chr2	87444995	87461649	chr12	75932964	75958948	chr17	31721936	31761770
chr14	76946630	76963254	chr17	78859286	78885219	chr21	14995692	15035493
chr8	47510573	47527075	chr8	118743206	118769106	chr11	131859449	131899236
chr7	142554192	142570608	chr9	131984269	132010063	chrX	65667633	65707412
chr20	19812813	19829184	chr10	3804287	3830004	chr11	108947219	108986977
chr20	5642583	5658944	chr2	108636744	108662425	chr7	43636246	43675913
chr20	31558453	31574801	chr20	4022077	4047691	chr1	32967644	33007298
chr2	201115282	201131589	chr8	130125112	130150656	chr11	131070971	131110623
chr1	98315901	98332161	chr10	62025746	62051276	chr22	42968429	43008066
chr11	35614943	35631139	chr9	24463852	24489356	chr12	43277105	43316644
chr16	86575403	86591418	chr10	103757028	103782503	chr9	111927457	111966925
chr11	66966843	66982827	chrX	104311343	104336814	chr17	42398119	42437533
chr17	62777687	62793615	chr20	32342093	32367558	chr11	9138195	9177599
chr11	122167192	122183079	chr11	35211742	35237195	chr1	23553719	23593068
chr1	26691716	26707551	chr3	69766254	69791701	chr21	41612993	41652134
chr11	58564723	58580496	chr17	59650810	59676252	chr10	24428190	24467329
chr14	29227329	29243087	chr2	9227256	9252695	chr19	42951286	42990360
chr10	122849994	122865752	chr8	66112640	66138054	chr11	78783591	78822636
chr2	85536137	85551891	chr14	76937439	76962850	chr3	46089516	46128331
chr9	70406436	70422032	chr2	111480039	111505437	chr6	100434117	100472878
chr3	11276358	11291925	chr1	85605575	85630972	chr1	201693519	201732251
chr3	150406899	150422310	chr1	25319398	25344703	chr9	115132595	115171300
chr20	23142053	23157434	chr7	81616066	81641316	chr12	114655839	114694539
chr3	152258239	152273409	chr15	33086709	33111922	chr10	43853670	43892368
chr11	10893971	10909128	chr10	32937989	32963144	chr5	78496200	78534897
chr18	3592601	3607373	chr12	27610140	27635264	chr16	69039165	69077856
chr12	65601578	65616217	chr17	2066920	2092039	chr4	119206354	119244941
chr6	30681473	30695971	chr20	9397870	9422981	chr3	112618974	112657448
chr10	69860768	69875127	chr17	56141191	56166287	chr2	84888613	84927051
chr8	29339543	29353868	chr12	51370960	51396023	chr6	57463176	57501590
chr12	108721276	108735599	chr12	124369001	124394045	chr20	35301509	35339884
chr2	226788316	226802539	chr19	4693181	4718181	chr2	46795159	46833484
chr6	10401672	10415824	chr9	110048636	110073632	chr11	65470863	65509142
chr11	19710503	19724495	chr17	77121109	77146073	chr3	194556572	194594850
chr7	22854167	22867417	chr17	50195858	50220786	chr1	214546960	214585214
chr17	50209876	50222962	chr6	148439877	148464765	chr14	53355257	53393461
chr11	65887396	65900473	chr3	135968251	135993138	chr5	157535195	157573383
chr18	10924701	10937758	chr1	65808601	65833456	chr4	41141533	41179689
chr20	53763751	53776675	chr3	135886441	135911291	chr11	59536996	59575146
chr20	45335547	45348409	chr11	114354439	114379199	chr5	72125642	72163784
chr12	52181006	52193675	chr5	54981907	55006667	chr18	2977957	3015986
chr22	37741523	37754122	chr18	63867044	63891771	chr2	160204815	160242823
chr12	104277180	104289714	chr5	173451230	173475952	chr12	115135602	115173558
chr19	41218513	41230876	chr16	21621008	21645676	chr21	25307184	25345067
chr17	40014885	40027210	chr2	226113530	226138080	chr1	224615639	224653509
chr17	48566672	48578912	chr2	87445054	87469569	chr9	130824264	130862109
chr20	47349611	47361657	chr11	96145061	96169503	chr3	105929433	105967221
chr16	20902978	20914964	chr11	102973986	102998420	chr17	40516503	40554224
chr18	59714557	59726403	chr8	121618428	121642819	chr11	11968012	12005694
chr3	170800950	170812667	chr4	165971102	165995480	chr10	119650660	119688277
chr12	75656104	75667802	chr5	17105057	17129377	chr5	72596965	72634517
chr17	66458569	66469934	chr12	75975452	75999764	chr1	64897675	64935200
chrX	45471055	45482217	chr19	38020540	38044843	chr11	88520163	88557671
chr12	65822448	65833192	chr11	64847467	64871680	chr12	124904373	124941848
chr1	53731328	53742056	chr1	221435709	221459916	chr2	134394866	134432324
chr11	13207686	13218334	chr18	45949934	45974104	chr15	80477545	80514982
chr2	43218881	43229455	chr15	36589638	36613729	chr3	188260570	188297991
chr16	56605163	56615546	chr2	55092390	55116464	chr14	65320641	65358039
chr4	158307234	158317245	chr8	23343232	23367275	chr14	65226177	65263551
chr6	56860645	56870483	chr20	45335570	45359561	chr10	101937447	101974767
chr12	121796130	121805697	chr3	43851553	43875543	chr6	30746705	30783985
chr11	65909592	65919085	chr1	179123201	179147162	chr16	9042669	9079948
chr19	37997052	38006395	chr12	75811497	75835434	chr6	34644344	34681623
chr11	69294139	69303448	chr3	43746968	43770901	chr11	28086165	28123414
chr19	13834642	13843742	chr3	177337313	177361170	chr15	41773070	41810293
chr20	3804830	3813682	chr1	24704493	24728282	chr1	9266828	9304044
chr5	151738322	151747073	chr9	108034900	108058675	chr4	113945564	113982742
chr8	38996877	39005574	chr10	4757208	4780864	chr3	159751416	159788536
chr15	101121464	101129766	chr7	24819944	24843584	chr6	151034982	151072088
chr7	130938360	130946519	chr20	1395971	1419576	chr17	59643348	59680382
chr17	62818282	62826234	chr17	73289209	73312799	chr2	174771762	174808748
chr14	105021378	105029198	chr2	105386977	105410371	chr8	16387694	16424580
chr8	37141819	37149399	chr9	18474191	18497555	chr20	17542720	17579565
chr10	32979602	32986929	chr15	39117927	39141283	chr2	231145642	231182481
chr10	104327048	104334363	chr10	52313205	52336560	chr11	94776038	94812863
chr11	12282304	12289249	chr2	33352565	33375919	chr3	111846130	111882927
chr1	77535106	77541945	chr10	103887502	103910840	chr10	101031355	101068118
chr5	14034097	14040622	chr20	41307821	41331137	chr6	140366180	140402921
chr1	28505265	28511641	chr8	130258246	130281554	chr2	144079272	144116002
chr15	101166489	101172361	chr12	77102126	77125424	chr15	48667448	48704171
chr20	45777891	45783644	chr12	49259617	49282905	chr17	19196189	19232907
chr17	77284362	77290023	chr1	117820959	117844243	chr12	108663616	108700254
chr6	32966818	32972046	chr11	62538766	62561996	chr1	21228839	21265345
chr16	3020300	3024893	chr10	88879319	88902541	chr2	40092925	40129378
			chrX	45695948	45719159	chr11	86914743	86951022
			chr22	38305461	38328541	chr6	16316794	16353072
			chr17	2171191	2194249	chr3	180399733	180436001
			chr2	99861004	99884062	chr15	32765769	32801951
			chr19	1244601	1267658	chr3	141302026	141338207
			chr11	78783461	78806390	chr7	121278164	121314257
			chr5	141507099	141530004	chr4	54049996	54086014
			chr6	129488906	129511743	chr5	111722912	111758890
			chr10	73886311	73909138	chr12	108821583	108857510
			chr12	6323148	6345974	chr15	96261515	96297417
			chr8	25173892	25196665	chr9	33756696	33792497
			chr3	149534777	149557539	chr2	217204641	217240395
			chr12	6531351	6554099	chr8	48397150	48432886
			chr1	8076600	8099268	chr4	13887585	13923303
			chr15	55895313	55917948	chr20	50483111	50518825
			chr5	142341473	142364070	chr21	35196974	35232664
			chr15	63501082	63523635	chr2	66839462	66875150
			chr5	33299478	33321990	chr9	110625633	110661146
			chr7	102871256	102893753	chr6	146881384	146916885
			chr15	87348166	87370605	chr11	12669813	12705313
			chr9	63336680	63359033	chr11	12149607	12185030
			chr1	33327506	33349797	chr20	32332392	32367793
			chr8	48302615	48324900	chr15	101167160	101202559
			chr8	127204785	127227063	chr7	115654676	115689918
			chr10	77620228	77642393	chr21	35558584	35593768
			chr3	159927172	159949331	chr1	156096389	156131549
			chr3	159188918	159211074	chr10	62229642	62264791
			chr14	77023364	77045495	chr8	17595935	17631074
			chr18	825188	847318	chr12	114902490	114937568
			chr3	32401127	32423226	chr8	89779143	89814205
			chr3	71055300	71077378	chr4	76604760	76639787
			chr8	48570883	48592924	chr3	120416746	120451759
			chr3	157115324	157137326	chr20	4012217	4047217
			chr19	16330067	16352001	chr16	84972309	85007261
			chr2	226410937	226432690	chr16	75289443	75324383
			chr1	84834665	84856392	chr2	9174536	9209445
			chr14	99737766	99759377	chr8	128167307	128202216
			chr1	188420616	188442225	chr1	201623448	201658239
			chr8	23160406	23181944	chr15	92899120	92933906
			chr10	62229490	62251022	chr17	61304981	61339754
			chr7	112185093	112206467	chr1	234598533	234633278
			chr3	29182695	29204031	chr13	23653629	23688367
			chr11	118908794	118930126	chr21	28421325	28456061
			chr17	40901586	40922899	chr6	87697973	87732699
			chr4	41141539	41162849	chr4	26172327	26207029
			chr8	11496431	11517737	chr2	188291079	188325769
			chr9	16701645	16722938	chr16	20850531	20885213
			chr12	63913999	63935268	chr8	48891045	48925683
			chr14	68534982	68556218	chr2	109317563	109352157
			chr15	60954490	60975682	chr4	27215081	27249672
			chr11	35063696	35084882	chr7	102859802	102894381
			chr12	80578367	80599529	chr6	10397482	10432061
			chr3	23648848	23669937	chr2	181779820	181814395
			chrX	115010950	115031995	chr11	102973728	103008294
			chr12	12716104	12737149	chr19	45422087	45456619
			chr10	108581792	108602792	chr14	68124575	68159077
			chr10	68083025	68104023	chr5	17224645	17259126
			chr17	43231438	43252435	chr18	48922056	48956534
			chr20	23141116	23162099	chr1	224047815	224082184
			chr17	63273536	63294502	chr14	74824594	74858926
			chr21	34880520	34901475	chr11	27902430	27936726
			chr5	140241777	140262701	chr13	114098283	114132574
			chr11	86798433	86819326	chr1	201530616	201564907
			chr18	58205024	58225895	chr5	149483196	149517450
			chr2	238848096	238868910	chr10	77500308	77534558
			chr15	40981553	41002301	chr9	72524651	72558863
			chr8	16748161	16768905	chr8	26608365	26642573
			chr18	8794227	8814948	chr2	150464269	150498464
			chr12	46383580	46404259	chr17	43267344	43301443
			chr14	91227389	91248042	chr16	87432226	87466277
			chr5	143967792	143988398	chr12	67648726	67682760
			chr10	87532313	87552913	chr1	172629844	172663782
			chr5	93145163	93165655	chr1	8872393	8906289
			chr3	71099331	71119822	chr2	178863075	178896914
			chr7	115340319	115360810	chr6	131731885	131765715
			chr10	4240062	4260513	chr14	29210777	29244570
			chr1	39386779	39407209	chr8	93872932	93906684
			chr1	7282183	7302591	chr5	39394050	39427787
			chr16	86570932	86591339	chr2	215680408	215714117
			chr13	113895134	113915519	chr11	8807001	8840701
			chr10	102627335	102647717	chr7	27162810	27196490
			chr3	156534889	156555252	chr9	16500034	16533712
			chr1	93797203	93817509	chr2	46954099	46987762
			chr11	94117323	94137613	chr10	32977739	33011386
			chr16	86661019	86681239	chr5	16991718	17025351
			chr6	4351322	4371514	chr1	121329865	121363491
			chr1	150560573	150580720	chr2	133810763	133844382
			chr11	124896437	124916503	chr19	23525606	23559187
			chr11	74924479	74944455	chr6	56927235	56960813
			chr16	75303886	75323849	chr1	78271160	78304734
			chr11	12268932	12288823	chr7	84218904	84252462
			chr2	200300956	200320721	chr17	66491246	66524789
			chr20	63680624	63700371	chr5	139635846	139669306
			chr2	234240316	234260055	chr14	52894711	52928111
			chr11	14405817	14425538	chr6	73699719	73733108
			chr2	238422748	238442422	chr3	139280607	139313971
			chr5	132084972	132104623	chr4	176768599	176801945
			chr15	71042335	71061962	chr12	116111660	116144999
			chr12	76015595	76035183	chr6	42223770	42257079
			chr17	13343799	13363387	chrX	619932	653220
			chr1	108813080	108832488	chr17	57867225	57900409
			chr6	11753907	11773296	chr11	118601561	118634721
			chr3	58044696	58064068	chr2	33341981	33375128
			chr20	54122982	54142348	chr1	209868948	209902004
			chr19	12777160	12796513	chr22	30191933	30224968
			chr20	31592361	31611708	chr10	13978068	14011071
			chr6	31733606	31752933	chr5	140291766	140324671
			chr9	110015215	110034535	chr19	46950232	46983129
			chr20	19811238	19830518	chr5	147504106	147536967
			chr3	105351390	105370669	chr17	901611	934446
			chr5	96210236	96229505	chr14	71111912	71144696
			chr3	146159039	146178272	chr10	77385670	77418401
			chr20	40990821	41010037	chr6	142819862	142852586
			chr20	7840282	7859426	chr2	225089855	225122545
			chr9	89137756	89156827	chr20	41218967	41251622
			chr20	53827027	53845961	chr10	31739045	31771698
			chr14	72663340	72682261	chr20	36830252	36862845
			chr4	53305333	53324240	chr20	45035422	45067999
			chr12	54410564	54429421	chr15	92800722	92833286
			chr3	15629973	15648820	chr2	157229151	157261705
			chr11	122185038	122203820	chr17	75675200	75707682
			chr20	17832520	17851273	chr9	125513318	125545791
			chr20	43938490	43957149	chr9	124381415	124413881
			chr16	9836688	9855322	chr11	116851457	116883888
			chr16	24977134	24995747	chr2	200288291	200320697
			chr22	29617253	29635856	chr21	29328984	29361355
			chr15	66798398	66816983	chr13	37163089	37195454
			chr1	15948283	15966809	chr3	39146543	39178893
			chr10	35625916	35644259	chr16	55470504	55502846
			chr1	9881386	9899727	chr11	62538801	62571115
			chr5	157590929	157609215	chr17	67475662	67507976
			chr8	16405736	16423967	chr18	12621594	12653865
			chr6	85400973	85419203	chr5	96018180	96050442
			chr11	12029729	12047945	chr1	59013085	59045335
			chr6	130587059	130605251	chr13	44903249	44935498
			chr11	65887232	65905395	chr2	29107714	29139936
			chr2	27792386	27810524	chr8	16747467	16779682
			chr3	105997278	106015409	chr8	8524069	8556280
			chr3	10189171	10207296	chr10	110395421	110427630
			chr9	110737811	110755785	chr8	54139692	54171898
			chr8	41185184	41202929	chr2	46067358	46099539
			chr19	18363308	18380998	chr1	27525695	27557857
			chr1	59013017	59030646	chr13	113835604	113867734
			chr21	27564963	27582580	chr11	67347689	67379666
			chr8	16711093	16728671	chr13	51614000	51645956
			chr3	67633900	67651435	chr5	142464794	142496730
			chr9	6551631	6569091	chr17	2060028	2091931
			chr1	153596277	153613734	chr5	126984264	127016070
			chr6	117482178	117499631	chr11	122778372	122810176
			chr10	88149557	88166987	chr5	96065393	96097194
			chr8	39025831	39043254	chr10	15195827	15227626
			chr14	55092042	55109421	chr12	105199068	105230698
			chr12	46546656	46564011	chr16	82626760	82658253
			chr9	35509203	35526530	chr5	65011682	65043174
			chr11	130630411	130647513	chr6	73773477	73804920
			chr19	16063642	16080728	chr2	197151978	197183415
			chr19	2154063	2171128	chr20	19964055	19995492
			chr14	101964547	101981610	chr2	84942723	84974152
			chr14	49895612	49912670	chr3	15629802	15661216
			chr18	3446257	3463281	chr11	12257838	12289248
			chr1	40373674	40390614	chr1	94644635	94676042
			chr9	114892064	114908998	chr12	89051598	89082958
			chr1	78824152	78841064	chr18	68425803	68457156
			chr8	126823978	126840840	chr3	123813338	123844691
			chr8	23783725	23800556	chr2	1706843	1738157
			chr1	112388328	112405142	chr6	139568045	139599351
			chr19	47106410	47123204	chr20	41047661	41078924
			chr15	71746373	71763153	chr11	66111631	66142880
			chr1	44803881	44820650	chr13	109242413	109273660
			chr3	67076840	67093582	chr15	48536303	48567523
			chr14	97104767	97121473	chr7	135743889	135775076
			chr14	76903920	76920625	chr3	168071042	168102165
			chr11	119583627	119600273	chr10	73880972	73912077
			chr3	61560054	61576698	chr2	46305772	46336872
			chr3	30340676	30357254	chr8	124742805	124773869
			chr5	153617022	153633584	chr1	21909441	21940454
			chr20	24335394	24351954	chr12	64159142	64190065
			chr3	159158907	159175444	chr7	47757439	47788330
			chr17	2391693	2408176	chr10	3754383	3785265
			chr9	682848	699282	chr4	176987034	177017882
			chr15	72222613	72239012	chr12	65305170	65335968
			chr2	225089832	225106161	chr15	38115382	38146158
			chr5	98095100	98111377	chr17	59824277	59854994
			chr12	110302516	110318774	chr6	73567957	73598616
			chr3	64175785	64192003	chr8	23531567	23562222
			chr2	201115530	201131682	chr18	63867179	63897804
			chr1	98316244	98332385	chr9	21808270	21838720
			chr12	65522826	65538847	chr5	143233027	143263441
			chr5	111734132	111750103	chr5	14805554	14835898
			chr21	28535527	28551479	chr22	32694386	32724669
			chr9	129481460	129497370	chr3	175382913	175413189
			chr11	122632278	122648165	chr11	61599292	61629552
			chr6	5496776	5512639	chr15	78047304	78077541
			chrX	45470551	45486412	chr13	48476205	48506414
			chr3	157280870	157296698	chr14	22823406	22853583
			chr1	26691738	26707561	chr9	22141599	22171743
			chr3	11276263	11292053	chr10	29782938	29812992
			chr19	37991090	38006868	chr1	59729495	59759546
			chr17	56901729	56917494	chr9	107726715	107756714
			chr12	75849900	75865647	chr16	56984997	57014993
			chr3	57969266	57984920	chr5	39092824	39122790
			chrX	45503747	45519349	chr3	40115418	40145365
			chr1	152034237	152049817	chr12	88416178	88446108
			chr20	31558894	31574433	chr2	162232878	162262808
			chr2	226638412	226653948	chr4	150211546	150241470
			chr11	35616390	35631848	chr17	19062247	19092084
			chr2	85536073	85551528	chr13	31746205	31776014
			chr7	137921837	137937258	chr7	131624799	131654589
			chr6	2975940	2991295	chr9	104850495	104880250
			chr7	116258971	116274304	chr3	30597701	30627420
			chr12	108720596	108735889	chr2	37560938	37590610
			chr10	80496566	80511747	chr11	130013594	130043257
			chr9	115104237	115119417	chr12	78182150	78211702
			chr12	77938906	77954040	chr1	91554811	91584360
			chr1	20599964	20614991	chr19	2523602	2553145
			chr6	152087048	152102013	chr9	113596409	113625929
			chr1	94644190	94659130	chr5	34690511	34720024
			chr5	149483306	149498245	chr1	157992410	158021883
			chr11	7964074	7979005	chr8	38910062	38939493
			chr7	117120183	117135071	chr5	42980692	43010120
			chr8	133568660	133583544	chr15	75643954	75673381
			chr2	36475833	36490708	chr20	56413540	56442958
			chr2	40028348	40043140	chr19	54007854	54037263
			chr5	14096947	14111557	chr3	112671008	112700401
			chr11	65416596	65431182	chr17	45292642	45322023
			chr18	3592887	3607442	chr2	203783457	203812828
			chr19	42108827	42123381	chr8	16603227	16632592
			chr10	69861052	69875561	chr16	11349236	11378583
			chr3	157081127	157095622	chr2	215577520	215606858
			chr17	41101764	41116173	chr12	64081103	64110440
			chr5	98762462	98776868	chr1	155960178	155989511
			chr2	43073260	43087616	chr18	29153480	29182762
			chr1	17865329	17879678	chr3	172125171	172154447
			chr5	74630077	74644408	chr7	79974491	80003680
			chr7	79280439	79294747	chr5	76788970	76818034
			chr5	169967139	169981227	chr4	138034257	138063275
			chr7	55127053	55141129	chr3	159230822	159259822
			chr20	60242884	60256876	chr20	4062916	4091906
			chr15	59293603	59307452	chr17	62553376	62582346
			chr21	25363540	25377325	chr12	96193638	96222577
			chr7	105003118	105016853	chr11	64849643	64878579
			chr14	74566934	74580631	chr1	55419559	55448397
			chr6	63794693	63808357	chr3	150291998	150320831
			chr8	122311618	122325265	chr3	157066336	157095150
			chr2	226788952	226802598	chr12	3104907	3133657
			chr11	46236531	46250156	chr14	68933308	68962050
			chr8	127799250	127812862	chr2	55092398	55121080
			chr3	150406773	150420331	chr6	85391166	85419826
			chr14	54564322	54577874	chr6	113046182	113074835
			chr3	30281340	30294883	chr4	99377072	99405721
			chr5	143912019	143925545	chr9	115589283	115617908
			chr7	130899936	130913457	chr1	51945880	51974447
			chr3	55157967	55171444	chr3	55463494	55492032
			chr11	19710979	19724363	chr9	109886323	109914830
			chr19	43753174	43766552	chr8	22645752	22674248
			chr19	8354725	8368087	chr2	207238270	207266728
			chr5	9139052	9152375	chr12	75932974	75961363
			chr6	14731735	14745037	chr15	41917281	41945660
			chr6	57305389	57318634	chr10	104093528	104121862
			chr14	72634552	72647796	chr3	158699526	158727803
			chr2	200396486	200409680	chr17	29131220	29159466
			chr7	139672291	139685423	chr5	17104418	17132635
			chr19	39397832	39410925	chr4	38074399	38102531
			chr1	78092607	78105670	chr17	57927075	57955143
			chr1	162530231	162543289	chr11	132052790	132080828
			chrX	45618066	45631089	chr11	46272177	46300215
			chr11	34643675	34656679	chr12	31729061	31757075
			chr7	22854135	22867098	chr11	131743535	131771538
			chr11	106388555	106401415	chr3	50236388	50264318
			chr11	122094011	122106805	chr1	15939360	15967249
			chr12	109457379	109470120	chr5	143535525	143563393
			chr10	36489026	36501747	chr18	63761962	63789810
			chr5	73364922	73377590	chr2	28273990	28301783
			chr5	115450485	115463104	chr11	87418935	87446705
			chr10	4803069	4815528	chr12	49488343	49516100
			chr8	61756378	61768830	chr2	27952984	27980701
			chr12	104277255	104289667	chr18	8789794	8817441
			chr22	37741585	37753988	chr10	49526770	49554359
			chr6	34237572	34249865	chr1	155889290	155916849
			chr4	20192412	20204682	chr8	13351258	13378713
			chr6	10402859	10415125	chr19	42873652	42901062
			chr16	20902724	20914959	chr3	135965673	135993075
			chr1	50967161	50979366	chr8	19125923	19153264
			chr21	28627150	28639250	chr15	67023730	67051048
			chr21	36201486	36213555	chrX	45695883	45723191
			chr19	11085023	11097052	chr10	17648805	17676095
			chr7	5418225	5430243	chr3	134460175	134487459
			chr7	79977772	79989648	chr21	28614801	28642028
			chr18	59714489	59726349	chr1	209823352	209850524
			chr21	33966498	33978322	chr3	45040921	45068037
			chr3	170800780	170812595	chr17	60065527	60092625
			chr17	66458239	66470039	chr14	28650642	28677723
			chr7	130836309	130848101	chr8	23827658	23854736
			chr11	75554755	75566506	chr4	98501539	98528576
			chr2	218395554	218407286	chr11	12065094	12092098
			chr17	48235734	48247460	chr3	62585630	62612600
			chr12	75655956	75667626	chr9	100411844	100438792
			chr19	41218755	41230364	chr5	132413516	132440457
			chr15	79672341	79683890	chr12	13092314	13119221
			chr6	12759412	12770955	chr9	5492837	5519691
			chr2	95632141	95643667	chr12	51370564	51397379
			chr11	111553716	111565229	chr12	69044118	69070912
			chr10	77348383	77359851	chr17	44533694	44560424
			chr2	95433044	95444499	chr8	32223787	32250503
			chr17	66539594	66551028	chr8	118743112	118769794
			chr19	13787157	13798549	chr19	18279083	18305765
			chr11	102109354	102120734	chr19	47717609	47744279
			chr8	37141757	37153099	chr16	70551377	70578047
			chr16	75098	86380	chrX	45501346	45528015
			chr19	43076578	43087834	chr2	108636660	108663309
			chr1	26274485	26285733	chr9	16701759	16728384
			chr1	24408701	24419752	chr8	24203836	24230451
			chr22	46071288	46082318	chr2	230772863	230799415
			chr11	10897866	10908886	chr10	110310726	110337267
			chr10	36530156	36541141	chr8	120575660	120602185
			chr3	52045338	52056219	chr8	75726953	75753473
			chr16	56605111	56615989	chr6	117485599	117512081
			chr7	130913639	130924502	chr12	104263073	104289539
			chr20	44491406	44502174	chr3	45199431	45225873
			chr20	35874797	35885541	chr8	23783102	23809542
			chr12	65822480	65833215	chr21	27564991	27591399
			chr2	28386752	28397437	chr4	43317063	43343419
			chr2	27952831	27963471	chr4	166410935	166437260
			chr1	248818890	248829515	chr10	32937908	32964178
			chr12	13092864	13103478	chr10	103756498	103782742
			chr17	40016578	40027192	chr1	31930919	31957140
			chr7	47449484	47460041	chr20	23141881	23168097
			chr12	52278479	52289027	chr5	149203517	149229719
			chr4	80068235	80078751	chr6	129488744	129514924
			chr10	99775299	99785767	chrX	3262441	3288583
			chr1	53731332	53741772	chr20	50283614	50309730
			chr1	58900379	58910791	chr1	150595906	150622008
			chr2	43218323	43228718	chr17	13337330	13363397
			chr1	40868657	40878993	chr4	80254388	80280408
			chr18	63826762	63837071	chrX	24332805	24358799
			chr1	67679369	67689657	chr10	106556314	106582300
			chr8	142668981	142679261	chr1	33369926	33395862
			chr11	86687427	86697706	chr5	120599109	120624962
			chr17	42517135	42527364	chr10	77964671	77990473
			chr1	153564140	153574310	chr5	78585571	78611361
			chr22	37774141	37784234	chr10	3804415	3830147
			chr11	10298707	10308798	chr9	95000812	95026523
			chr18	61990859	62000831	chr17	38447786	38473495
			chr11	65909067	65919037	chr2	200600193	200625901
			chr17	41057844	41067669	chr17	48472150	48497786
			chr20	17556314	17566136	chr5	150468430	150493965
			chr5	142319004	142328816	chr17	2382807	2408282
			chr1	78687187	78696962	chr2	111479982	111505456
			chr10	31002539	31012252	chr1	68314598	68340053
			chr7	33979006	33988718	chr19	4693436	4718863
			chr11	69294093	69303710	chr3	71052058	71077450
			chr19	39070792	39080374	chr10	88879214	88904602
			chr1	23553842	23563344	chr14	68574742	68600094
			chr14	22973942	22983433	chr1	85605747	85631023
			chr11	103524502	103533990	chr16	83528416	83553668
			chr8	127734251	127743731	chr8	130124997	130150231
			chr19	10809644	10819107	chr17	77121150	77146320
			chr12	115148636	115158084	chr18	45949007	45974122
			chr3	110412441	110421873	chr9	108033674	108058776
			chr6	73515179	73524606	chr15	55894279	55919370
			chr2	172245841	172255260	chr20	45334520	45359562
			chr12	89345828	89355148	chr15	33086765	33111742
			chr4	80232421	80241717	chr8	49794854	49819791
			chr5	98306877	98316153	chr12	124368870	124393743
			chr20	4505577	4514754	chr12	62720145	62745010
			chr7	73844118	73853287	chr7	115340096	115364936
			chr5	151738060	151747187	chr10	35040344	35065165
			chr18	77099984	77108941	chr4	10092028	10116845
			chr5	14262560	14271486	chr11	65274417	65299218
			chr20	11806215	11815098	chr11	126332419	126357204
			chr11	74747974	74756799	chr11	103608183	103632962
			chr3	157526442	157535161	chr1	65808545	65833321
			chr8	38996827	39005466	chr1	179123011	179147708
			chr8	38401857	38410474	chr1	27098593	27123224
			chr3	159075504	159084113	chr2	226113535	226138123
			chr20	3804990	3813548	chr17	78860824	78885397
			chr7	130937938	130946473	chr5	173451293	173475858
			chr7	23467699	23476090	chr9	128070883	128095430
			chr2	110099749	110108051	chr19	4368151	4392668
			chr3	155064595	155072836	chr20	49928136	49952643
			chr14	105021356	105029512	chr5	54738255	54762754
			chr11	58572530	58580664	chr12	6531588	6556075
			chr6	30681116	30689210	chr7	130899429	130923878
			chr20	25308327	25316396	chr3	30333613	30358032
			chr19	13835552	13843592	chr8	13253206	13277554
			chr11	34972430	34980221	chr10	28072123	28096412
			chr1	77533907	77541696	chr12	95200924	95225203
			chr14	74614350	74622081	chr7	24819499	24843714
			chr8	121806070	121813780	chr3	177337013	177361181
			chr5	14033203	14040867	chr10	103887413	103911560
			chr15	40337531	40345191	chr13	44703672	44727765
			chr10	17212575	17220179	chr5	54981941	55005939
			chr6	142009045	142016648	chr22	41284704	41308668
			chr3	152265948	152273548	chr11	35282225	35306166
			chr1	43470969	43478540	chr10	4757564	4781495
			chr10	31314312	31321847	chr12	75811427	75835266
			chr1	93774845	93782336	chr11	61954675	61978471
			chr19	45373535	45380939	chr16	9836767	9860540
			chr14	51393828	51401185	chr6	52593639	52617390
			chr9	108438998	108446331	chr11	73311754	73335459
			chr6	72550070	72557402	chr11	114285291	114308974
			chr5	135240772	135248103	chr3	43851543	43875197
			chr17	81509512	81516765	chr20	41307525	41331081
			chr5	150636059	150643301	chr12	77101924	77125410
			chr12	96193739	96200932	chr5	73353974	73377448
			chr10	32979072	32986140	chr12	12714334	12737795
			chr4	144578156	144585125	chr10	52313124	52336562
			chr1	154969878	154976825	chr3	43747327	43770760
			chr11	111630387	111637306	chr7	120979938	121003366
			chr11	132743098	132749998	chr12	47805393	47828790
			chr3	149338057	149344949	chr3	52045076	52068361
			chr16	29820071	29826928	chr5	172793759	172817023
			chr5	160163963	160170641	chr7	137920688	137943948
			chr4	80304312	80310989	chr2	226409309	226432521
			chr10	17226733	17233408	chr3	58044314	58067504
			chr2	101514804	101521374	chr5	33299436	33322561
			chr12	121799165	121805675	chr9	63337030	63360112
			chr8	102805105	102811523	chr7	130876165	130899232
			chr14	100688479	100694883	chr22	38305474	38328520
			chr10	97538643	97544948	chr14	77022730	77045764
			chr11	102343098	102349258	chr16	75243570	75266598
			chr20	1322184	1328225	chr2	99861117	99884104
			chr9	113619603	113625616	chr1	8076499	8099477
			chr1	156500050	156506019	chr1	235900686	235923621
			chr11	69348324	69354248	chr19	42914069	42936969
			chr1	37474650	37480568	chr10	68133582	68156470
			chr1	28505307	28511195	chr8	32321915	32344776
			chr11	128520237	128526018	chr9	33309646	33332475
			chr2	30662658	30668349	chr20	19807349	19830158
			chr2	201147807	201153490	chr5	141507004	141529761
			chr19	43263053	43268735	chr12	89369427	89392178
			chr15	96324791	96330422	chr12	80576761	80599459
			chr1	156746037	156751618	chr3	170790028	170812715
			chr19	45421987	45427529	chr10	97531057	97553718
			chr7	90154131	90159631	chr12	58413211	58435818
			chr7	100085649	100091116	chr5	150138130	150160725
			chr12	30792423	30797760	chr13	80033079	80055590
			chr16	3019700	3024943	chr2	40028194	40050683
			chr19	13396835	13402001	chr11	118907725	118930209
			chr19	48872393	48877521	chr1	33327206	33349686
			chr20	10305832	10310953	chr8	48570298	48592743
			chr10	68133452	68138438	chr19	1244655	1267096
			chr6	32967116	32972031	chr1	39384189	39406629
			chr18	3621773	3626584	chr3	11549033	11571428
			chr7	2819104	2823881	chr6	153074011	153096345
			chr11	6318577	6323162	chr5	65858230	65880506
			chr22	46066620	46071128	chr8	122302971	122325146
			chr12	52145054	52149422	chr8	127204308	127226449
			chr19	13850049	13854356	chr6	110526854	110548911
			chr20	53772138	53776437	chr8	23160000	23182030
			chr3	174438437	174442494	chr12	108713509	108735498
			chr1	78338427	78342345	chr17	40016972	40038949
			chr20	62738204	62742038	chr15	72217364	72239330
			chr7	29986761	29990538	chr4	53304874	53326803
			chr11	13214143	13217879	chr12	62683317	62705211
						chr17	63273452	63295342
						chr19	42108799	42130601
						chr8	126819433	126841220
						chr1	241410485	241432269
						chr12	54407665	54429414
						chr2	33421409	33443147
						chr21	34794743	34816466
						chr16	4372305	4393988
						chr19	31212576	31234238
						chr8	48303206	48324839
						chr10	102626525	102648098
						chr5	143912328	143933895
						chr7	105003191	105024722
						chr8	11495992	11517523
						chr16	53079730	53101226
						chr2	101500182	101521669
						chr1	44616008	44637485
						chr15	51863523	51884960
						chr1	84834680	84856110
						chr10	99768195	99789611
						chr14	49891670	49913079
						chr12	63914625	63936029
						chr17	40901541	40922932
						chr17	73290643	73312000
						chr1	152029058	152050404
						chr7	43868787	43890117
						chr10	68083046	68104364
						chr3	23648884	23670191
						chr3	156477034	156498341
						chr18	825511	846793
						chr9	129125785	129147059
						chr6	54280693	54301906
						chr5	172757806	172778985
						chr7	32978455	32999627
						chr5	92541946	92563111
						chr3	29182805	29203961
						chr10	87532024	87553177
						chr2	74563849	74584987
						chr9	21670140	21691273
						chr2	31382422	31403488
						chr3	71099172	71120149
						chr10	24853281	24874258
						chr11	86798388	86819194
						chr4	158302084	158322874
						chr3	43172131	43192876
						chr5	143967612	143988352
						chr18	58205092	58225818
						chr7	112185705	112206427
						chr14	68535188	68555907
						chr11	114358638	114379345
						chr1	8647848	8668541
						chr15	60955080	60975759
						chr8	30524798	30545454
						chr12	84910316	84930958
						chr21	36193421	36214005
						chrX	115011610	115032164
						chr15	38246605	38267123
						chr10	123620360	123640850
						chr3	180265772	180286256
						chr1	7281881	7302328
						chr1	162528629	162548988
						chr20	25296038	25316342
						chrX	14010908	14031197
						chr11	124896477	124916742
						chr4	40989794	41010050
						chr6	130587117	130607329
						chr5	93145427	93165628
						chr1	93797408	93817586
						chr22	46071388	46091552
						chr17	50046804	50066921
						chr9	115938406	115958507
						chr8	41184437	41204505
						chr2	238422699	238442697
						chr16	21620953	21640901
						chr11	14405884	14425826
						chr4	102809433	102829324
						chr6	31732954	31752816
						chr22	45995105	46014945
						chr1	112388167	112407983
						chr1	78824022	78843832
						chr12	6323146	6342909
						chr16	86661074	86680815
						chr2	215521726	215541416
						chr3	156535552	156555236
						chr13	113895333	113915011
						chr11	69441527	69461183
						chr20	35867325	35886957
						chr20	40990719	41010350
						chr14	72663327	72682930
						chr4	80293975	80313547
						chr5	98296696	98316263
						chr22	20514494	20534054
						chr18	63816872	63836406
						chr20	17832483	17851969
						chr2	234240556	234260008
						chr9	89137577	89157003
						chr1	67784847	67804231
						chr1	1343481	1362771
						chr18	61991065	62010342
						chr20	63680874	63700117
						chr8	92007264	92026501
						chr15	71042780	71062001
						chr20	7840279	7859414
						chr3	146159012	146178135
						chr1	161725479	161744601
						chr2	238937655	238956685
						chr5	157590820	157609829
						chr22	37291085	37310079
						chr6	57304566	57323559
						chr6	11754319	11773299
						chr12	114396200	114415100
						chr19	37988322	38007180
						chr20	31592485	31611306
						chr1	44801822	44820626
						chr12	77938624	77957384
						chr5	57429494	57448251
						chr7	5411501	5430217
						chr16	24977007	24995656
						chr16	67852	86449
						chr10	13706751	13725281
						chr8	17649910	17668422
						chr3	105352408	105370818
						chr3	105997225	106015585
						chr17	78374376	78392714
						chrX	2693714	2712052
						chr8	140630375	140648654
						chr1	9881494	9899716
						chr1	108814411	108832619
						chr12	85625327	85643530
						chr3	173732339	173750444
						chr1	170618241	170636346
						chr12	46546262	46564305
						chr3	10188976	10206949
						chr3	67633630	67651576
						chr19	18363136	18381082
						chr9	6551084	6569007
						chr10	88149546	88167433
						chr22	29617830	29635712
						chr20	25222044	25239865
						chr19	12777258	12795057
						chr3	58864465	58882172
						chr18	3446289	3463988
						chr10	112950230	112967919
						chr9	35509750	35527386
						chr14	55091875	55109495
						chr19	16063066	16080648
						chr5	98094796	98112378
						chr1	37563040	37580607
						chr1	158998861	159016362
						chr19	2154063	2171532
						chr1	153596241	153613707
						chr4	54217998	54235433
						chr11	7963941	7981254
						chr14	101964522	101981833
						chr11	94120323	94137614
						chr7	157302557	157319779
						chr20	24334804	24351981
						chr1	40373695	40390840
						chr17	41047702	41064745
						chr6	36666141	36683087
						chr12	110302090	110319014
						chr19	47106453	47123305
						chr2	112868531	112885360
						chr8	98452144	98468971
						chr10	97412984	97429782
						chr15	71746303	71763085
						chr10	100997075	101013748
						chr12	65522239	65538868
						chr7	87712	104290
						chr1	209647036	209663611
						chr9	114892488	114908996
						chr9	70405605	70422059
						chr3	157280570	157296999
						chrX	45470760	45487149
						chr9	682788	699149
						chr2	201115378	201131706
						chr13	80327036	80343324
						chr22	30407777	30424019
						chr2	43073203	43089303
						chr16	20903248	20919330
						chr1	98316048	98332072
						chr20	44486101	44502111
						chr7	137870744	137886738
						chr6	2975784	2991693
						chr1	84597765	84613667
						chr18	48824351	48840198
						chr6	63792698	63808492
						chr6	152086714	152102486
						chr21	28535935	28551659
						chr3	11276430	11292062
						chr7	116258886	116274515
						chr20	31559178	31574800
						chr14	36165176	36180790
						chr3	152258711	152274262
						chr13	35468963	35484491
						chr2	96194016	96209537
						chr1	19384402	19399886
						chr13	114052958	114068372
						chr12	75849896	75865301
						chr11	10893273	10908634
						chr17	13725143	13740486
						chr15	59292087	59307415
						chr2	85536010	85551335
						chr1	183266491	183281762
						chr5	114236408	114251673
						chr2	74837425	74852666
						chr10	93375453	93390666
						chr14	99744171	99759366
						chr1	26691802	26706958
						chr7	73704481	73719633
						chr2	215651741	215666599
						chr11	46236056	46250872
						chr7	100432137	100446927
						chr6	72550546	72565310
						chr11	35616469	35631206
						chr3	157520480	157535080
						chr20	53826569	53841093
						chr12	127547169	127561666
						chr20	3804849	3819317
						chr5	115450110	115464567
						chr10	69861021	69875426
						chr2	66433646	66447997
						chr1	17865203	17879532
						chr19	39397857	39412168
						chr11	833104	847258
						chr11	69636358	69650488
						chr11	122092230	122106289
						chr12	89341614	89355647
						chr11	111732718	111746692
						chr17	41101844	41115796
						chr5	74630271	74644171
						chr21	33964573	33978448
						chr1	78091933	78105639
						chr7	7427042	7440740
						chr2	226789019	226802658
						chr9	108466622	108480221
						chr12	109457500	109471052
						chr19	43753310	43766851
						chr12	65821961	65835497
						chr11	34643436	34656921
						chr3	150406715	150420193
						chr1	67679008	67692464
						chr5	169967849	169981202
						chr3	58987644	59000878
						chr6	14731721	14744923
						chr10	100362181	100375260
						chr14	72634871	72647931
						chr3	30648596	30661642
						chr1	163162687	163175559
						chr6	82361463	82374301
						chr7	22854227	22867063
						chr5	142316692	142329497
						chr4	20192326	20205127
						chr2	201695020	201707810
						chr17	61396826	61409588
						chr1	40866220	40878945
						chr10	77347988	77360680
						chr17	43239757	43252432
						chr5	41407442	41420078
						chr7	73842785	73855406
						chr1	26989812	27002431
						chr12	115751641	115764226
						chr11	106388830	106401384
						chr19	41218422	41230919
						chr19	11084576	11097070
						chr5	135263795	135276287
						chr7	13978875	13991333
						chr16	86575087	86587505
						chr10	4803143	4815557
						chr2	28386653	28398949
						chr7	139672404	139684680
						chr10	103843074	103855346
						chr11	102109161	102121425
						chr17	66539309	66551354
						chr11	75554662	75566385
						chr17	66458374	66469981
						chr2	95432819	95444415
						chr6	34237612	34249076
						chr18	59714811	59726211
						chr2	95632275	95643608
						chr1	26274432	26285744
						chr10	123799516	123810819
						chr15	70786570	70797847
						chr6	73515910	73527095
						chr16	56604902	56616047
						chr2	109554813	109565930
						chr11	65893466	65904556
						chrX	45618805	45629755
						chr13	79985386	79996335
						chr15	96330642	96341569
						chr8	38401288	38412161
						chr16	21510984	21521803
						chr11	10298627	10309299
						chr12	49259243	49269873
						chr17	64353691	64364305
						chr12	57085284	57095750
						chr4	80068275	80078714
						chr12	1471776	1482117
						chr5	14261044	14271263
						chr3	110412150	110422344
						chr17	42517092	42527260
						chr12	92132743	92142850
						chr8	127733830	127743791
						chr7	33978938	33988757
						chr19	10809444	10819160
						chr12	89154353	89164017
						chr6	14704970	14714589
						chr1	77533952	77543522
						chr4	80232183	80241720
						chr11	58571786	58581095
						chr5	151737944	151747051
						chr11	65909980	65918983
						chr2	172246172	172255147
						chr10	17212606	17221574
						chr3	159075717	159084506
						chr7	130848400	130857032
						chr8	142668868	142677470
						chr12	47503559	47512035
						chr11	28831733	28840078
						chr3	155064545	155072748
						chr16	29819598	29827728
						chr14	105021379	105029460
						chr2	43218576	43226582
						chr6	30681261	30689133
						chr6	142009054	142016900
						chr5	14032848	14040550
						chr2	110100151	110107827
						chr1	154969670	154977229
						chr8	121806279	121813820
						chr15	40337643	40345157
						chr8	37141780	37149191
						chr11	102341694	102348988
						chr19	13835621	13842828
						chr10	17226637	17233662
						chr14	51393717	51400717
						chr5	160163924	160170746
						chr20	1321991	1328755
						chr20	62735322	62742005
						chr15	96324077	96330432
						chr1	156745577	156751523
						chr2	201147930	201153602
						chr11	128520436	128526085
						chr22	46065528	46071100
						chr5	175919666	175925213
						chr12	30792371	30797814
						chr19	48872325	48877513
						chr6	32967107	32971975
						chr16	3019790	3024638
						chr19	43263153	43267928
