# Supplementary material for: HDAC4 influences the DNA damage response and counteracts senescence by assembling with HDAC1/HDAC2 to control H2BK120 acetylation and homology-directed repair
Source: Nucleic Acids Res. 2024 Jun 14;52(14):8218–40. doi: 10.1093/nar/gkae501 (PMC11317144; doi:10.1093/nar/gkae501)
Supplement: gkae501_Supplemental_Files [file gkae501_supplemental_files.zip › Table S2.xlsx]

## Sheet: SKUT1
	SKUT1 Cl 26		SKUT1 Cl 125
Gene	Fold.change	pvalue	Fold.change	pvalue	GO category
AATF	1.53004	0.000171095	1.55025	9.34926e-05	DNA damage and DNA Repair
ACD	1.84052	3.60562e-06	2.03669	3.53861e-07	DNA damage and DNA Repair
ARPC3	1.71779	4.35887e-06	1.76737	8.72866e-06	DNA damage and DNA Repair
ASF1A	1.65481	6.41767e-05	1.68445	8.06211e-06	DNA damage and DNA Repair
BCL2L1	2.27596	4.04667e-08	2.53804	1.43796e-08	DNA damage and DNA Repair
CASP3	1.83438	8.24229e-07	1.51185	2.18588e-05	DNA damage and DNA Repair
CCND1	3.25145	6.8e-08	2.97127	7.56704e-08	DNA damage and DNA Repair
CD44	-2.72224	6.21149e-08	-2.45624	1.51152e-08	DNA damage and DNA Repair
CDKN2AIP	1.70898	3.52822e-06	1.78752	3.45638e-05	DNA damage and DNA Repair
CRIP1	-14.692	3.97379e-12	-7.63976	2.78752e-08	DNA damage and DNA Repair
CRY1	2.38579	3.14196e-08	2.37273	2.76169e-06	DNA damage and DNA Repair
CRY2	1.5868	3.11617e-05	1.53608	2.93576e-05	DNA damage and DNA Repair
DDIT3	1.71446	3.75725e-05	1.43585	8.91056e-05	DNA damage and DNA Repair
DDIT4	1.74895	1.9298e-05	1.44955	0.00173623	DNA damage and DNA Repair
DDIT4L	1.5573	0.000272898	1.74406	2.06034e-05	DNA damage and DNA Repair
DONSON	-1.62063	1.38367e-05	-1.49585	5.50877e-05	DNA damage and DNA Repair
EID3	1.5902	6.77683e-06	1.61242	8.31226e-05	Homologous repair
EPHA2	1.60434	9.68228e-06	1.47279	9.05009e-05	DNA damage and DNA Repair
FAM111A	2.75948	9.55618e-08	2.6737	4.94063e-09	DNA damage and DNA Repair
FANCL	-1.5425	2.06086e-05	-1.33012	0.000359968	DNA damage and DNA Repair
FOXO1	1.57294	2.24644e-05	1.33827	0.00052675	DNA damage and DNA Repair
GADD45A	1.92355	2.54793e-05	1.75618	0.000228904	DNA damage and DNA Repair
HMGB2	1.62524	1.68516e-05	2.00614	5.09616e-07	DNA damage and DNA Repair
IER3	2.92335	4.23262e-06	2.46433	3.14371e-06	DNA damage and DNA Repair
IKBKG	-1.35001	0.00128554	-1.5287	0.000264405	DNA damage and DNA Repair
LMNA	-1.29239	0.00339785	-1.52172	9.70181e-05	DNA damage and DNA Repair
MGMT	-1.35074	0.00131194	-1.65369	7.7705e-06	DNA damage and DNA Repair
MOAP1	1.5975	9.56536e-06	1.64659	4.30292e-06	DNA damage and DNA Repair
MSX1	-1.81598	1.09678e-06	-1.66749	5.56134e-06	DNA damage and DNA Repair
NKX3-1	1.32018	0.000945744	1.54554	0.000146616	DNA damage and DNA Repair
NUDT1	-1.36474	0.0033001	-1.54653	1.88446e-05	DNA damage and DNA Repair
NUPR1	2.27603	3.25459e-05	2.18332	2.18155e-06	DNA damage and DNA Repair
NYNRIN	-1.70936	2.75269e-06	-1.60682	5.89705e-06	DNA damage and DNA Repair
PIK3R1	-2.81127	7.52991e-09	-2.50983	1.21689e-08	DNA damage and DNA Repair
POLB	1.52156	1.53501e-05	1.75007	1.71894e-06	DNA damage and DNA Repair
PYCARD	1.90025	9.19525e-07	1.8151	9.98836e-07	DNA damage and DNA Repair
SESN2	1.60536	7.48052e-05	1.41203	0.00232458	DNA damage and DNA Repair
SGK1	10.4256	2.13081e-11	9.57056	1.21654e-11	DNA damage and DNA Repair
SLFN11	2.7326	1.54951e-08	2.78657	5e-09	DNA damage and DNA Repair
SNAI2	-2.8166	6.41166e-08	-2.44203	2.95819e-07	DNA damage and DNA Repair
SOX4	5.98311	3.38459e-11	5.05826	2.92903e-11	DNA damage and DNA Repair
SPRED1	-1.45517	4.3342e-05	-1.55305	1.8993e-05	DNA damage and DNA Repair
STK33	1.42377	0.000261385	1.55802	2.24984e-05	DNA damage and DNA Repair
TWIST1	-3.19076	3.09181e-09	-2.60361	1.16905e-07	DNA damage and DNA Repair
UBA1	1.67051	5.24509e-06	1.65792	7.77407e-05	DNA damage and DNA Repair
WAS	-1.60538	3.16621e-05	-1.36687	0.000192878	Homologous repair
WDR70	1.72412	3.01442e-06	1.88323	5.78453e-07	DNA damage and DNA Repair

## Sheet: SKLMS1
Gene	Fold.change	pvalue	GO category
BOK	1.62363	2.90249e-05	DNA damage and DNA Repair
CBX1	1.56559	0.000536042	DNA damage and DNA Repair
DDIT3	1.55142	2.79227e-05	DNA damage and DNA Repair
DDIT4L	4.96389	0.00199831	DNA damage and DNA Repair
DRAM1	2.70145	6.61327e-06	DNA damage and DNA Repair
EYA1	-1.51816	0.00191711	DNA damage and DNA Repair
FOXO1	1.76699	0.000940921	DNA damage and DNA Repair
GADD45A	1.8873	0.000279227	DNA damage and DNA Repair
HSF2BP	1.97821	0.000883239	Homologous repair
IER3	1.68535	2.79227e-05	DNA damage and DNA Repair
IKBKG	-1.51149	0.00146264	DNA damage and DNA Repair
KAT2B	-2.48294	2.0942e-05	DNA damage and DNA Repair
LMNA	-1.71664	0.000361526	DNA damage and DNA Repair
NUAK1	1.58492	0.000381365	DNA damage and DNA Repair
NYNRIN	2.14326	2.93923e-06	DNA damage and DNA Repair
PTTG1IP	1.61013	0.000705415	DNA damage and DNA Repair
PYCARD	-1.63038	0.000998236	DNA damage and DNA Repair
SGK1	1.75052	0.000426556	DNA damage and DNA Repair
SOD2	2.74433	1.43288e-05	DNA damage and DNA Repair
SOX4	2.46123	0.000523183	DNA damage and DNA Repair
ZC3H12A	2.05348	8.15637e-05	DNA damage and DNA Repair
ZNF365	-1.61993	0.00159453	Homologous repair

## Sheet: GO DNA damge + DNA repair
msh2-msh6_human
msh2-msh3_human
DNTT
POLM
LIG3
POLQ
TDP2
REV1
HELB
POLL
MCM8
MUTYH
POLK
dna_pol_zeta_human
SPRTN
XRCC4
MCM9
POLI
POLN
SPIDR
XRCC1
UNG
TOP2A
RAD50
ERCC4
POLB
RBBP8
LIG1
POLH
XRCC3
XRCC2
LIG4
MPG
ALKBH2
TDP1
OGG1
TOP3A
PARP3
PARP2
NEIL1
NEIL2
NEIL3
PIF1
PARP1
MLH1
MCM6
DDX11
MLH3
POLG
FBH1
POLD2
RECQL4
MSH6
MCM3
POLE2
MCM5
MCM4
REV3L
RECQL5
KIN
MSH2
MGMT
RECQL
SWI5
RAD52
POLD1
POLD3
POLD4
DDB1
BLM
POLE3
PRIMPOL
MCM7
DDB2
MCM2
POLA1
MSH3
XRCC5
POLR2I
RAD9A
XRCC6
RAD9B
ALKBH8
RAD51C
MDC1
DDIT4
DDIT4L
APEX1
GINS2
RAD54B
DRAM2
ddb1-ddb2_human
atr_atrip_human
GINS4
ZRANB3
DRAM1
DCLRE1A
PWWP3A
DDIT3
CHD2
POLE
XPA
CHD1L
SMUG1
ERCC5
DDIAS
ERCC6
DNA2
TOPBP1
RAD54L
TDG
PRKDC
APEX2
ERCC1
RAD51
DMAP1
RAD51D
PDRG1
RAD51B
XPC
ERCC8
CHD4
MTREX
WRN
SF3B3
ALKBH1
ERCC3
MMS19
GADD45G
RPA1
brca2-palb2_human
ERCC2
GADD45GIP1
SFR1
GADD45B
WDHD1
GADD45A
ERCC6L2
DMC1
HUS1B
MSH5
RFC3
RFC5
BRIP1
MCMDC2
RTEL1
RFC2
RFC4
LTO1
DCLRE1B
HELQ
PMS2
PMS1
SMARCAL1
MSH4
DCLRE1C
HUS1
PMS2P2
PMS2P5
id_human
eme2-mus81_human
eme1-mus81_human
CDC45
EXO5
DONSON
TIPIN
MGME1
WRNIP1
PMS2P1
APTX
ERVK-10
ERVK-19
ERVK-25
MCM10
ERVK-7
ERVK-8
HERVK_113
ERVK-11
MMS22L
ERVK-6
EME2
arpa_human
RPA3
ERVK-18
FAM111A
btr_human
RPA4
RPA2
TICRR
EXD2
TONSL
pcna_human-1
HROB
nua4_human
ALKBH3
MUS81
MRE11
ercc1-xpf_human
PCNA
FAM168A
ASCC1
PARPBP
POT1
SEM1
EME1
STN1
RMI2
POGZ
ASCC3
BOD1L1
SSRP1
H2AC25
MBD4
NTHL1
NHEJ1
fancm-faap24-1
RFC1
H2AX
XNDC1N
PMS2P3
WDR76
SHPRH
TREX2
RADX
SETMAR
NPAS2
FANCM
FEN1
MEIOB
CENPX
AUNIP
TP53BP1
TIMELESS
CDC5L
CTC1
EXO1
EP400
RFWD3
RAD17
E2F7
tftc_human
PCLAF
INO80
CHAF1B
CHAF1A
GTSE1
RNF138
ATRIP
GML
NBN
KAT7
ASCC2
CYREN
ENDOG
MRGBP
YY1
BRCA2
HIC1
NFRKB
RAD51AP1
TFPT
FOXN3
MRNIP
HMGA2
CEBPG
TERF2IP
ATRX
FANCB
ZBTB38
ZSWIM7
MORF4L1
INO80E
INO80D
ACTR5
MBTD1
SMCHD1
SLFN11
HDGFL2
SUSD6
VPS72
ZGRF1
INO80B
GEN1
ACTR8
GCNA
CINP
INO80C
UBE2V2
CENPS
SYCP1
DHX9
FAN1
PPP4C
TERF2
TTF2
ASF1A
ZBTB7A
ku70_80_human
ENDOV
ATR
CCDC117
SWSAP1
FOXM1
ZNF830
NUDT16L1
PAXX
EPC2
BABAM1
ZBTB4
ABRAXAS1
WDR48
MORF4L2
SLX4
RAD23B
NABP2
SETX
ACD
HINFP
PNKP
RNF169
ZCWPW1
RUVBL2
SMARCAD1
REXO4
ETAA1
MUC1
ATAD5
FOXO4
OOEP
CDC7
KDM4D
MEAF6
FANCD2
KHDC3L
SLX1A
ZNHIT1
SPATA22
NEK11
ATP23
PDS5A
NSMCE4A
TEX12
PACMP
RHNO1
TP73
RUVBL1
TRIM28
SLF1
TAF5
SUPT16H
APLF
CLSPN
FTO
TRAIP
TFIP11
TMEM161A
RAD18
SIX6OS1
GTF2H4
SMC6
ELL3
BACH1
NYNRIN
TAF4
IFFO1
SMARCA5
RAD21L1
CDK2
MAD2L2
CDK9
RPS3
THOC1
PIAS4
UPF1
NUCKS1
EPC1
RPL26
RIF1
ANKLE1
SPO11
TRIP12
YEATS4
pp4_human-2b
HDAC10
UBQLN4
FUS
DPF1
GTF2H2
GGN
ZMYND8
ATMIN
TNP1
ING3
TAF6L
RNASEH2A
inip-ints3-nabp2_human
ACTL6A
STK33
TFDP3
FAAP20
PALB2
USP43
TAF9
E2F1
PARP4
FANCI
NACC2
rrm1-rrm2b_human
TAF10
GTF2H3
KLHL15
UIMC1
RAD1
TEX15
PAXIP1
NFATC2
USP28
TRRAP
RRM1
DOT1L
GTF2H5
USP1
SLF2
SDE2
MAEL
TRIAP1
SP100
SMARCE1
RNF8
SHLD1
SHLD2
TAF12
TAF2
SHLD3
MYC
TAF1
SMARCA4
TREX1
CHEK2
TFAP4
CLOCK
SMARCB1
HMGB2
SNAI1
MCRS1
UCHL5
BRME1
HPF1
BRCC3
EMSY
CEP63
WDR70
FAAP100
RNF168
TTI2
TTI1
PDS5B
TAF6
MTA1
SPINDOC
FAAP24
BABAM2
AP5S1
WRAP53
AP5Z1
EEPD1
SYF2
NABP1
GTF2H2C
INTS3
BCL7C
NSMCE1
USP51
RINT1
TELO2
HMCES
HMGN1
BCLAF1
HSF1
MAGEF1
GTF2H1
SMC3
UBE2V1
HSF2BP
ELOA
CHEK1
CBX1
TAF7
EID3
RBBP5
BATF
INIP
FANCG
RMI1
ZBTB40
SKIL
BRD8
NFAT5
SMARCC2
UHRF1
HMGB1
KDM1A
NPM1
HLTF
OTUB1
EYA4
KAT5
EYA3
CRADD
ENY2
PPM1D
PPP1R10
CDC14B
ARID1A
CGAS
SMARCD2
BARD1
BRD7
UBE2N
IRF3
TP53
BRCA1
OTUB2
ube2n-ube2v2_human
INTS7
TTC5
MSX1
PARG
SPIRE2
ESCO2
FBXO6
DTL
ING4
NSD2
PRDM9
SMARCD3
ZNF385A
SAMHD1
SUPT3H
KDM2A
USP10
TAF5L
PAGR1
JMY
BCL6
THOC5
DPF3
SLC30A9
PBRM1
SMC5
ATXN7L3
SMG1
BCL7A
SIRT6
TIPRL
PSME4
inip-ints3-nabp1_human
TEX264
SMARCA2
YJU2
VCPIP1
ZFYVE26
PPP4R2
ATM
FBXO5
PTTG1
PYHIN1
FANCE
CDIP1
WDR33
CNTD1
MPND
PARP10
AEN
UVSSA
CCAR2
RNASEH2C
SHISA5
TAF9B
RPS27L
SIRT7
CEP164
FANCF
ARID2
PIDD1
ZMPSTE24
EP300
TWIST1
ANKRD1
CRY1
RPS6KA6
SNAI2
FLYWCH1
REC8
RBBP6
NAE1
CBX5
RNASEH2B
NKX3-1
KMT5B
SMARCD1
RRM2B
USP7
IER3
CDK7
SFPQ
MNAT1
KMT5C
SETD2
DDX1
WAS
ACTR2
NCOA6
SMC1A
BCL7B
DEK
CCNG1
NSMCE3
ASH2L
ATXN7
FBXO31
TRIM39
IRF7
SMARCC1
TP63
FOXO1
MEN1
ATF2
FOXP1
CDKN1A
CRY2
MAP3K20
CASP2
PSMD10
ARID1B
TADA3
UBR5
CDKN2D
DTX3L
USP47
BRD4
CDK5RAP3
BCL3
RPTOR
PARP9
HIPK2
NFATC4
ACTB
SUPT20H
SUPT7L
ZNF365
TADA2B
SPIRE1
RAD23A
RCHY1
TADA1
DYRK1B
SIRT1
CETN1
UBE2T
NUPR2
EYA1
PHLDA3
USP3
FH
FANCL
TAOK3
PHF1
ZBTB1
EEF1E1
CBX3
KASH5
PRAP1
SNW1
ACTL6B
TPT1
NEK4
PTTG1IP
PPP4R3B
TAOK1
DPF2
DYRK1A
EYA2
XAB2
NUDT1
""
FZR1
SOX4
ADPRS
WAC
KIF22
MDM2
PLK3
NOP53
TRIM32
OARD1
USP22
MARCHF7
PHF10
DDX39B
TOPORS
ARMT1
CDK1
SGF29
saga-kat2a_human
SF3B5
MORC2
CUL4B
KMT5A
PRMT6
RNF111
NSMCE2
MDM4
FANCA
ING2
NUPR1
IFI16
PML
YAP1
FMN2
POLDIP2
HNRNPK
UFL1
BRSK1
NONO
CUL4A
MYO6
SUV39H1
RAD21
GIGYF2
PRPF19
PLK2
SUMO1
CREBBP
TIGAR
DDX5
NIPBL
UBE2W
CDCA5
BCCIP
FANCC
KAT2B
MARF1
USP45
CETN2
NDRG1
UBE2A
HERC2
COPS3
TMEM109
SETD1A
RNF113A
USP16
DYRK3
HUWE1
PSMD14
SPRED2
SMYD2
ACKR3
FNIP2
PPP5C
CCDC13
ZMAT3
SPATA18
PPP4R3C
FIGNL1
CHCHD6
PLA2R1
CDKN1B
MIF
CD44
CRIP1
SETD7
UBE2B
BCL2A1
CCNK
PRKCG
COMMD1
APAF1
BTG2
FBXO4
BID
CCND1
TAOK2
EIF2AK4
MTOR
FBXW7
PLK1
KAT2A
RBX1
MC1R
IKBKG
MAPK15
APBB1
TRIP13
PMAIP1
TNKS1BP1
IKBKE
UBE2D3
ACER2
EGFR
TENT4A
MNDA
MEIOC
CHRNA4
HIPK1
DYRK2
AATF
BCL2L1
MAPT
CIDEB
MAPK12
BCL2L10
HMOX1
MAPK3
ABL1
BAZ1B
PPP4R3A
MACROD1
ZDHHC16
SPRED1
CASP9
WDR4
MACROD2
GNL1
UBA7
ARPC1A
ARPC4
CFAP410
ARPC3
CDKN2AIP
ALKBH7
CLU
CD74
TRAF6
AXIN2
SESN2
TNFRSF1A
MAPK14
PARK7
URS0000170CF4_9606
NEDD4
CIB1
MAPK1
WNT1
FMR1
BAX
BCL2L2
MOAP1
VCP
FEM1B
FXR2
FGF10
ARPC5
UBE2E2
MCTS1
TLK1
UBA1
PIERCE1
BRAT1
DCUN1D5
MCL1
UVRAG
SGK1
CSNK1E
ATXN3
ACTR3
TNF
PIK3R1
BCL2
PYCARD
SFRP2
ZC3H12A
STUB1
BAG6
PTPN11
IMMP2L
CUL5
CDK3
SPDYA
VRK1
CXCL12
NRDE2
EGLN3
SOD2
MAP2K6
PSEN1
GRB2
SFN
LMNA
FXR1
FBXO45
MASTL
URS00005DBAF3_9606
PRKCD
TANK
CTLA4
TLK2
STXBP4
NUAK1
ARPC2
BCL2L11
HTRA2
EPHA2
BOK
TNFRSF1B
BAD
BAK1
VAV3
MAPKAPK2
MICA
PPP1R15A
RBM24
XIAP
MLST8
SIRT4
URS000030BD69_9606
METTL3
CBL
PAK1
CASP3
APC
STK11
LYN
ERCC6L
PWWP3B
CPSF1
DDX11L8
DDX12P
PHF21A
RCOR1
S100A10
ANXA2

## Sheet: Homologous repair
HROB
NHEJ1
IFFO1
CYREN
brca2-palb2_human
MSH5
KASH5
REC8
MEIOB
RAD54B
RMI1
MLH3
SYCP1
SIX6OS1
MSH4
SEM1
BRME1
DMC1
SPO11
RMI2
RAD54L
RAD51D
TEX15
FANCB
ZSWIM7
btr_human
FANCD2
SPATA22
HSF2BP
nua4_human
PARPBP
TEX12
PPP4C
RADX
MRE11
ERCC4
ANKLE1
RAD51C
RAD51AP1
MORF4L1
MUS81
MBTD1
FANCM
WDR48
SLX4
HELQ
RAD51B
EME2
ZCWPW1
ercc1-xpf_human
CENPS
POGZ
CENPX
KLHL15
MRGBP
PTTG1
TONSL
BRIP1
POLN
MCMDC2
RPA3
SWI5
TRIP13
SWSAP1
PRDM9
RAD51
RAD21L1
MMS22L
AP5S1
AP5Z1
UBE2B
POLQ
OOEP
RPA2
EPC2
HELB
YEATS4
SMCHD1
SPIDR
HDGFL2
UBQLN4
FUS
MEAF6
MEIOC
VPS72
MORF4L2
MRNIP
MAGEF1
KHDC3L
EME1
EP400
MMS19
ING3
FAN1
POLL
inip-ints3-nabp1_human
inip-ints3-nabp2_human
NSMCE4A
REV3L
DCLRE1A
RNF138
EID3
RECQL
DCLRE1B
PALB2
INIP
ZFYVE26
RPA4
TOP3A
PPP4R2
FBH1
RECQL5
XRCC1
RBBP8
RAD21
EPC1
MLH1
MCM6
HUS1B
NABP1
RECQL4
RPA1
MCM8
GINS2
MCM5
MCM4
MCM9
INTS3
NSMCE1
USP51
ERCC5
RAD52
TOPBP1
SFR1
CDC45
AUNIP
EXD2
DCLRE1C
SMC6
FMN2
BRD8
TP53BP1
TIMELESS
CGAS
RAD50
PIAS4
SHLD1
SHLD2
WAS
NUCKS1
SIRT7
SHLD3
DMAP1
TERF2IP
ACTR2
ARID2
RIF1
WRAP53
TRRAP
ATM
KAT5
LIG3
PSMD14
GINS4
SLF1
MCM3
HDAC10
CDC7
KDM4D
ZNF365
H2AX
SMC5
SLF2
XRCC3
XRCC2
STN1
MCM7
ZMYND8
SLX1A
NABP2
RFWD3
FEN1
NSMCE3
NSMCE2
FIGNL1
TFIP11
GEN1
HUS1
ACTL6A
ERCC6
RUVBL1
ERCC1
NBN
RUVBL2
ACTB
MAD2L2
WRN
RTEL1
SFPQ
BARD1
SETD2
INO80
MCM2
UBE2N
CHD4
SAMHD1
BRCA1
PARP1
YY1
CHEK1
TERF2
BLM
NIPBL
BRCA2
SIRT6
KDM1A
