# Supplementary material for: HDAC4 influences the DNA damage response and counteracts senescence by assembling with HDAC1/HDAC2 to control H2BK120 acetylation and homology-directed repair
Source: Nucleic Acids Res. 2024 Jun 14;52(14):8218–40. doi: 10.1093/nar/gkae501 (PMC11317144; doi:10.1093/nar/gkae501)
Supplement: gkae501_Supplemental_Files [file gkae501_supplemental_files.zip › Table S3.xlsx]

## Sheet: Exp1
Protein IDs	Majority protein IDs	Peptide counts (all)	Peptide counts (razor+unique)	Peptide counts (unique)	Protein names	Gene names	Fasta headers	Number of proteins	Peptides	Razor + unique peptides	Unique peptides	Peptides GFP1	Peptides IgG2	Razor + unique peptides GFP1	Razor + unique peptides IgG2	Unique peptides GFP1	Unique peptides IgG2	Sequence coverage [%]	Unique + razor sequence coverage [%]	Unique sequence coverage [%]	Mol. weight [kDa]	Sequence length	Sequence lengths	Q-value	Score	Identification type GFP1	Identification type IgG2	Sequence coverage GFP1 [%]	Sequence coverage IgG2 [%]	Intensity	Intensity GFP1	Intensity IgG2	iBAQ peptides	iBAQ	iBAQ GFP1	iBAQ IgG2	LFQ intensity GFP1	LFQ intensity IgG2	MS/MS count GFP1	MS/MS count IgG2	MS/MS count	Only identified by site	Reverse	Potential contaminant	id	Peptide IDs	Peptide is razor	Mod. peptide IDs	Evidence IDs
A0A024QZY1;B2R7M3;Q13155	A0A024QZY1;B2R7M3;Q13155	1;1;1	1;1;1	1;1;1	Aminoacyl tRNA synthase complex-interacting multifunctional protein 2	JTV1;AIMP2	tr|A0A024QZY1|A0A024QZY1_HUMAN Aminoacyl tRNA synthase complex-interacting multifunctional protein 2 OS=Homo sapiens OX=9606 GN=JTV1 PE=4 SV=1;tr|B2R7M3|B2R7M3_HUMAN Aminoacyl tRNA synthase complex-interacting multifunctional protein 2 OS=Homo sapiens OX=9	3	1	1	1	1	0	1	0	1	0	7.8	7.8	7.8	35.348	320	320;320;320	0	9.0307	By MS/MS		7.8	0	2555200	2555200	0	17	150310	150310	0	2555200	0	2	0	2				9	1938	TRUE	2047	4386
A8MU39;B4DLP6;Q9BPW0;H0YDU8;B4DDZ8;Q53FR0;B2R6R6;A0A024R0Q7;P53041	A8MU39;B4DLP6;Q9BPW0;H0YDU8;B4DDZ8;Q53FR0;B2R6R6;A0A024R0Q7;P53041	1;1;1;1;1;1;1;1;1	1;1;1;1;1;1;1;1;1	1;1;1;1;1;1;1;1;1	Serine/threonine-protein phosphatase;Serine/threonine-protein phosphatase 5	PPP5C	tr|A8MU39|A8MU39_HUMAN Serine/threonine-protein phosphatase OS=Homo sapiens OX=9606 GN=PPP5C PE=1 SV=1;tr|B4DLP6|B4DLP6_HUMAN Serine/threonine-protein phosphatase OS=Homo sapiens OX=9606 PE=2 SV=1;tr|Q9BPW0|Q9BPW0_HUMAN Serine/threonine-protein phosphatase	9	1	1	1	1	0	1	0	1	0	3.5	3.5	3.5	42.394	371	371;482;484;485;486;499;499;499;499	0	8.6051	By MS/MS		3.5	0	2925900	2925900	0	19	153990	153990	0	2925900	0	1	0	1				15	85	TRUE	88	177
E9PJU8;E9PQS1;A0A087WT99;A0A024R3B0;A8K718;A0A024R396;A0A1W2PRB8;Q9H0W9	E9PJU8;E9PQS1;A0A087WT99;A0A024R3B0;A8K718;A0A024R396;A0A1W2PRB8;Q9H0W9	1;1;1;1;1;1;1;1	1;1;1;1;1;1;1;1	1;1;1;1;1;1;1;1	Ester hydrolase C11orf54	C11orf54	tr|E9PJU8|E9PJU8_HUMAN Chromosome 11 open reading frame 54 (Fragment) OS=Homo sapiens OX=9606 GN=C11orf54 PE=1 SV=1;tr|E9PQS1|E9PQS1_HUMAN Chromosome 11 open reading frame 54 (Fragment) OS=Homo sapiens OX=9606 GN=C11orf54 PE=1 SV=1;tr|A0A087WT99|A0A087WT99	8	1	1	1	1	0	1	0	1	0	6.4	6.4	6.4	21.116	187	187;239;256;265;315;315;838;315	0.0058366	6.1965	By MS/MS		6.4	0	1085300	1085300	0	11	98661	98661	0	1085300	0	1	0	1				33	182	TRUE	188	360
S4R398;A0A7P0Z4D3;B4DRY5;A0A024R7F7;A0A024RAM0;Q4LE60;Q92973	S4R398;A0A7P0Z4D3;B4DRY5;A0A024R7F7;A0A024RAM0;Q4LE60;Q92973	1;1;1;1;1;1;1	1;1;1;1;1;1;1	1;1;1;1;1;1;1	Transportin-1	TNPO1;TNPO2;TNPO2 variant protein	tr|S4R398|S4R398_HUMAN Transportin 1 (Fragment) OS=Homo sapiens OX=9606 GN=TNPO1 PE=1 SV=1;tr|A0A7P0Z4D3|A0A7P0Z4D3_HUMAN Transportin 1 OS=Homo sapiens OX=9606 GN=TNPO1 PE=1 SV=1;tr|B4DRY5|B4DRY5_HUMAN cDNA FLJ54538, highly similar to Transportin-2 OS=Homo	7	1	1	1	1	0	1	0	1	0	6.2	6.2	6.2	22.07	193	193;870;880;887;898;1051;898	0	7.9674	By MS/MS		6.2	0	1651700	1651700	0	6	275290	275290	0	1651700	0	1	0	1				50	2033	TRUE	2145	4619
H7C125;A0A0A1HAW1;A0A024R7V6;P61019	H7C125;A0A0A1HAW1;A0A024R7V6;P61019	1;1;1;1	1;1;1;1	1;1;1;1	Ras-related protein Rab-2A	RAB2A;RAB2	tr|H7C125|H7C125_HUMAN RAB2A, member RAS oncogene family (Fragment) OS=Homo sapiens OX=9606 GN=RAB2A PE=1 SV=1;tr|A0A0A1HAW1|A0A0A1HAW1_HUMAN H.sapiens ras-related Hrab2 protein OS=Homo sapiens OX=9606 PE=2 SV=1;tr|A0A024R7V6|A0A024R7V6_HUMAN RAB2, member	4	1	1	1	1	0	1	0	1	0	13.5	13.5	13.5	12.038	104	104;212;212;212	0	7.4721	By MS/MS		13.5	0	2068600	2068600	0	7	295520	295520	0	2068600	0	1	0	1				52	1964	TRUE	2075	4464
A0A024R952;Q13835	A0A024R952;Q13835	1;1	1;1	1;1	Plakophilin-1	PKP1	tr|A0A024R952|A0A024R952_HUMAN Plakophilin 1 (Ectodermal dysplasia/skin fragility syndrome), isoform CRA_a OS=Homo sapiens OX=9606 GN=PKP1 PE=3 SV=1;sp|Q13835|PKP1_HUMAN Plakophilin-1 OS=Homo sapiens OX=9606 GN=PKP1 PE=1 SV=2	2	1	1	1	1	0	1	0	1	0	2.1	2.1	2.1	80.496	726	726;747	0	8.5618	By MS/MS		2.1	0	1981000	1981000	0	45	44022	44022	0	1981000	0	1	0	1				60	1879	TRUE	1984	4232
E5RJD2;E5RJG7;Q7LDK6;E5RFV2;A0A024R9D7;Q16698	E5RJD2;E5RJG7;Q7LDK6;E5RFV2;A0A024R9D7;Q16698	1;1;1;1;1;1	1;1;1;1;1;1	1;1;1;1;1;1	2,4-dienoyl-CoA reductase, mitochondrial	DECR1;DECR	tr|E5RJD2|E5RJD2_HUMAN 2,4-dienoyl-CoA reductase 1 (Fragment) OS=Homo sapiens OX=9606 GN=DECR1 PE=1 SV=1;tr|E5RJG7|E5RJG7_HUMAN 2,4-dienoyl-CoA reductase 1 (Fragment) OS=Homo sapiens OX=9606 GN=DECR1 PE=1 SV=1;tr|Q7LDK6|Q7LDK6_HUMAN 2,4-dienoyl-CoA reducta	6	1	1	1	1	0	1	0	1	0	14.6	14.6	14.6	15.898	151	151;181;188;205;335;335	0.0058939	6.2149	By MS/MS		14.6	0	2670000	2670000	0	10	267000	267000	0	2670000	0	1	0	1				64	2120	TRUE	2244	4826
H0YLY7;H0YKE7;F5GX29;B4DSB5;H0YNG9;A0A024R9M9;Q99653	H0YLY7;H0YKE7;F5GX29;B4DSB5;H0YNG9;A0A024R9M9;Q99653	1;1;1;1;1;1;1	1;1;1;1;1;1;1	1;1;1;1;1;1;1	Calcineurin B homologous protein 1	CHP1;CHP	tr|H0YLY7|H0YLY7_HUMAN Calcineurin like EF-hand protein 1 (Fragment) OS=Homo sapiens OX=9606 GN=CHP1 PE=1 SV=1;tr|H0YKE7|H0YKE7_HUMAN Calcineurin like EF-hand protein 1 OS=Homo sapiens OX=9606 GN=CHP1 PE=1 SV=1;tr|F5GX29|F5GX29_HUMAN Calcineurin like EF-ha	7	1	1	1	1	0	1	0	1	0	13.2	13.2	13.2	10.632	91	91;123;128;128;154;195;195	0	7.2275	By MS/MS		13.2	0	2018400	2018400	0	4	504600	504600	0	2018400	0	1	0	1				67	1005	TRUE	1049	2150
D6RIF6;A0A024R9T6;Q9P270	D6RIF6;A0A024R9T6;Q9P270	1;1;1	1;1;1	1;1;1	SLAIN motif-containing protein 2	SLAIN2;hCG_17415	tr|D6RIF6|D6RIF6_HUMAN SLAIN motif family member 2 OS=Homo sapiens OX=9606 GN=SLAIN2 PE=1 SV=1;tr|A0A024R9T6|A0A024R9T6_HUMAN HCG17415, isoform CRA_a OS=Homo sapiens OX=9606 GN=SLAIN2 PE=2 SV=1;sp|Q9P270|SLAI2_HUMAN SLAIN motif-containing protein 2 OS=Homo	3	1	1	1	1	0	1	0	1	0	2.9	2.9	2.9	44.656	414	414;581;581	0.004158	6.4257	By MS/MS		2.9	0	4558700	4558700	0	18	253260	253260	0	4558700	0	1	0	1				68	1323	TRUE	1379	2897
F8VQR7;A0A024RBB5;F8VW96;Q16527	F8VQR7;A0A024RBB5;F8VW96;Q16527	2;2;2;2	2;2;2;2	2;2;2;2	Cysteine and glycine-rich protein 2	CSRP2	tr|F8VQR7|F8VQR7_HUMAN Cysteine and glycine rich protein 2 OS=Homo sapiens OX=9606 GN=CSRP2 PE=1 SV=1;tr|A0A024RBB5|A0A024RBB5_HUMAN Cysteine and glycine-rich protein 2, isoform CRA_a OS=Homo sapiens OX=9606 GN=CSRP2 PE=2 SV=1;tr|F8VW96|F8VW96_HUMAN Cystei	4	2	2	2	2	0	2	0	2	0	15	15	15	20.677	187	187;193;243;193	0	14.382	By MS/MS		15	0	4021300	4021300	0	11	365570	365570	0	4021300	0	2	0	2				75	835;2113	True;True	872;2236	1777;4814
F5H4M0;A0A024RBU0;Q9H9H4	F5H4M0;A0A024RBU0;Q9H9H4	1;1;1	1;1;1	1;1;1	Vacuolar protein sorting-associated protein 37B	VPS37B	tr|F5H4M0|F5H4M0_HUMAN VPS37B subunit of ESCRT-I (Fragment) OS=Homo sapiens OX=9606 GN=VPS37B PE=1 SV=1;tr|A0A024RBU0|A0A024RBU0_HUMAN Vacuolar protein sorting 37B (Yeast), isoform CRA_b OS=Homo sapiens OX=9606 GN=VPS37B PE=3 SV=1;sp|Q9H9H4|VP37B_HUMAN Vac	3	1	1	1	1	0	1	0	1	0	9.6	9.6	9.6	29.693	271	271;285;285	0	8.8013	By MS/MS		9.6	0	2349800	2349800	0	15	156650	156650	0	2349800	0	1	0	1				80	1334	TRUE	1390	2920
O75376;H0Y459;A0A994J5B8;A0A024RD47;Q7Z516;E7EVK1;Q9NSZ0;B4DJ25;Q86W52;B4DZ48;Q86YY1;A5PKW7;J3KS51;E7EW50;Q05CG3;E7EVU5;Q6PDT8;Q6NTH1;Q6PGR4;Q3B773;C9JAP0;Q86YY2;J3QKP0;J3KRE4;J3KT44	O75376;H0Y459;A0A994J5B8;A0A024RD47;Q7Z516	9;9;9;9;6;4;4;4;2;2;2;2;2;2;2;2;2;2;2;2;1;1;1;1;1	9;9;9;9;6;4;4;4;2;2;2;2;2;2;2;2;2;2;2;2;1;1;1;1;1	9;9;9;9;6;4;4;4;2;2;2;2;2;2;2;2;2;2;2;2;1;1;1;1;1	Nuclear receptor corepressor 1	NCOR1	sp|O75376|NCOR1_HUMAN Nuclear receptor corepressor 1 OS=Homo sapiens OX=9606 GN=NCOR1 PE=1 SV=2;tr|H0Y459|H0Y459_HUMAN Nuclear receptor corepressor 1 OS=Homo sapiens OX=9606 GN=NCOR1 PE=1 SV=2;tr|A0A994J5B8|A0A994J5B8_HUMAN Nuclear receptor corepressor 1 O	25	9	9	9	9	0	9	0	9	0	5.4	5.4	5.4	270.21	2440	2440;2514;2466;2440;2343;1071;1047;1024;550;1053;959;550;546;545;541;537;534;522;518;211;125;453;217;183;88	0	73.906	By MS/MS		5.4	0	37137000	37137000	0	130	285670	285670	0	37137000	0	9	0	9				85	135;723;805;884;1043;1739;1886;1900;2280	True;True;True;True;True;True;True;True;True	140;757;842;924;1089;1836;1991;2007;2418	260;1526;1722;1891;2222;3871;4245;4284;5211
D6RF44;B4E0W4;H0YA96;D6RAF8;A0A994J440;H0Y8G5;Q12771;B4DTC3;A0A994J4R1;A0A024RDF4;A0A024RDB4;A1LU37;Q14103	D6RF44;B4E0W4;H0YA96;D6RAF8;A0A994J440;H0Y8G5;Q12771;B4DTC3;A0A994J4R1;A0A024RDF4;A0A024RDB4;A1LU37;Q14103	1;1;1;1;1;1;1;1;1;1;1;1;1	1;1;1;1;1;1;1;1;1;1;1;1;1	1;1;1;1;1;1;1;1;1;1;1;1;1	Heterogeneous nuclear ribonucleoprotein D0	HNRNPD;HNRPD	tr|D6RF44|D6RF44_HUMAN Heterogeneous nuclear ribonucleoprotein D (Fragment) OS=Homo sapiens OX=9606 GN=HNRNPD PE=1 SV=8;tr|B4E0W4|B4E0W4_HUMAN cDNA FLJ61020, highly similar to Heterogeneous nuclear ribonucleoprotein D0 OS=Homo sapiens OX=9606 PE=2 SV=1;tr|	13	1	1	1	1	0	1	0	1	0	12.6	12.6	12.6	12.553	111	111;201;210;221;257;260;286;303;304;306;336;355;355	0	6.9343	By MS/MS		12.6	0	3357200	3357200	0	7	479600	479600	0	3357200	0	0	0	0				87	929	TRUE	969	1969
M0R3B2;A8K670;A0A075B6F9;Q9Y314	M0R3B2;A8K670;A0A075B6F9;Q9Y314	1;1;1;1	1;1;1;1	1;1;1;1	Nitric oxide synthase-interacting protein	NOSIP	tr|M0R3B2|M0R3B2_HUMAN Nitric oxide synthase-interacting protein (Fragment) OS=Homo sapiens OX=9606 GN=NOSIP PE=1 SV=8;tr|A8K670|A8K670_HUMAN Nitric oxide synthase-interacting protein OS=Homo sapiens OX=9606 PE=2 SV=1;tr|A0A075B6F9|A0A075B6F9_HUMAN Nitric	4	1	1	1	1	0	1	0	1	0	7.5	7.5	7.5	26.804	241	241;301;304;301	0.0040323	6.283	By MS/MS		7.5	0	2043000	2043000	0	13	157150	157150	0	2043000	0	1	0	1				91	1497	TRUE	1569	3272
X1WI29;A0A0S2Z3R6;Q13751	X1WI29;A0A0S2Z3R6;Q13751	1;1;1	1;1;1	1;1;1	Laminin subunit beta-3	LAMB3	tr|X1WI29|X1WI29_HUMAN Laminin subunit beta 3 (Fragment) OS=Homo sapiens OX=9606 GN=LAMB3 PE=1 SV=7;tr|A0A0S2Z3R6|A0A0S2Z3R6_HUMAN Laminin beta 3 isoform 1 (Fragment) OS=Homo sapiens OX=9606 GN=LAMB3 PE=2 SV=1;sp|Q13751|LAMB3_HUMAN Laminin subunit beta-3 O	3	1	1	1	1	0	1	0	1	0	10.1	10.1	10.1	17.79	159	159;1172;1172	0	8.8681	By MS/MS		10.1	0	1345600	1345600	0	9	149510	149510	0	1345600	0	1	0	1				124	109	TRUE	112	214
A0A0S2Z4Y5;Q5QPK2;H0Y368;O60762;A0A804HIB3;A0A804HJ93;A0A0S2Z4U1;A0A804HIK9;Q5QPJ9	A0A0S2Z4Y5;Q5QPK2;H0Y368;O60762;A0A804HIB3;A0A804HJ93;A0A0S2Z4U1;A0A804HIK9;Q5QPJ9	2;2;2;2;1;1;1;1;1	2;2;2;2;1;1;1;1;1	2;2;2;2;1;1;1;1;1	Dolichol-phosphate mannosyltransferase subunit 1	DPM1	tr|A0A0S2Z4Y5|A0A0S2Z4Y5_HUMAN Dolichol-phosphate mannosyltransferase subunit 1 (Fragment) OS=Homo sapiens OX=9606 GN=DPM1 PE=2 SV=1;tr|Q5QPK2|Q5QPK2_HUMAN Dolichol-phosphate mannosyltransferase subunit 1 OS=Homo sapiens OX=9606 GN=DPM1 PE=1 SV=1;tr|H0Y368	9	2	2	2	2	0	2	0	2	0	8.5	8.5	8.5	29.634	260	260;287;295;260;129;132;133;188;221	0	13.368	By MS/MS		8.5	0	4024600	4024600	0	16	251540	251540	0	4024600	0	2	0	2				130	1225;2433	True;True	1278;2583	2681;5576
A0A126LAX6	A0A126LAX6	1	1	1			tr|A0A126LAX6|A0A126LAX6_HUMAN U30 OS=Homo sapiens OX=9606 GN=U30 PE=3 SV=1	1	1	1	1	1	0	1	0	1	0	0.6	0.6	0.6	124.18	1082	1082	0	7.4538	By MS/MS		0.6	0	7605600	7605600	0	57	133430	133430	0	7605600	0	1	0	1				137	1253	TRUE	1308	2744
J3QQM1;Q59GS3;A0A994J6V8;A0A140VJS3;P62195;J3QRW1;J3QLH6;J3KRP2;J3QSA9;J3QRR3;A0A6Q8PGU6;Q8NB90	J3QQM1;Q59GS3;A0A994J6V8;A0A140VJS3;P62195;J3QRW1;J3QLH6;J3KRP2;J3QSA9;J3QRR3;A0A6Q8PGU6;Q8NB90	2;2;2;2;2;1;1;1;1;1;1;1	2;2;2;2;2;1;1;1;1;1;1;1	2;2;2;2;2;1;1;1;1;1;1;1	26S protease regulatory subunit 8;Spermatogenesis-associated protein 5	PSMC5;SPATA5	tr|J3QQM1|J3QQM1_HUMAN Proteasome 26S subunit, ATPase 5 (Fragment) OS=Homo sapiens OX=9606 GN=PSMC5 PE=1 SV=1;tr|Q59GS3|Q59GS3_HUMAN Proteasome 26S ATPase subunit 5 variant (Fragment) OS=Homo sapiens OX=9606 PE=2 SV=1;tr|A0A994J6V8|A0A994J6V8_HUMAN Proteas	12	2	2	2	2	0	2	0	2	0	9.5	9.5	9.5	29.347	263	263;345;379;406;406;143;215;241;257;264;916;893	0	12.566	By MS/MS		9.5	0	5182600	5182600	0	16	323910	323910	0	5182600	0	2	0	2				147	822;1188	True;True	859;1239	1754;2565
B7Z478;A0A140VJS6;Q59FJ0;P49721	B7Z478;A0A140VJS6;Q59FJ0;P49721	1;1;1;1	1;1;1;1	1;1;1;1	Proteasome subunit beta type;Proteasome subunit beta type-2	PSMB2	tr|B7Z478|B7Z478_HUMAN Proteasome subunit beta OS=Homo sapiens OX=9606 GN=PSMB2 PE=2 SV=1;tr|A0A140VJS6|A0A140VJS6_HUMAN Proteasome subunit beta OS=Homo sapiens OX=9606 PE=2 SV=1;tr|Q59FJ0|Q59FJ0_HUMAN Proteasome subunit beta (Fragment) OS=Homo sapiens OX=	4	1	1	1	1	0	1	0	1	0	8.5	8.5	8.5	20.207	176	176;201;249;201	0.007619	6.119	By MS/MS		8.5	0	2909700	2909700	0	9	323290	323290	0	2909700	0	1	0	1				148	1539	TRUE	1617	3366
Q56VW8;A0A140VJT0;P63151;E5RIY1;H0YB06;A0A590UJY3;Q00005;Q66LE6	Q56VW8;A0A140VJT0;P63151;E5RIY1	3;3;3;2;1;1;1;1	3;3;3;2;1;1;1;1	3;3;3;2;1;1;1;1	Serine/threonine-protein phosphatase 2A 55 kDa regulatory subunit B;Serine/threonine-protein phosphatase 2A 55 kDa regulatory subunit B alpha isoform	PPP2R2A	tr|Q56VW8|Q56VW8_HUMAN Serine/threonine-protein phosphatase 2A 55 kDa regulatory subunit B OS=Homo sapiens OX=9606 PE=2 SV=1;tr|A0A140VJT0|A0A140VJT0_HUMAN Serine/threonine-protein phosphatase 2A 55 kDa regulatory subunit B OS=Homo sapiens OX=9606 PE=2 SV=	8	3	3	3	3	0	3	0	3	0	9.4	9.4	9.4	51.647	447	447;447;447;132;150;340;443;453	0	25.801	By MS/MS		9.4	0	26375000	26375000	0	24	1099000	1099000	0	26375000	0	4	0	4				149	693;2312;2426	True;True;True	727;2451;2576	1470;5275;5564;5565
Q8IXW6;Q6DEN2;A0A140VK07;Q14195	Q8IXW6;Q6DEN2;A0A140VK07;Q14195	2;2;2;2	2;2;2;2	2;2;2;2	Dihydropyrimidinase-related protein 3	DPYSL3	tr|Q8IXW6|Q8IXW6_HUMAN Dihydropyrimidinase-like 3 OS=Homo sapiens OX=9606 GN=DPYSL3 PE=2 SV=1;tr|Q6DEN2|Q6DEN2_HUMAN DPYSL3 protein OS=Homo sapiens OX=9606 GN=DPYSL3 PE=2 SV=1;tr|A0A140VK07|A0A140VK07_HUMAN Testicular secretory protein Li 7 OS=Homo sapiens	4	2	2	2	2	0	2	0	2	0	4.6	4.6	4.6	61.979	570	570;684;684;570	0	15.71	By MS/MS		4.6	0	1758500	1758500	0	29	60640	60640	0	1758500	0	2	0	2				154	125;1737	True;True	129;1834	238;3868
A0A1S5UZ25;Q9Y316	A0A1S5UZ25;Q9Y316	1;1	1;1	1;1	Protein MEMO1	MEMO1	tr|A0A1S5UZ25|A0A1S5UZ25_HUMAN Protein MEMO1 OS=Homo sapiens OX=9606 GN=Memo1 PE=2 SV=1;sp|Q9Y316|MEMO1_HUMAN Protein MEMO1 OS=Homo sapiens OX=9606 GN=MEMO1 PE=1 SV=1	2	1	1	1	1	0	1	0	1	0	5.3	5.3	5.3	30.051	264	264;297	0.0059289	6.2259	By MS/MS		5.3	0	1769200	1769200	0	18	98286	98286	0	1769200	0	1	0	1				164	926	TRUE	966	1962
A0A5C2GS26;A0A5C2GI50;A0A7S5EV21;A0A7S5C4C9;A0A1W6IYJ6;A0A1W6IYI5;A0A7T0LN86;A0A5C2GHF2;A0A5C2GGH9	A0A5C2GS26;A0A5C2GI50;A0A7S5EV21;A0A7S5C4C9;A0A1W6IYJ6;A0A1W6IYI5;A0A7T0LN86;A0A5C2GHF2;A0A5C2GGH9	1;1;1;1;1;1;1;1;1	1;1;1;1;1;1;1;1;1	1;1;1;1;1;1;1;1;1			tr|A0A5C2GS26|A0A5C2GS26_HUMAN IG c1713_heavy_IGHV3-66_IGHD5-18_IGHJ5 (Fragment) OS=Homo sapiens OX=9606 PE=2 SV=1;tr|A0A5C2GI50|A0A5C2GI50_HUMAN IGH + IGL c425_heavy_IGHV3-48_IGHD4-17_IGHJ4 (Fragment) OS=Homo sapiens OX=9606 PE=2 SV=1;tr|A0A7S5EV21|A0A7S5	9	1	1	1	1	0	1	0	1	0	16.2	16.2	16.2	12.636	117	117;117;120;121;124;124;126;127;131	0	24.342	By MS/MS		16.2	0	22410000	22410000	0	6	3735000	3735000	0	22410000	0	2	0	2				168	563	TRUE	589	1156;1157
A0A286YER3;A0A286YFC8;A0A286YFB2;A0A286YFM8;A0A286YFL2;A0A286YFA2;B3KSC3;A0A286YF22;A0A2C9F2M7;V9HW79;O43175	A0A286YER3;A0A286YFC8;A0A286YFB2;A0A286YFM8;A0A286YFL2;A0A286YFA2;B3KSC3;A0A286YF22;A0A2C9F2M7;V9HW79;O43175	1;1;1;1;1;1;1;1;1;1;1	1;1;1;1;1;1;1;1;1;1;1	1;1;1;1;1;1;1;1;1;1;1	D-3-phosphoglycerate dehydrogenase	HEL-S-113;PHGDH	tr|A0A286YER3|A0A286YER3_HUMAN Phosphoglycerate dehydrogenase OS=Homo sapiens OX=9606 GN=PHGDH PE=1 SV=1;tr|A0A286YFC8|A0A286YFC8_HUMAN Phosphoglycerate dehydrogenase OS=Homo sapiens OX=9606 GN=PHGDH PE=1 SV=1;tr|A0A286YFB2|A0A286YFB2_HUMAN Phosphoglycerat	11	1	1	1	1	0	1	0	1	0	15.5	15.5	15.5	10.437	97	97;123;165;239;429;445;499;526;532;533;533	0	8.45	By MS/MS		15.5	0	3877700	3877700	0	6	646290	646290	0	3877700	0	1	0	1				171	105	TRUE	108	208
A0A286YEX5;B7Z1X9;A4D1N4;C9JRZ6;F8WAR4;Q9NX63	A0A286YEX5;B7Z1X9;A4D1N4;C9JRZ6;F8WAR4;Q9NX63	2;2;2;2;2;2	2;2;2;2;2;2	2;2;2;2;2;2	MICOS complex subunit MIC19	CHCHD3	tr|A0A286YEX5|A0A286YEX5_HUMAN Coiled-coil-helix-coiled-coil-helix domain containing 3 (Fragment) OS=Homo sapiens OX=9606 GN=CHCHD3 PE=1 SV=1;tr|B7Z1X9|B7Z1X9_HUMAN cDNA FLJ53726, highly similar to Coiled-coil-helix-coiled-coil-helixdomain-containing prote	6	2	2	2	2	0	2	0	2	0	11.9	11.9	11.9	11.279	101	101;138;227;232;241;227	0	12.318	By MS/MS		11.9	0	12332000	12332000	0	5	2466400	2466400	0	12332000	0	2	0	2				172	1729;2118	True;True	1826;2242	3852;4824
Q13555;H0Y6G2;A0A2Q3DQE3;A8K6N9;Q5SWX3;A0A8V8TQ82;A0A8V8TR22;A4D2J9;B3KY86;A0A8V8TQR5;A0A8V8TQ39;Q53H78;D3DVK8;A0A8V8TQ60;A0A8V8TQ06;B4DVQ3;A0A8V8TPN2;Q8WU40;A0A8V8TPW6;A0A8V8TQ12;A0A8V8TPG6;A0A8V8TPJ7;A0A8V8TR45;H7BZC6;A0A804CJ50;Q13280;A0A8V8TQ77;Q13554	Q13555;H0Y6G2;A0A2Q3DQE3;A8K6N9;Q5SWX3;A0A8V8TQ82;A0A8V8TR22;A4D2J9;B3KY86;A0A8V8TQR5;A0A8V8TQ39;Q53H78;D3DVK8;A0A8V8TQ60;A0A8V8TQ06;B4DVQ3;A0A8V8TPN2;Q8WU40;A0A8V8TPW6;A0A8V8TQ12;A0A8V8TPG6;A0A8V8TPJ7;A0A8V8TR45;H7BZC6;A0A804CJ50;Q13280;A0A8V8TQ77;Q13554	2;2;2;2;2;1;1;1;1;1;1;1;1;1;1;1;1;1;1;1;1;1;1;1;1;1;1;1	2;2;2;2;2;1;1;1;1;1;1;1;1;1;1;1;1;1;1;1;1;1;1;1;1;1;1;1	2;2;2;2;2;1;1;1;1;1;1;1;1;1;1;1;1;1;1;1;1;1;1;1;1;1;1;1	Calcium/calmodulin-dependent protein kinase type II subunit gamma;Calcium/calmodulin-dependent protein kinase type II subunit beta	CAMK2G;CAMK2B	sp|Q13555|KCC2G_HUMAN Calcium/calmodulin-dependent protein kinase type II subunit gamma OS=Homo sapiens OX=9606 GN=CAMK2G PE=1 SV=4;tr|H0Y6G2|H0Y6G2_HUMAN calcium/calmodulin-dependent protein kinase OS=Homo sapiens OX=9606 GN=CAMK2G PE=1 SV=2;tr|A0A2Q3DQE3	28	2	2	2	2	0	2	0	2	0	4.5	4.5	4.5	62.606	558	558;588;556;518;516;118;516;666;575;561;547;542;537;525;503;180;480;453;413;398;389;388;372;312;288;281;244;666	0	11.555	By MS/MS		4.5	0	4147900	4147900	0	25	165920	165920	0	4147900	0	2	0	2				173	653;1407	True;True	684;1463	1396;3087
A0A2R8Y4Q3;A0A2R8YD53;A0A2R8YFD1;A0A2R8YGE5;A0A2R8Y3X5;E5KLK0;E5KLM2;A0A2R8YE78;A0A2R8YDM2;C9JMB8;E5KLM0;E5KLJ9;E5KLM1;E5KLL9;O60313;A0A2R8Y4G4	A0A2R8Y4Q3;A0A2R8YD53;A0A2R8YFD1;A0A2R8YGE5;A0A2R8Y3X5;E5KLK0;E5KLM2;A0A2R8YE78;A0A2R8YDM2;C9JMB8;E5KLM0;E5KLJ9;E5KLM1;E5KLL9;O60313;A0A2R8Y4G4	2;2;2;2;2;2;2;2;2;2;2;2;2;2;2;1	2;2;2;2;2;2;2;2;2;2;2;2;2;2;2;1	2;2;2;2;2;2;2;2;2;2;2;2;2;2;2;1	Dynamin-like 120 kDa protein, mitochondrial;Dynamin-like 120 kDa protein, form S1	OPA1	tr|A0A2R8Y4Q3|A0A2R8Y4Q3_HUMAN OPA1 mitochondrial dynamin like GTPase OS=Homo sapiens OX=9606 GN=OPA1 PE=1 SV=1;tr|A0A2R8YD53|A0A2R8YD53_HUMAN OPA1 mitochondrial dynamin like GTPase OS=Homo sapiens OX=9606 GN=OPA1 PE=1 SV=1;tr|A0A2R8YFD1|A0A2R8YFD1_HUMAN D	16	2	2	2	2	0	2	0	2	0	6.3	6.3	6.3	46.647	412	412;569;623;664;854;942;960;963;965;972;978;979;997;1015;960;377	0	11.3	By MS/MS		6.3	0	3505300	3505300	0	24	146050	146050	0	3505300	0	2	0	2				174	147;1812	True;True	152;1916	279;4040
A0A8I5KU76;A0A384MEE7;Q9BS26;A0A8I5KW59;A0A8I5KVZ0;A0A8I5KTR3	A0A8I5KU76;A0A384MEE7;Q9BS26;A0A8I5KW59;A0A8I5KVZ0;A0A8I5KTR3	8;8;8;7;5;4	8;8;8;7;5;4	8;8;8;7;5;4	Endoplasmic reticulum resident protein 44	ERP44	tr|A0A8I5KU76|A0A8I5KU76_HUMAN Endoplasmic reticulum protein 44 OS=Homo sapiens OX=9606 GN=ERP44 PE=1 SV=1;tr|A0A384MEE7|A0A384MEE7_HUMAN Epididymis secretory sperm binding protein OS=Homo sapiens OX=9606 PE=2 SV=1;sp|Q9BS26|ERP44_HUMAN Endoplasmic reticul	6	8	8	8	8	0	8	0	8	0	28.5	28.5	28.5	39.916	344	344;406;406;381;330;256	0	108.05	By MS/MS		28.5	0	147830000	147830000	0	19	7780700	7780700	0	147830000	0	11	0	11				184	338;441;871;1157;1549;2057;2125;2142	True;True;True;True;True;True;True;True	348;458;909;1206;1630;2172;2250;2269	679;909;910;1862;2480;3393;4679;4845;4846;4908
P11413;E7EUI8;A0A384NL00;A0A8G1M3Q3;A8K8D9;Q2Q9H2;Q2VF42;A0A8Q3WLT0;B4DYA7;A0A8Q3SIN6;Q2Q9B7;A0A8Q3WL95;A0A8Q3SJB9;A0A8Q3WL80;E7EM57;A0A8Q3WL93;E9PD92;A0A8Q3WL83;A0A8Q3SIS5;Q0PHS1;A0A4P8W0G4;A0A8Q3WL90;Q0PHS5;A0A2H4QGB2;A0A2H4QGB6;A0A2H4QGB8;B6ZHS6;A0A6G9IW12;A7IZZ3;Q0PHS4;A2IBT6	P11413;E7EUI8;A0A384NL00;A0A8G1M3Q3;A8K8D9;Q2Q9H2;Q2VF42;A0A8Q3WLT0;B4DYA7;A0A8Q3SIN6;Q2Q9B7;A0A8Q3WL95;A0A8Q3SJB9;A0A8Q3WL80;E7EM57;A0A8Q3WL93;E9PD92;A0A8Q3WL83;A0A8Q3SIS5;Q0PHS1;A0A4P8W0G4;A0A8Q3WL90	6;6;6;6;6;6;6;5;5;5;5;5;5;5;5;5;5;5;5;4;3;3;2;2;2;2;1;1;1;1;1	6;6;6;6;6;6;6;5;5;5;5;5;5;5;5;5;5;5;5;4;3;3;2;2;2;2;1;1;1;1;1	6;6;6;6;6;6;6;5;5;5;5;5;5;5;5;5;5;5;5;4;3;3;2;2;2;2;1;1;1;1;1	Glucose-6-phosphate 1-dehydrogenase	G6PD	sp|P11413|G6PD_HUMAN Glucose-6-phosphate 1-dehydrogenase OS=Homo sapiens OX=9606 GN=G6PD PE=1 SV=4;tr|E7EUI8|E7EUI8_HUMAN Glucose-6-phosphate 1-dehydrogenase OS=Homo sapiens OX=9606 GN=G6PD PE=1 SV=9;tr|A0A384NL00|A0A384NL00_HUMAN Glucose-6-phosphate 1-deh	31	6	6	6	6	0	6	0	6	0	13.8	13.8	13.8	59.256	515	515;516;515;515;515;475;475;300;508;491;475;471;470;348;320;299;256;242;581;297;365;137;72;72;72;72;52;72;72;60;51	0	45.428	By MS/MS		13.8	0	13622000	13622000	0	35	389200	389200	0	13622000	0	6	0	6				200	316;355;781;1262;1390;1610	True;True;True;True;True;True	326;366;817;1317;1446;1696	641;708;1660;2762;3033;3550
B4DMT4;B4DXP9;R4GMT0;B4DM97;A0A384NQ21;P61163	B4DMT4;B4DXP9;R4GMT0;B4DM97;A0A384NQ21;P61163	1;1;1;1;1;1	1;1;1;1;1;1	1;1;1;1;1;1	Alpha-centractin	ACTR1A	tr|B4DMT4|B4DMT4_HUMAN cDNA FLJ52695, highly similar to Alpha-centractin OS=Homo sapiens OX=9606 PE=2 SV=1;tr|B4DXP9|B4DXP9_HUMAN cDNA FLJ52800, highly similar to Alpha-centractin OS=Homo sapiens OX=9606 PE=2 SV=1;tr|R4GMT0|R4GMT0_HUMAN Actin related prote	6	1	1	1	1	0	1	0	1	0	5.6	5.6	5.6	34.514	302	302;329;332;334;376;376	0.004008	6.2677	By MS/MS		5.6	0	2174500	2174500	0	15	144960	144960	0	2174500	0	1	0	1				204	205	TRUE	211	404
I3L2E0;A0A3B3ISX4;Q96E14	I3L2E0;A0A3B3ISX4;Q96E14	1;1;1	1;1;1	1;1;1	RecQ-mediated genome instability protein 2	RMI2	tr|I3L2E0|I3L2E0_HUMAN RecQ mediated genome instability 2 OS=Homo sapiens OX=9606 GN=RMI2 PE=1 SV=1;tr|A0A3B3ISX4|A0A3B3ISX4_HUMAN RecQ mediated genome instability 2 OS=Homo sapiens OX=9606 GN=RMI2 PE=1 SV=1;sp|Q96E14|RMI2_HUMAN RecQ-mediated genome instab	3	1	1	1	1	0	1	0	1	0	55.6	55.6	55.6	2.7011	27	27;111;147	0.007533	6.0872	By MS/MS		55.6	0	3238900	3238900	0	1	3238900	3238900	0	3238900	0	0	0	0				214	2	TRUE	2	4
A0A5C2G7J2	A0A5C2G7J2	1	1	1			tr|A0A5C2G7J2|A0A5C2G7J2_HUMAN IGH c582_heavy__IGHV4-59B_IGHD2-15_IGHJ1 (Fragment) OS=Homo sapiens OX=9606 PE=2 SV=1	1	1	1	1	1	0	1	0	1	0	11.3	11.3	11.3	13.558	124	124	0	7.6678	By MS/MS		11.3	0	23671000	23671000	0	7	3381600	3381600	0	23671000	0	1	0	1				226	1933	TRUE	2042	4365
A0A5C2GA89	A0A5C2GA89	1	1	1			tr|A0A5C2GA89|A0A5C2GA89_HUMAN IGH c185_heavy__IGHV3-7_IGHD3-16_IGHJ4 (Fragment) OS=Homo sapiens OX=9606 PE=2 SV=1	1	1	1	1	1	0	1	0	1	0	15.8	15.8	15.8	13.425	120	120	0.0021413	6.6118	By MS/MS		15.8	0	52447000	52447000	0	8	6555900	6555900	0	52447000	0	2	0	2				227	561	TRUE	587	1153;1154
A0A5C2GKH6	A0A5C2GKH6	1	1	1			tr|A0A5C2GKH6|A0A5C2GKH6_HUMAN IG c1226_heavy_IGHV3-53_IGHD5-12_IGHJ4 (Fragment) OS=Homo sapiens OX=9606 PE=2 SV=1	1	1	1	1	1	0	1	0	1	0	16	16	16	13.127	119	119	0	10.851	By MS/MS		16	0	3820400	3820400	0	7	545770	545770	0	3820400	0	1	0	1				230	1699	TRUE	1796	3793
A0A5C2GQ55	A0A5C2GQ55	1	1	1			tr|A0A5C2GQ55|A0A5C2GQ55_HUMAN IG c1526_heavy_IGHV3-7_IGHD3-3_IGHJ4 (Fragment) OS=Homo sapiens OX=9606 PE=2 SV=1	1	1	1	1	1	0	1	0	1	0	12.6	12.6	12.6	14.292	127	127	0	12.169	By MS/MS		12.6	0	6411900	6411900	0	7	915990	915990	0	6411900	0	1	0	1				231	1418	TRUE	1474	3106
A0A7I2V5B1;D6RG15;A0A7I2V2U8;A0A7I2V5D3;B4E0A1;H0Y858;Q6IBS0	A0A7I2V5B1;D6RG15;A0A7I2V2U8;A0A7I2V5D3;B4E0A1;H0Y858;Q6IBS0	1;1;1;1;1;1;1	1;1;1;1;1;1;1	1;1;1;1;1;1;1	Twinfilin-2	TWF2	tr|A0A7I2V5B1|A0A7I2V5B1_HUMAN HCG2043378, isoform CRA_b OS=Homo sapiens OX=9606 GN=TWF2 PE=1 SV=1;tr|D6RG15|D6RG15_HUMAN Twinfilin actin binding protein 2 OS=Homo sapiens OX=9606 GN=TWF2 PE=1 SV=1;tr|A0A7I2V2U8|A0A7I2V2U8_HUMAN Twinfilin actin binding pro	7	1	1	1	1	0	1	0	1	0	7.6	7.6	7.6	28.366	251	251;254;296;318;1129;1186;349	0.0059055	6.2165	By MS/MS		7.6	0	2414400	2414400	0	15	160960	160960	0	2414400	0	1	0	1				239	551	TRUE	577	1136
A0A7U3M581;A0A7S5BZY8	A0A7U3M581;A0A7S5BZY8	1;1	1;1	1;1			tr|A0A7U3M581|A0A7U3M581_HUMAN IGH c4205_heavy_IGHV3-74_IGHD5-24_IGHJ4 (Fragment) OS=Homo sapiens OX=9606 PE=2 SV=1;tr|A0A7S5BZY8|A0A7S5BZY8_HUMAN IGH c1014_heavy_IGHV3-74_IGHD5-24_IGHJ4 (Fragment) OS=Homo sapiens OX=9606 PE=2 SV=1	2	1	1	1	1	0	1	0	1	0	16.4	16.4	16.4	12.637	116	116;116	0	7.1248	By MS/MS		16.4	0	36631000	36631000	0	6	6105200	6105200	0	36631000	0	1	0	1				246	562	TRUE	588	1155
A0A994J6E6;A0A994J6S5;A0A994J485;E7ETU9;B4DHG3;C9JXZ0;O00469	A0A994J6E6;A0A994J6S5;A0A994J485;E7ETU9;B4DHG3;C9JXZ0;O00469	1;1;1;1;1;1;1	1;1;1;1;1;1;1	1;1;1;1;1;1;1	Procollagen-lysine,2-oxoglutarate 5-dioxygenase 2	PLOD2	tr|A0A994J6E6|A0A994J6E6_HUMAN Procollagen-lysine,2-oxoglutarate 5-dioxygenase 2 OS=Homo sapiens OX=9606 GN=PLOD2 PE=1 SV=1;tr|A0A994J6S5|A0A994J6S5_HUMAN Procollagen-lysine,2-oxoglutarate 5-dioxygenase 2 OS=Homo sapiens OX=9606 GN=PLOD2 PE=1 SV=1;tr|A0A99	7	1	1	1	1	0	1	0	1	0	2.9	2.9	2.9	55.849	485	485;552;589;703;703;709;737	0	8.4845	By MS/MS		2.9	0	2420000	2420000	0	23	105220	105220	0	2420000	0	1	0	1				256	1061	TRUE	1107	2254
E9PPI9;A0A994J4D9;Q9NPD3	E9PPI9;A0A994J4D9;Q9NPD3	1;1;1	1;1;1	1;1;1	Exosome complex component RRP41	EXOSC4	tr|E9PPI9|E9PPI9_HUMAN Exosome component 4 OS=Homo sapiens OX=9606 GN=EXOSC4 PE=1 SV=1;tr|A0A994J4D9|A0A994J4D9_HUMAN Exosome component 4 OS=Homo sapiens OX=9606 PE=4 SV=1;sp|Q9NPD3|EXOS4_HUMAN Exosome complex component RRP41 OS=Homo sapiens OX=9606 GN=EXO	3	1	1	1	1	0	1	0	1	0	7.7	7.7	7.7	16.579	156	156;302;245	0	7.2414	By MS/MS		7.7	0	1430900	1430900	0	7	204420	204420	0	1430900	0	1	0	1				257	101	TRUE	104	202
B3KV39;B4DY33;A4D1Z4;P85037	B3KV39;B4DY33;A4D1Z4;P85037	1;1;1;1	1;1;1;1	1;1;1;1	Forkhead box protein K1	KIAA0415;FOXK1	tr|B3KV39|B3KV39_HUMAN cDNA FLJ16099 fis, clone TESTI2008278, highly similar to Homo sapiens forkhead box K1 (FOXK1), mRNA OS=Homo sapiens OX=9606 PE=2 SV=1;tr|B4DY33|B4DY33_HUMAN cDNA FLJ55600, highly similar to Homo sapiens forkhead box K1 (FOXK1), mRNA	4	1	1	1	1	0	1	0	1	0	1.8	1.8	1.8	50.242	488	488;583;1518;733	0.0075188	6.087	By MS/MS		1.8	0	1390500	1390500	0	20	69527	69527	0	1390500	0	1	0	1				265	2068	TRUE	2183	4700
A6MUU8	A6MUU8	2	2	2		MIF	tr|A6MUU8|A6MUU8_HUMAN Macrophage migration inhibitory factor OS=Homo sapiens OX=9606 GN=MIF PE=2 SV=1	1	2	2	2	2	0	2	0	2	0	8.8	8.8	8.8	12.396	113	113	0	14.086	By MS/MS		8.8	0	31829000	31829000	0	5	6365900	6365900	0	31829000	0	2	0	2				267	608;1464	True;True	637;1524	1262;3201
Q9P0N4;A6NDF3;Q9BVG4	Q9P0N4;A6NDF3;Q9BVG4	1;1;1	1;1;1	1;1;1	Protein PBDC1	PBDC1	tr|Q9P0N4|Q9P0N4_HUMAN HSPC245 OS=Homo sapiens OX=9606 PE=2 SV=1;tr|A6NDF3|A6NDF3_HUMAN Polysaccharide biosynthesis domain containing 1 OS=Homo sapiens OX=9606 GN=PBDC1 PE=1 SV=2;sp|Q9BVG4|PBDC1_HUMAN Protein PBDC1 OS=Homo sapiens OX=9606 GN=PBDC1 PE=1 SV=	3	1	1	1	1	0	1	0	1	0	12.1	12.1	12.1	14.124	124	124;232;233	0.0040816	6.3448	By MS/MS		12.1	0	3151100	3151100	0	5	630230	630230	0	3151100	0	1	0	1				268	909	TRUE	949	1931
A8K2M0;P43686	A8K2M0;P43686	1;1	1;1	1;1	26S protease regulatory subunit 6B	PSMC4	tr|A8K2M0|A8K2M0_HUMAN Proteasome (Prosome, macropain) 26S subunit, ATPase, 4, isoform CRA_b OS=Homo sapiens OX=9606 GN=PSMC4 PE=2 SV=1;sp|P43686|PRS6B_HUMAN 26S proteasome regulatory subunit 6B OS=Homo sapiens OX=9606 GN=PSMC4 PE=1 SV=2	2	1	1	1	1	0	1	0	1	0	3.3	3.3	3.3	47.366	418	418;418	0	6.7153	By MS/MS		3.3	0	1929000	1929000	0	25	77161	77161	0	1929000	0	1	0	1				272	431	TRUE	447	890
A8K651;Q07021	A8K651;Q07021	1;1	1;1	1;1	Complement component 1 Q subcomponent-binding protein, mitochondrial	C1QBP	tr|A8K651|A8K651_HUMAN Complement component 1 Q subcomponent-binding protein, mitochondrial OS=Homo sapiens OX=9606 PE=2 SV=1;sp|Q07021|C1QBP_HUMAN Complement component 1 Q subcomponent-binding protein, mitochondrial OS=Homo sapiens OX=9606 GN=C1QBP PE=1 S	2	1	1	1	1	0	1	0	1	0	5	5	5	31.38	282	282;282	0.0074766	6.0514	By MS/MS		5	0	1347000	1347000	0	13	103610	103610	0	1347000	0	1	0	1				278	88	TRUE	91	181
F8VR50;C9JZD1;B4DM63;Q2LE71;B2R4D5;O15145	F8VR50;C9JZD1;B4DM63;Q2LE71;B2R4D5;O15145	1;1;1;1;1;1	1;1;1;1;1;1	1;1;1;1;1;1	Actin-related protein 2/3 complex subunit 3	ARPC3	tr|F8VR50|F8VR50_HUMAN Actin related protein 2/3 complex subunit 3 (Fragment) OS=Homo sapiens OX=9606 GN=ARPC3 PE=1 SV=1;tr|C9JZD1|C9JZD1_HUMAN Actin related protein 2/3 complex subunit 3 (Fragment) OS=Homo sapiens OX=9606 GN=ARPC3 PE=1 SV=1;tr|B4DM63|B4DM	6	1	1	1	1	0	1	0	1	0	13.1	13.1	13.1	9.7261	84	84;99;167;178;178;178	0	7.916	By MS/MS		13.1	0	3844300	3844300	0	3	1281400	1281400	0	3844300	0	1	0	1				287	1252	TRUE	1307	2743
B4DT77;B4DWU2;B4DHY4;Q53HM8;B2R7L2;B2R657;P20073	B4DT77;B4DWU2;B4DHY4;Q53HM8;B2R7L2;B2R657;P20073	1;1;1;1;1;1;1	1;1;1;1;1;1;1	1;1;1;1;1;1;1	Annexin;Annexin A7	ANXA7	tr|B4DT77|B4DT77_HUMAN Annexin OS=Homo sapiens OX=9606 PE=2 SV=1;tr|B4DWU2|B4DWU2_HUMAN Annexin OS=Homo sapiens OX=9606 PE=2 SV=1;tr|B4DHY4|B4DHY4_HUMAN Annexin OS=Homo sapiens OX=9606 PE=2 SV=1;tr|Q53HM8|Q53HM8_HUMAN Annexin (Fragment) OS=Homo sapiens OX=	7	1	1	1	1	0	1	0	1	0	2.7	2.7	2.7	37.805	336	336;393;434;466;466;488;488	0.0075758	6.1099	By MS/MS		2.7	0	2621800	2621800	0	22	119170	119170	0	2621800	0	1	0	1				291	1632	TRUE	1722	3622
Q13263;B2R8R5;M0R0K9	Q13263;B2R8R5	3;3;1	3;3;1	3;3;1	Transcription intermediary factor 1-beta	TRIM28	sp|Q13263|TIF1B_HUMAN Transcription intermediary factor 1-beta OS=Homo sapiens OX=9606 GN=TRIM28 PE=1 SV=5;tr|B2R8R5|B2R8R5_HUMAN cDNA, FLJ94025, highly similar to Homo sapiens tripartite motif-containing 28 (TRIM28), mRNA OS=Homo sapiens OX=9606 PE=2 SV=1	3	3	3	3	3	0	3	0	3	0	5.7	5.7	5.7	88.549	835	835;835;460	0	45.175	By MS/MS		5.7	0	5483500	5483500	0	32	171360	171360	0	5483500	0	3	0	3				294	30;31;2179	True;True;True	32;33;2310	64;65;4979
B4E1R7;B2RCM3;Q59EF6;P17655;B4DN77;B3KUH9	B4E1R7;B2RCM3;Q59EF6;P17655;B4DN77	3;3;3;3;2;1	3;3;3;3;2;1	3;3;3;3;2;1	Calpain-2 catalytic subunit	CAPN2	tr|B4E1R7|B4E1R7_HUMAN cDNA FLJ58224, highly similar to Calpain-2 catalytic subunit OS=Homo sapiens OX=9606 PE=2 SV=1;tr|B2RCM3|B2RCM3_HUMAN Calpain-2 catalytic subunit OS=Homo sapiens OX=9606 PE=2 SV=1;tr|Q59EF6|Q59EF6_HUMAN Calpain-2 catalytic subunit (F	6	3	3	3	3	0	3	0	3	0	7.6	7.6	7.6	60.507	523	523;700;729;700;622;283	0	18.637	By MS/MS		7.6	0	7699600	7699600	0	28	274990	274990	0	7699600	0	2	0	2				297	1191;1490;2412	True;True;True	1242;1557;2562	2568;3246;5536
B4DNA0;Q9Y3I0	B4DNA0;Q9Y3I0	4;4	4;4	4;4	tRNA-splicing ligase RtcB homolog	RTCB	tr|B4DNA0|B4DNA0_HUMAN 3-phosphate/5-hydroxy nucleic acid ligase OS=Homo sapiens OX=9606 PE=2 SV=1;sp|Q9Y3I0|RTCB_HUMAN RNA-splicing ligase RtcB homolog OS=Homo sapiens OX=9606 GN=RTCB PE=1 SV=1	2	4	4	4	4	0	4	0	4	0	14	14	14	47.38	430	430;505	0	23.678	By MS/MS		14	0	12194000	12194000	0	21	580670	580670	0	12194000	0	4	0	4				316	751;897;1563;2177	True;True;True;True	786;937;1644;2308	1600;1911;3430;4976
K7ESE8;J3KSD8;K7ES02;B4DXF3;Q13867	K7ESE8;J3KSD8;K7ES02;B4DXF3;Q13867	1;1;1;1;1	1;1;1;1;1	1;1;1;1;1	Bleomycin hydrolase	BLMH	tr|K7ESE8|K7ESE8_HUMAN Bleomycin hydrolase (Fragment) OS=Homo sapiens OX=9606 GN=BLMH PE=1 SV=1;tr|J3KSD8|J3KSD8_HUMAN Bleomycin hydrolase (Fragment) OS=Homo sapiens OX=9606 GN=BLMH PE=1 SV=8;tr|K7ES02|K7ES02_HUMAN Bleomycin hydrolase (Fragment) OS=Homo sa	5	1	1	1	1	0	1	0	1	0	4.8	4.8	4.8	26.738	231	231;262;318;368;455	0.0058594	6.2039	By MS/MS		4.8	0	5988400	5988400	0	15	399230	399230	0	5988400	0	1	0	1				326	944	TRUE	984	1993
Q6ZPD0;B4DXU3;Q15785	Q6ZPD0;B4DXU3;Q15785	1;1;1	1;1;1	1;1;1	Mitochondrial import receptor subunit TOM34	TOMM34	tr|Q6ZPD0|Q6ZPD0_HUMAN cDNA FLJ26027 fis, clone PNC04328, highly similar to Homo sapiens translocase of outer mitochondrial membrane 34 (TOMM34) OS=Homo sapiens OX=9606 PE=2 SV=1;tr|B4DXU3|B4DXU3_HUMAN cDNA FLJ54989, highly similar to Mitochondrial import	3	1	1	1	1	0	1	0	1	0	8.2	8.2	8.2	20.292	182	182;268;309	0	6.8114	By MS/MS		8.2	0	779180	779180	0	10	77918	77918	0	779180	0	1	0	1				327	1894	TRUE	2000	4266
B4DXW6;P54136	B4DXW6;P54136	2;2	2;2	2;2	Arginine--tRNA ligase, cytoplasmic	RARS	tr|B4DXW6|B4DXW6_HUMAN arginine--tRNA ligase OS=Homo sapiens OX=9606 PE=2 SV=1;sp|P54136|SYRC_HUMAN Arginine--tRNA ligase, cytoplasmic OS=Homo sapiens OX=9606 GN=RARS1 PE=1 SV=2	2	2	2	2	2	0	2	0	2	0	5.1	5.1	5.1	52.291	454	454;660	0	11.427	By MS/MS		5.1	0	2980700	2980700	0	24	124200	124200	0	2980700	0	2	0	2				328	1070;1203	True;True	1116;1255	2278;2598
E9PFW8;B4E3V2;E7EMC7;E3WH17;Q13501	E9PFW8;B4E3V2;E7EMC7;E3WH17;Q13501	1;1;1;1;1	1;1;1;1;1	1;1;1;1;1	Tyrosine-protein kinase receptor;Sequestosome-1	SQSTM1;SQSTM1-ALK	tr|E9PFW8|E9PFW8_HUMAN Sequestosome 1 (Fragment) OS=Homo sapiens OX=9606 GN=SQSTM1 PE=1 SV=1;tr|B4E3V2|B4E3V2_HUMAN cDNA FLJ52854, highly similar to Sequestosome-1 OS=Homo sapiens OX=9606 PE=2 SV=1;tr|E7EMC7|E7EMC7_HUMAN Sequestosome 1 OS=Homo sapiens OX=9	5	1	1	1	1	0	1	0	1	0	12.6	12.6	12.6	18.379	167	167;296;378;814;440	0	9.3045	By MS/MS		12.6	0	2021500	2021500	0	8	252690	252690	0	2021500	0	1	0	1				331	1638	TRUE	1728	3632
B7Z5C0;Q9NXZ8;P31689	B7Z5C0;Q9NXZ8;P31689	2;2;2	2;2;2	2;2;2	DnaJ homolog subfamily A member 1	HDJ2;DNAJA1	tr|B7Z5C0|B7Z5C0_HUMAN cDNA FLJ52352, highly similar to DnaJ homolog subfamily A member 1 OS=Homo sapiens OX=9606 PE=2 SV=1;tr|Q9NXZ8|Q9NXZ8_HUMAN HDJ2 protein (Fragment) OS=Homo sapiens OX=9606 GN=HDJ2 PE=2 SV=1;sp|P31689|DNJA1_HUMAN DnaJ homolog subfamil	3	2	2	2	2	0	2	0	2	0	15.8	15.8	15.8	27.543	240	240;258;397	0	12.959	By MS/MS		15.8	0	6524500	6524500	0	12	543710	543710	0	6524500	0	2	0	2				334	1047;2021	True;True	1093;2132	2228;4584
D6RBD7;C9J1V9;O43324	D6RBD7;C9J1V9;O43324	1;1;1	1;1;1	1;1;1	Eukaryotic translation elongation factor 1 epsilon-1	EEF1E1;EEF1E1-BLOC1S5	tr|D6RBD7|D6RBD7_HUMAN Eukaryotic translation elongation factor 1 epsilon 1 OS=Homo sapiens OX=9606 GN=EEF1E1 PE=1 SV=1;tr|C9J1V9|C9J1V9_HUMAN EEF1E1-BLOC1S5 readthrough (NMD candidate) OS=Homo sapiens OX=9606 GN=EEF1E1-BLOC1S5 PE=4 SV=2;sp|O43324|MCA3_HUM	3	1	1	1	1	0	1	0	1	0	7.3	7.3	7.3	16.686	150	150;151;174	0.0041841	6.4638	By MS/MS		7.3	0	3019400	3019400	0	10	301940	301940	0	3019400	0	1	0	1				340	3	TRUE	3	5
C9JL85;Q69YG1;P58546	C9JL85;Q69YG1;P58546	1;1;1	1;1;1	1;1;1	Myotrophin	MTPN;DKFZp761E1322	tr|C9JL85|C9JL85_HUMAN Myotrophin OS=Homo sapiens OX=9606 GN=MTPN PE=1 SV=1;tr|Q69YG1|Q69YG1_HUMAN Myotrophin OS=Homo sapiens OX=9606 GN=DKFZp761E1322 PE=2 SV=1;sp|P58546|MTPN_HUMAN Myotrophin OS=Homo sapiens OX=9606 GN=MTPN PE=1 SV=2	3	1	1	1	1	0	1	0	1	0	32.7	32.7	32.7	5.7044	52	52;118;118	0	17.809	By MS/MS		32.7	0	21398000	21398000	0	3	7132800	7132800	0	21398000	0	1	0	1				342	774	TRUE	810	1651
D3DQY6;F5H442;Q99816	D3DQY6;F5H442;Q99816	2;2;2	2;2;2	2;2;2	Tumor susceptibility gene 101 protein	TSG101	tr|D3DQY6|D3DQY6_HUMAN Tumor susceptibility gene 101, isoform CRA_a OS=Homo sapiens OX=9606 GN=TSG101 PE=4 SV=1;tr|F5H442|F5H442_HUMAN Tumor susceptibility 101 OS=Homo sapiens OX=9606 GN=TSG101 PE=1 SV=1;sp|Q99816|TS101_HUMAN Tumor susceptibility gene 101	3	2	2	2	2	0	2	0	2	0	10	10	10	29.02	260	260;365;390	0	11.484	By MS/MS		10	0	4193300	4193300	0	11	381210	381210	0	4193300	0	2	0	2				381	221;1180	True;True	227;1231	438;2550
D6RAE9;D6RDG7;S4R2X2;D6RFI0;Q9H9B4	D6RAE9;D6RDG7;S4R2X2;D6RFI0;Q9H9B4	1;1;1;1;1	1;1;1;1;1	1;1;1;1;1	Sideroflexin-1	SFXN1	tr|D6RAE9|D6RAE9_HUMAN Sideroflexin 1 OS=Homo sapiens OX=9606 GN=SFXN1 PE=1 SV=1;tr|D6RDG7|D6RDG7_HUMAN Sideroflexin 1 (Fragment) OS=Homo sapiens OX=9606 GN=SFXN1 PE=1 SV=1;tr|S4R2X2|S4R2X2_HUMAN Sideroflexin 1 OS=Homo sapiens OX=9606 GN=SFXN1 PE=1 SV=1;tr	5	1	1	1	1	0	1	0	1	0	23.2	23.2	23.2	6.5954	56	56;144;177;193;322	0	8.4159	By MS/MS		23.2	0	2016000	2016000	0	4	503990	503990	0	2016000	0	1	0	1				384	1552	TRUE	1633	3399
E5RI56;E5RJR5;P63208	E5RI56;E5RJR5;P63208	1;1;1	1;1;1	1;1;1	S-phase kinase-associated protein 1	SKP1	tr|E5RI56|E5RI56_HUMAN S-phase kinase-associated protein 1 OS=Homo sapiens OX=9606 PE=3 SV=2;tr|E5RJR5|E5RJR5_HUMAN S-phase kinase-associated protein 1 OS=Homo sapiens OX=9606 GN=SKP1 PE=1 SV=1;sp|P63208|SKP1_HUMAN S-phase kinase-associated protein 1 OS=Ho	3	1	1	1	1	0	1	0	1	0	6.1	6.1	6.1	22.727	197	197;163;163	0	15.58	By MS/MS		6.1	0	7662000	7662000	0	12	638500	638500	0	7662000	0	1	0	1				386	1522	TRUE	1599	3331
E9KL44;H0YFD6;P40939;V9GZL3;A0A2R8Y688;A0A2R8YG21;B4DDZ5;B4DRH6;A0A2R8Y4F5	E9KL44;H0YFD6;P40939;V9GZL3;A0A2R8Y688;A0A2R8YG21;B4DDZ5;B4DRH6;A0A2R8Y4F5	2;2;2;1;1;1;1;1;1	2;2;2;1;1;1;1;1;1	2;2;2;1;1;1;1;1;1	Trifunctional enzyme subunit alpha, mitochondrial;Long-chain enoyl-CoA hydratase;Long chain 3-hydroxyacyl-CoA dehydrogenase	HADHA	tr|E9KL44|E9KL44_HUMAN enoyl-CoA hydratase OS=Homo sapiens OX=9606 PE=2 SV=1;tr|H0YFD6|H0YFD6_HUMAN enoyl-CoA hydratase OS=Homo sapiens OX=9606 GN=HADHA PE=1 SV=2;sp|P40939|ECHA_HUMAN Trifunctional enzyme subunit alpha, mitochondrial OS=Homo sapiens OX=960	9	2	2	2	2	0	2	0	2	0	4.3	4.3	4.3	82.999	763	763;792;763;112;357;499;573;717;728	0	11.365	By MS/MS		4.3	0	2076100	2076100	0	41	50635	50635	0	2076100	0	2	0	2				389	1771;2106	True;True	1872;2228	3949;4798
E9PP36;E9PKZ0;E9PKU4;P62917	E9PP36;E9PKZ0;E9PKU4;P62917	1;1;1;1	1;1;1;1	1;1;1;1	60S ribosomal protein L8	RPL8	tr|E9PP36|E9PP36_HUMAN 60S ribosomal protein L8 OS=Homo sapiens OX=9606 GN=RPL8 PE=1 SV=1;tr|E9PKZ0|E9PKZ0_HUMAN 60S ribosomal protein L8 (Fragment) OS=Homo sapiens OX=9606 GN=RPL8 PE=1 SV=1;tr|E9PKU4|E9PKU4_HUMAN 60S ribosomal protein L8 (Fragment) OS=Hom	4	1	1	1	1	0	1	0	1	0	7.4	7.4	7.4	16.18	148	148;205;235;257	0	7.0378	By MS/MS		7.4	0	3340100	3340100	0	6	556680	556680	0	3340100	0	1	0	1				394	266	TRUE	274	551
G3V158;E9PPM8;Q9Y315	G3V158;E9PPM8;Q9Y315	1;1;1	1;1;1	1;1;1	Deoxyribose-phosphate aldolase	DERA	tr|G3V158|G3V158_HUMAN deoxyribose-phosphate aldolase OS=Homo sapiens OX=9606 GN=DERA PE=1 SV=1;tr|E9PPM8|E9PPM8_HUMAN deoxyribose-phosphate aldolase OS=Homo sapiens OX=9606 GN=DERA PE=1 SV=1;sp|Q9Y315|DEOC_HUMAN Deoxyribose-phosphate aldolase OS=Homo sapi	3	1	1	1	1	0	1	0	1	0	5.2	5.2	5.2	25.113	230	230;275;318	0	6.7906	By MS/MS		5.2	0	1703700	1703700	0	13	131060	131060	0	1703700	0	1	0	1				396	932	TRUE	972	1974
J3QS27;J3KTL1;J3KRB6;J3KRW6;H0Y3M2;J3QRS9;Q59G94;X6R4W8;O43670	J3QS27;J3KTL1;J3KRB6;J3KRW6;H0Y3M2;J3QRS9;Q59G94;X6R4W8;O43670	1;1;1;1;1;1;1;1;1	1;1;1;1;1;1;1;1;1	1;1;1;1;1;1;1;1;1	BUB3-interacting and GLEBS motif-containing protein ZNF207	ZNF207	tr|J3QS27|J3QS27_HUMAN Zinc finger protein 207 (Fragment) OS=Homo sapiens OX=9606 GN=ZNF207 PE=1 SV=1;tr|J3KTL1|J3KTL1_HUMAN Zinc finger protein 207 (Fragment) OS=Homo sapiens OX=9606 GN=ZNF207 PE=1 SV=1;tr|J3KRB6|J3KRB6_HUMAN Zinc finger protein 207 (Frag	9	1	1	1	1	0	1	0	1	0	28.3	28.3	28.3	5.3661	46	46;74;93;95;198;493;496;497;478	0.0058252	6.1791	By MS/MS		28.3	0	3355700	3355700	0	2	1677900	1677900	0	3355700	0	1	0	1				404	550	TRUE	576	1135
H0Y3Y9;P55036	H0Y3Y9;P55036	1;1	1;1	1;1	26S proteasome non-ATPase regulatory subunit 4	PSMD4	tr|H0Y3Y9|H0Y3Y9_HUMAN Proteasome 26S subunit ubiquitin receptor, non-ATPase 4 (Fragment) OS=Homo sapiens OX=9606 GN=PSMD4 PE=1 SV=1;sp|P55036|PSMD4_HUMAN 26S proteasome non-ATPase regulatory subunit 4 OS=Homo sapiens OX=9606 GN=PSMD4 PE=1 SV=1	2	1	1	1	1	0	1	0	1	0	13	13	13	21.007	193	193;377	0	6.9513	By MS/MS		13	0	3632000	3632000	0	5	726390	726390	0	3632000	0	1	0	1				405	4	TRUE	4	6
H0Y962;Q8N4T8	H0Y962;Q8N4T8	1;1	1;1	1;1	Carbonyl reductase family member 4	CBR4	tr|H0Y962|H0Y962_HUMAN Carbonyl reductase 4 (Fragment) OS=Homo sapiens OX=9606 GN=CBR4 PE=1 SV=1;sp|Q8N4T8|CBR4_HUMAN 3-oxoacyl-[acyl-carrier-protein] reductase OS=Homo sapiens OX=9606 GN=CBR4 PE=1 SV=3	2	1	1	1	1	0	1	0	1	0	6.5	6.5	6.5	19.82	186	186;237	0.0058027	6.1714	By MS/MS		6.5	0	1405200	1405200	0	10	140520	140520	0	1405200	0	0	0	0				406	2253	TRUE	2389	5138
H0YK42;Q59GU6;Q53HL9;Q53GY8;Q13596	H0YK42;Q59GU6;Q53HL9;Q53GY8;Q13596	1;1;1;1;1	1;1;1;1;1	1;1;1;1;1	Sorting nexin-1	SNX1	tr|H0YK42|H0YK42_HUMAN Sorting nexin 1 OS=Homo sapiens OX=9606 GN=SNX1 PE=1 SV=1;tr|Q59GU6|Q59GU6_HUMAN Sorting nexin 1 isoform a variant (Fragment) OS=Homo sapiens OX=9606 PE=2 SV=1;tr|Q53HL9|Q53HL9_HUMAN Sorting nexin-1 (Fragment) OS=Homo sapiens OX=9606	5	1	1	1	1	0	1	0	1	0	4.6	4.6	4.6	35.592	304	304;432;522;522;522	0.0075472	6.1002	By MS/MS		4.6	0	1730800	1730800	0	15	115390	115390	0	1730800	0	1	0	1				407	251	TRUE	258	509
H7BZ15;Q9BSF0	H7BZ15;Q9BSF0	1;1	1;1	1;1	Small membrane A-kinase anchor protein	C2orf88	tr|H7BZ15|H7BZ15_HUMAN Small membrane A-kinase anchor protein (Fragment) OS=Homo sapiens OX=9606 GN=C2orf88 PE=1 SV=1;sp|Q9BSF0|SMAKA_HUMAN Small membrane A-kinase anchor protein OS=Homo sapiens OX=9606 GN=C2orf88 PE=1 SV=2	2	1	1	1	1	0	1	0	1	0	11.9	11.9	11.9	7.7388	67	67;95	0.0092937	6.012	By MS/MS		11.9	0	1282300	1282300	0	4	320580	320580	0	1282300	0	1	0	1				413	1455	TRUE	1512	3172
K7ENV7;K7EKW4;Q96AB3	K7ENV7;K7EKW4;Q96AB3	1;1;1	1;1;1	1;1;1	Isochorismatase domain-containing protein 2, mitochondrial	ISOC2	tr|K7ENV7|K7ENV7_HUMAN Isochorismatase domain containing 2 (Fragment) OS=Homo sapiens OX=9606 GN=ISOC2 PE=1 SV=8;tr|K7EKW4|K7EKW4_HUMAN Isochorismatase domain containing 2 (Fragment) OS=Homo sapiens OX=9606 GN=ISOC2 PE=1 SV=1;sp|Q96AB3|ISOC2_HUMAN Isochori	3	1	1	1	1	0	1	0	1	0	8.6	8.6	8.6	18.908	174	174;178;205	0	7.2281	By MS/MS		8.6	0	1739700	1739700	0	7	248530	248530	0	1739700	0	1	0	1				425	865	TRUE	903	1845
O15379;E7ESJ6;Q9H368	O15379;E7ESJ6	3;2;1	2;1;1	2;1;1	Histone deacetylase 3	HDAC3	sp|O15379|HDAC3_HUMAN Histone deacetylase 3 OS=Homo sapiens OX=9606 GN=HDAC3 PE=1 SV=2;tr|E7ESJ6|E7ESJ6_HUMAN histone deacetylase (Fragment) OS=Homo sapiens OX=9606 GN=HDAC3 PE=1 SV=8	3	3	2	2	3	0	2	0	2	0	7.5	5.6	5.6	48.847	428	428;218;223	0	12.052	By MS/MS		7.5	0	7147100	7147100	0	24	297790	297790	0	7147100	0	2	0	2				436	1217;2251;2437	True;False;True	1269;2386;2387;2587	2638;5135;5136;5581
Q6FHK0;P05412	Q6FHK0;P05412	1;1	1;1	1;1	Transcription factor AP-1	JUN	tr|Q6FHK0|Q6FHK0_HUMAN JUN protein (Fragment) OS=Homo sapiens OX=9606 GN=JUN PE=2 SV=1;sp|P05412|JUN_HUMAN Transcription factor Jun OS=Homo sapiens OX=9606 GN=JUN PE=1 SV=2	2	1	1	1	1	0	1	0	1	0	4.5	4.5	4.5	35.723	331	331;331	0	6.7497	By MS/MS		4.5	0	2030600	2030600	0	10	203060	203060	0	2030600	0	1	0	1				453	1623	TRUE	1711	3583
Q53XL8;Q53HB3;P62191	Q53XL8;Q53HB3;P62191	1;1;1	1;1;1	1;1;1	26S protease regulatory subunit 4	PSMC1	tr|Q53XL8|Q53XL8_HUMAN Proteasome (Prosome, macropain) 26S subunit, ATPase, 1 OS=Homo sapiens OX=9606 GN=PSMC1 PE=2 SV=1;tr|Q53HB3|Q53HB3_HUMAN Proteasome 26S ATPase subunit 1 variant (Fragment) OS=Homo sapiens OX=9606 PE=2 SV=1;sp|P62191|PRS4_HUMAN 26S pr	3	1	1	1	1	0	1	0	1	0	3	3	3	49.184	440	440;440;440	0	18.381	By MS/MS		3	0	4799600	4799600	0	25	191980	191980	0	4799600	0	1	0	1				496	920	TRUE	960	1953
Q05DJ2;Q8WV80;A0A140CZL6;A0A140CZL5;J3QSB7;A0A140CZL4;A0A384ME80;Q13126;Q6FHT1;Q6FHP1;B4DUC8;F8WES2;A0A2R8Y4K0	Q05DJ2;Q8WV80;A0A140CZL6;A0A140CZL5;J3QSB7;A0A140CZL4;A0A384ME80;Q13126;Q6FHT1;Q6FHP1;B4DUC8	5;4;4;4;4;4;4;4;3;3;3;2;1	5;4;4;4;4;4;4;4;3;3;3;2;1	5;4;4;4;4;4;4;4;3;3;3;2;1	Purine nucleoside phosphorylase;S-methyl-5-thioadenosine phosphorylase	MTAP	tr|Q05DJ2|Q05DJ2_HUMAN Purine nucleoside phosphorylase OS=Homo sapiens OX=9606 GN=MTAP PE=2 SV=1;tr|Q8WV80|Q8WV80_HUMAN MTAP protein OS=Homo sapiens OX=9606 PE=2 SV=1;tr|A0A140CZL6|A0A140CZL6_HUMAN Purine nucleoside phosphorylase OS=Homo sapiens OX=9606 GN	13	5	5	5	5	0	5	0	5	0	29.3	29.3	29.3	26.791	242	242;154;233;233;242;274;283;283;283;283;300;50;55	0	39.413	By MS/MS		29.3	0	24390000	24390000	0	17	1434700	1434700	0	24390000	0	5	0	5				507	217;445;938;1615;2442	True;True;True;True;True	223;462;978;1702;2592	430;916;1984;3560;5588
Q4LE66;Q14814;Q5IRN2;Q5IRN4	Q4LE66;Q14814;Q5IRN2;Q5IRN4	2;2;1;1	2;2;1;1	2;2;1;1	Myocyte-specific enhancer factor 2D	MEF2D variant protein;MEF2D;DAZAP1/MEF2D fusion;MEF2D/DAZAP1 fusion	tr|Q4LE66|Q4LE66_HUMAN MEF2D variant protein (Fragment) OS=Homo sapiens OX=9606 GN=MEF2D variant protein PE=2 SV=1;sp|Q14814|MEF2D_HUMAN Myocyte-specific enhancer factor 2D OS=Homo sapiens OX=9606 GN=MEF2D PE=1 SV=1;tr|Q5IRN2|Q5IRN2_HUMAN DAZAP1/MEF2D fusi	4	2	2	2	2	0	2	0	2	0	6.7	6.7	6.7	56.316	525	525;521;454;474	0	15.969	By MS/MS		6.7	0	10354000	10354000	0	17	609070	609070	0	10354000	0	2	0	2				513	684;1306	True;True	717;1362	1456;2866
Q5T440	Q5T440	1	1	1	Putative transferase CAF17, mitochondrial	IBA57	sp|Q5T440|CAF17_HUMAN Putative transferase CAF17, mitochondrial OS=Homo sapiens OX=9606 GN=IBA57 PE=1 SV=1	1	1	1	1	1	0	1	0	1	0	4.2	4.2	4.2	38.155	356	356	0.0076628	6.1366	By MS/MS		4.2	0	1578700	1578700	0	15	105250	105250	0	1578700	0	1	0	1				524	1307	TRUE	1363	2867
Q68D71;A0A7P0T8F4;C9J835;C9IZS0;C9J1W4;B7Z3P7;B5MCF1	Q68D71;A0A7P0T8F4	5;4;1;1;1;1;1	2;1;1;1;1;1;1	1;0;0;0;0;0;0		DKFZp779K1053	tr|Q68D71|Q68D71_HUMAN histone deacetylase OS=Homo sapiens OX=9606 GN=DKFZp779K1053 PE=2 SV=1;tr|A0A7P0T8F4|A0A7P0T8F4_HUMAN histone deacetylase OS=Homo sapiens OX=9606 GN=HDAC9 PE=1 SV=1	7	5	2	1	5	0	2	0	1	0	6.4	3.7	2.2	66.302	593	593;506;70;138;148;549;577	0	53.034	By MS/MS		6.4	0	32637000	32637000	0	30	1087900	1087900	0	32637000	0	2	0	2				528	1129;1366;1426;1725;1963	False;True;True;False;False	1176;1422;1482;1822;2074	2413;2972;3119;3847;4463
Q8NDC0	Q8NDC0	1	1	1	MAPK-interacting and spindle-stabilizing protein-like	MAPK1IP1L	sp|Q8NDC0|MISSL_HUMAN MAPK-interacting and spindle-stabilizing protein-like OS=Homo sapiens OX=9606 GN=MAPK1IP1L PE=1 SV=4	1	1	1	1	1	0	1	0	1	0	6.9	6.9	6.9	24.269	245	245	0	9.4633	By MS/MS		6.9	0	2744300	2744300	0	2	1372100	1372100	0	2744300	0	1	0	1				535	1752	TRUE	1850	3896
Q92769;B3KUJ5;Q13547;Q6IT96;B5BU61;B4DSK9;Q5TEE2;E5RFI6;B7Z3S4;H3BM24;A0A7R6V290;E5RFP9;E5RG37;E5RH52;E5RHE7;E5RGV4;E5RJ04;Q59GB9;E5RK19;B4DRG0	Q92769;B3KUJ5	10;9;4;4;4;4;4;3;3;3;3;3;3;3;3;3;3;2;2;1	10;9;4;4;4;4;4;3;3;3;3;3;3;3;3;3;3;2;2;1	9;8;3;3;3;3;3;3;2;3;3;3;3;3;3;3;3;2;2;1	Histone deacetylase 2;Histone deacetylase	HDAC2	sp|Q92769|HDAC2_HUMAN Histone deacetylase 2 OS=Homo sapiens OX=9606 GN=HDAC2 PE=1 SV=2;tr|B3KUJ5|B3KUJ5_HUMAN Histone deacetylase OS=Homo sapiens OX=9606 PE=2 SV=1	20	10	10	9	10	0	10	0	9	0	28.5	28.5	26.8	55.364	488	488;458;482;482;482;237;211;60;174;161;157;109;103;100;86;71;65;238;52;289	0	150.48	By MS/MS		28.5	0	568340000	568340000	0	20	28417000	28417000	0	566310000	0	18	0	18				537	315;1242;1502;1806;1990;2249;2251;2373;2378;2445	True;True;True;True;True;True;True;True;True;True	325;1297;1577;1578;1908;1909;2101;2383;2386;2387;2522;2527;2595	639;640;2719;3295;3296;3297;4023;4024;4025;4519;5126;5135;5136;5421;5422;5429;5430;5592
Q96FH0	Q96FH0	1	1	1	Protein MEF2BNB	MEF2BNB	sp|Q96FH0|BORC8_HUMAN BLOC-1-related complex subunit 8 OS=Homo sapiens OX=9606 GN=BORCS8 PE=1 SV=1	1	1	1	1	1	0	1	0	1	0	8.4	8.4	8.4	13.403	119	119	1	-2	By MS/MS		8.4	0	22034000	22034000	0	7	3147700	3147700	0	22034000	0	1	0	1	+			539	446	TRUE	463	917
Q96FQ6	Q96FQ6	1	1	1	Protein S100-A16	S100A16	sp|Q96FQ6|S10AG_HUMAN Protein S100-A16 OS=Homo sapiens OX=9606 GN=S100A16 PE=1 SV=1	1	1	1	1	1	0	1	0	1	0	10.7	10.7	10.7	11.801	103	103	0	7.5093	By MS/MS		10.7	0	1983200	1983200	0	6	330540	330540	0	1983200	0	1	0	1				540	252	TRUE	259	510
Q9BYD5	Q9BYD5	1	1	1	Cornifelin	CNFN	sp|Q9BYD5|CNFN_HUMAN Cornifelin OS=Homo sapiens OX=9606 GN=CNFN PE=1 SV=2	1	1	1	1	1	0	1	0	1	0	19.6	19.6	19.6	12.376	112	112	0	7.8463	By MS/MS		19.6	0	13120000	13120000	0	2	6560000	6560000	0	13120000	0	1	0	1				544	1028	TRUE	1073	2196
Q9BZK7;A0A0D9SF63;C9JLJ1;B7Z475;A0A068L529;A0A1B0GVH3;C9IYU9;A0A1B0GUU2;A0A0D9SF25;C9JCW4;C9JTW8;A0A0D9SEW5;C9J903;C9J3H2;C9JEC9;C9JBN1;C9JCK0;C9J7E1	Q9BZK7;A0A0D9SF63;C9JLJ1;B7Z475	7;6;6;6;2;2;2;2;1;1;1;1;1;1;1;1;1;1	7;6;6;6;2;2;2;2;1;1;1;1;1;1;1;1;1;1	4;4;3;3;2;1;2;2;1;1;1;1;1;1;1;1;1;1	F-box-like/WD repeat-containing protein TBL1XR1	TBL1XR1	sp|Q9BZK7|TBL1R_HUMAN F-box-like/WD repeat-containing protein TBL1XR1 OS=Homo sapiens OX=9606 GN=TBL1XR1 PE=1 SV=1;tr|A0A0D9SF63|A0A0D9SF63_HUMAN TBL1X/Y related 1 OS=Homo sapiens OX=9606 GN=TBL1XR1 PE=1 SV=1;tr|C9JLJ1|C9JLJ1_HUMAN TBL1X/Y related 1 OS=Hom	18	7	7	4	7	0	7	0	4	0	19.6	19.6	12.3	55.594	514	514;474;427;376;545;271;145;131;122;33;61;105;96;86;81;75;73;120	0	73.244	By MS/MS		19.6	0	84092000	84092000	0	22	3822400	3822400	0	84092000	0	8	0	8				545	318;873;1159;1810;1991;2186;2403	True;True;True;True;True;True;True	328;911;1208;1914;2102;2317;2552	646;1865;2483;4037;4038;4520;4990;5515
Q9HCY8	Q9HCY8	1	1	1	Protein S100-A14	S100A14	sp|Q9HCY8|S10AE_HUMAN Protein S100-A14 OS=Homo sapiens OX=9606 GN=S100A14 PE=1 SV=1	1	1	1	1	1	0	1	0	1	0	14.4	14.4	14.4	11.662	104	104	0	17.468	By MS/MS		14.4	0	9839600	9839600	0	7	1405700	1405700	0	9839600	0	1	0	1				546	1744	TRUE	1842	3883
C9JE98;A0A024RBU9;C9J0Q5;A0A024RBS3;Q9Y618;A0A481PGK9;C9J7T7;A0A384DVL6;C9JQE8;H7C184;H7C0P3;H7C1Y3;H0YGK8;C9J330;Q9BT61	C9JE98;A0A024RBU9;C9J0Q5;A0A024RBS3;Q9Y618;A0A481PGK9;C9J7T7;A0A384DVL6;C9JQE8	9;9;9;9;9;8;8;8;5;1;1;1;1;1;1	9;9;9;9;9;8;8;8;5;1;1;1;1;1;1	9;9;9;9;9;8;8;8;5;1;1;1;1;1;1	Nuclear receptor corepressor 2	NCOR2	tr|C9JE98|C9JE98_HUMAN Nuclear receptor corepressor 2 OS=Homo sapiens OX=9606 GN=NCOR2 PE=1 SV=1;tr|A0A024RBU9|A0A024RBU9_HUMAN Nuclear receptor co-repressor 2, isoform CRA_a OS=Homo sapiens OX=9606 GN=NCOR2 PE=3 SV=1;tr|C9J0Q5|C9J0Q5_HUMAN Nuclear recepto	15	9	9	9	8	1	8	1	8	1	4.4	4.4	4.4	268.04	2458	2458;2471;2504;2517;2514;1327;2062;2079;1451;134;156;245;275;493;606	0	58.074	By MS/MS	By MS/MS	4.1	0.3	26578000	24227000	2350100	131	202880	184940	17940	24227000	0	8	1	9				79	123;733;785;796;826;1660;1745;1794;1856	True;True;True;True;True;True;True;True;True	127;767;821;833;863;1754;1843;1896;1961	235;1548;1673;1697;1761;3706;3884;3998;4178
A0A024QZ30;P31040;Q0QF12;D6RFM5;B3KT34;B4DYN5;A0A494C1T6;B3KYA5;H0Y8X1	A0A024QZ30;P31040;Q0QF12;D6RFM5;B3KT34;B4DYN5;A0A494C1T6	6;6;5;5;4;4;3;2;1	6;6;5;5;4;4;3;2;1	6;6;5;5;4;4;3;2;1	Succinate dehydrogenase [ubiquinone] flavoprotein subunit, mitochondrial	SDHA	tr|A0A024QZ30|A0A024QZ30_HUMAN Succinate dehydrogenase [ubiquinone] flavoprotein subunit, mitochondrial OS=Homo sapiens OX=9606 GN=SDHA PE=3 SV=1;sp|P31040|SDHA_HUMAN Succinate dehydrogenase [ubiquinone] flavoprotein subunit, mitochondrial OS=Homo sapiens	9	6	6	6	6	1	6	1	6	1	12.5	12.5	12.5	72.691	664	664;664;550;583;439;668;356;258;126	0	45.18	By MS/MS	By matching	12.5	2.1	20679000	20313000	366410	31	667060	655250	11820	20313000	0	6	0	6				2	14;820;1215;1996;2038;2194	True;True;True;True;True;True	15;857;1267;2107;2152;2325	33;1750;2634;2635;4526;4633;5001
V9HW90;P00390;A0A2R8YF59;H0YC68	V9HW90;P00390	6;6;2;2	6;6;2;2	6;6;2;2	Glutathione reductase, mitochondrial	HEL-75;GSR	tr|V9HW90|V9HW90_HUMAN Glutathione reductase OS=Homo sapiens OX=9606 GN=HEL-75 PE=2 SV=1;sp|P00390|GSHR_HUMAN Glutathione reductase, mitochondrial OS=Homo sapiens OX=9606 GN=GSR PE=1 SV=2	4	6	6	6	6	1	6	1	6	1	20.1	20.1	20.1	56.256	522	522;522;123;131	0	42.744	By MS/MS	By MS/MS	20.1	2.3	51618000	46682000	4935600	23	2244300	2029700	214590	46682000	0	5	1	6				439	154;720;1182;1228;1230;1316	True;True;True;True;True;True	159;754;1233;1281;1283;1372	294;295;1521;2552;2685;2690;2881
P50991;B7Z9L0;B7Z2Z8;A8K3C3;B7Z2F4	P50991;B7Z9L0;B7Z2Z8;A8K3C3;B7Z2F4	11;10;10;10;6	11;10;10;10;6	11;10;10;10;6	T-complex protein 1 subunit delta	CCT4	sp|P50991|TCPD_HUMAN T-complex protein 1 subunit delta OS=Homo sapiens OX=9606 GN=CCT4 PE=1 SV=4;tr|B7Z9L0|B7Z9L0_HUMAN T-complex protein 1 subunit delta OS=Homo sapiens OX=9606 PE=2 SV=1;tr|B7Z2Z8|B7Z2Z8_HUMAN T-complex protein 1 subunit delta OS=Homo sap	5	11	11	11	11	2	11	2	11	2	24.5	24.5	24.5	57.924	539	539;483;483;539;389	0	80.355	By MS/MS	By MS/MS	24.5	7.8	80838000	78575000	2263400	33	2449600	2381000	68589	78575000	6815200	11	1	12				491	149;191;239;687;732;903;941;1421;1486;1995;2042	True;True;True;True;True;True;True;True;True;True;True	154;197;246;721;766;943;981;1477;1553;2106;2157	286;287;374;375;483;1461;1547;1921;1989;3110;3242;4525;4643
V9HWD6;P31946;B5BU24;Q4VY20;Q4VY19;A0A0J9YWE8;Q59EQ2;A0A0J9YWZ2	V9HWD6;P31946;B5BU24	16;16;15;7;7;7;6;4	8;8;7;3;3;3;2;2	8;8;7;3;3;3;2;2	14-3-3 protein beta/alpha;14-3-3 protein beta/alpha, N-terminally processed	HEL-S-1;YWHAB	tr|V9HWD6|V9HWD6_HUMAN Epididymis secretory protein Li 1 OS=Homo sapiens OX=9606 GN=HEL-S-1 PE=2 SV=1;sp|P31946|1433B_HUMAN 14-3-3 protein beta/alpha OS=Homo sapiens OX=9606 GN=YWHAB PE=1 SV=3;tr|B5BU24|B5BU24_HUMAN 14-3-3 protein beta/alpha OS=Homo sapien	8	16	8	8	16	3	8	1	8	1	62.6	39.4	39.4	28.082	246	246;246;246;74;100;149;189;81	0	176.09	By MS/MS	By MS/MS	62.6	12.6	5319500000	5317600000	1826100	14	379960000	379830000	130440	5230100000	0	20	1	21				484	263;386;524;1091;1145;1475;1504;1572;1574;1695;1956;2215;2348;2410;2413;2414	True;False;False;False;False;False;True;False;False;True;True;True;False;True;True;True	271;398;399;546;547;1137;1138;1194;1536;1580;1653;1655;1791;2067;2347;2488;2489;2490;2559;2563;2564	543;544;545;546;547;796;797;798;799;800;801;802;1080;1081;1082;1083;1084;2329;2330;2331;2332;2449;3218;3219;3304;3454;3455;3456;3457;3458;3459;3460;3462;3463;3464;3783;3784;4447;4448;4449;4450;5043;5361;5362;5363;5364;5365;5366;5532;5533;5537;5538;5539;5540
P31947	P31947	9	5	5	14-3-3 protein sigma	SFN	sp|P31947|1433S_HUMAN 14-3-3 protein sigma OS=Homo sapiens OX=9606 GN=SFN PE=1 SV=1	1	9	5	5	9	2	5	1	5	1	37.5	25.4	25.4	27.774	248	248	0	34.838	By MS/MS	By matching	37.5	7.3	2791100000	2786500000	4604000	16	174440000	174150000	287750	2656000000	0	11	0	11				485	386;1476;1572;1865;2094;2185;2242;2358;2399	False;False;False;True;True;False;True;True;True	398;399;1537;1653;1970;2215;2316;2375;2507;2548	796;797;798;799;800;801;802;3220;3454;3455;3456;3457;3458;3459;3460;4192;4768;4989;5103;5104;5105;5106;5107;5108;5109;5392;5506
Q53HU0;P50990;Q7Z759;H7C4C8;H7C2U0	Q53HU0;P50990;Q7Z759;H7C4C8	17;17;16;9;1	17;17;16;9;1	17;17;16;9;1	T-complex protein 1 subunit theta	CCT8	tr|Q53HU0|Q53HU0_HUMAN T-complex protein 1 subunit theta (Fragment) OS=Homo sapiens OX=9606 PE=2 SV=1;sp|P50990|TCPQ_HUMAN T-complex protein 1 subunit theta OS=Homo sapiens OX=9606 GN=CCT8 PE=1 SV=4;tr|Q7Z759|Q7Z759_HUMAN T-complex protein 1 subunit theta	5	17	17	17	17	4	17	4	17	4	37.4	37.4	37.4	59.65	548	548;548;497;323;107	0	124.49	By MS/MS	By MS/MS	37.4	7.5	208790000	204720000	4063600	37	5642900	5533100	109830	201130000	15832000	17	0	17				490	110;112;178;243;324;501;548;577;690;803;899;943;985;1214;1506;1616;2104	True;True;True;True;True;True;True;True;True;True;True;True;True;True;True;True;True	113;115;184;250;334;521;574;604;724;840;939;983;1029;1266;1583;1703;2226	215;217;353;489;490;656;1034;1035;1132;1180;1465;1718;1914;1992;2113;2632;2633;3308;3561;4794;4795
B4DUR8;B3KX11;Q59H77;P49368;Q2TU64;Q5SZX6;E9PRC8;E9PQ35;Q5SZX9	B4DUR8;B3KX11;Q59H77;P49368;Q2TU64	12;12;12;12;11;3;2;1;1	12;12;12;12;11;3;2;1;1	12;12;12;12;11;3;2;1;1	T-complex protein 1 subunit gamma	CCT3	tr|B4DUR8|B4DUR8_HUMAN T-complex protein 1 subunit gamma OS=Homo sapiens OX=9606 GN=CCT3 PE=1 SV=1;tr|B3KX11|B3KX11_HUMAN T-complex protein 1 subunit gamma OS=Homo sapiens OX=9606 PE=2 SV=1;tr|Q59H77|Q59H77_HUMAN T-complex protein 1 subunit gamma (Fragment	9	12	12	12	12	3	12	3	12	3	27	27	27	55.674	500	500;522;577;545;545;276;234;144;161	0	106.63	By MS/MS	By MS/MS	27	6.2	151580000	146580000	5008200	28	5413700	5234900	178860	141900000	19758000	13	0	13				305	175;241;480;902;1006;1064;1067;1094;1095;1577;1968;2030	True;True;True;True;True;True;True;True;True;True;True;True	181;248;499;942;1050;1110;1113;1141;1142;1658;2079;2142	349;486;487;991;1919;1920;2151;2261;2262;2272;2273;2337;2338;3471;4470;4603
H3BSW3;H3BQF1;H3BQZ9;P07741;H3BQB1;Q12898	H3BSW3;H3BQF1;H3BQZ9;P07741;H3BQB1;Q12898	4;4;4;4;3;2	4;4;4;4;3;2	4;4;4;4;3;2	Adenine phosphoribosyltransferase	APRT	tr|H3BSW3|H3BSW3_HUMAN Adenine phosphoribosyltransferase OS=Homo sapiens OX=9606 GN=APRT PE=1 SV=1;tr|H3BQF1|H3BQF1_HUMAN Adenine phosphoribosyltransferase (Fragment) OS=Homo sapiens OX=9606 GN=APRT PE=1 SV=8;tr|H3BQZ9|H3BQZ9_HUMAN Adenine phosphoribosyltr	6	4	4	4	4	1	4	1	4	1	71.4	71.4	71.4	6.9189	63	63;148;153;180;162;30	0	29.273	By MS/MS	By MS/MS	71.4	12.7	13468000	13005000	462850	4	3367000	3251300	115710	13005000	0	4	0	4				410	23;53;332;1775	True;True;True;True	25;56;342;1876	52;53;113;671;3956
Q53G61;Q53G21;P09661;H0YKK0;Q6NVW9;H0YMA0;Q9UEN1;O95485;H0YLR3	Q53G61;Q53G21;P09661;H0YKK0;Q6NVW9;H0YMA0	4;4;4;3;3;2;1;1;1	4;4;4;3;3;2;1;1;1	4;4;4;3;3;2;1;1;1	U2 small nuclear ribonucleoprotein A	SNRPA1	tr|Q53G61|Q53G61_HUMAN Small nuclear ribonucleoprotein polypeptide A variant (Fragment) OS=Homo sapiens OX=9606 PE=2 SV=1;tr|Q53G21|Q53G21_HUMAN Small nuclear ribonucleoprotein polypeptide A variant (Fragment) OS=Homo sapiens OX=9606 PE=2 SV=1;sp|P09661|	9	4	4	4	4	1	4	1	4	1	18.8	18.8	18.8	28.401	255	255;255;255;154;175;142;28;29;89	0	48.896	By MS/MS	By matching	18.8	5.5	28089000	26773000	1315700	10	2808900	2677300	131570	26773000	0	5	0	5				461	1395;1515;1850;2034	True;True;True;True	1451;1592;1955;2146	3063;3064;3320;3321;4164;4620
B3KUD7;B4DDF5;C6EMX8;B2RBA6;A0A0S2Z4A5;P33993;C9J8M6;Q9H4N9	B3KUD7;B4DDF5;C6EMX8;B2RBA6;A0A0S2Z4A5;P33993;C9J8M6;Q9H4N9	4;4;4;4;4;4;2;2	4;4;4;4;4;4;2;2	4;4;4;4;4;4;2;2	DNA helicase;DNA replication licensing factor MCM7	MCM7	tr|B3KUD7|B3KUD7_HUMAN DNA replication licensing factor MCM7 OS=Homo sapiens OX=9606 GN=MCM7 PE=2 SV=1;tr|B4DDF5|B4DDF5_HUMAN DNA replication licensing factor MCM7 OS=Homo sapiens OX=9606 GN=MCM7 PE=2 SV=1;tr|C6EMX8|C6EMX8_HUMAN DNA replication licensing f	8	4	4	4	4	1	4	1	4	1	8.8	8.8	8.8	68.588	612	612;655;719;719;719;719;183;351	0	28.122	By MS/MS	By MS/MS	8.8	2.1	15159000	14335000	824420	33	459360	434380	24982	14335000	0	4	0	4				127	98;800;896;1811	True;True;True;True	101;837;936;1915	197;1713;1714;1910;4039
F5H365;B4DSQ5;Q15436;B4E0Q9;G3V5X8;G3V4Q2;G3V4V1;G3V1W4;G3V3G5;G3V2R6;B4DF60;G3V5K1	F5H365;B4DSQ5;Q15436;B4E0Q9;G3V5X8;G3V4Q2;G3V4V1;G3V1W4;G3V3G5;G3V2R6;B4DF60	4;4;4;3;2;2;2;2;2;2;2;1	4;4;4;3;2;2;2;2;2;2;2;1	4;4;4;3;2;2;2;2;2;2;2;1	Protein transport protein Sec23A	SEC23A	tr|F5H365|F5H365_HUMAN Protein transport protein SEC23 OS=Homo sapiens OX=9606 GN=SEC23A PE=1 SV=1;tr|B4DSQ5|B4DSQ5_HUMAN Protein transport protein SEC23 OS=Homo sapiens OX=9606 PE=2 SV=1;sp|Q15436|SC23A_HUMAN Protein transport protein Sec23A OS=Homo sapie	12	4	4	4	4	1	4	1	4	1	6.7	6.7	6.7	82.968	736	736;736;765;409;85;86;93;108;140;169;663;40	0	25.89	By MS/MS	By MS/MS	6.7	1.8	7962800	7449400	513340	37	215210	201340	13874	7449400	0	4	0	4				322	74;779;1510;2100	True;True;True;True	77;815;1587;2222	159;1658;3314;4788;4789
P61981;B3KNB4;B4DE78;B4DHC4	P61981;B3KNB4;B4DE78;B4DHC4	23;20;19;17	18;15;16;12	16;15;14;12	14-3-3 protein gamma;14-3-3 protein gamma, N-terminally processed	YWHAG	sp|P61981|1433G_HUMAN 14-3-3 protein gamma OS=Homo sapiens OX=9606 GN=YWHAG PE=1 SV=2;tr|B3KNB4|B3KNB4_HUMAN cDNA FLJ14168 fis, clone NT2RP2001440, highly similar to 14-3-3 protein gamma OS=Homo sapiens OX=9606 PE=2 SV=1;tr|B4DE78|B4DE78_HUMAN cDNA FLJ5214	4	23	18	16	23	6	18	5	16	5	63.6	52.2	52.2	28.302	247	247;247;207;225	0	323.31	By MS/MS	By MS/MS	63.6	29.1	11985000000	11976000000	9117900	16	749070000	748500000	569870	11711000000	24724000	64	1	65				495	236;237;272;273;360;386;469;536;1145;1476;1505;1572;1574;1624;1625;1704;1954;2153;2185;2348;2349;2400;2401	True;True;True;True;True;False;True;True;True;False;True;False;False;True;True;True;True;True;False;True;True;True;True	243;244;281;282;283;371;398;399;487;488;560;1194;1537;1581;1582;1653;1655;1712;1713;1801;2065;2281;2282;2316;2488;2489;2490;2491;2549;2550	479;480;561;562;563;564;565;566;567;568;569;718;719;796;797;798;799;800;801;802;962;963;964;965;966;967;1102;2449;3220;3305;3306;3307;3454;3455;3456;3457;3458;3459;3460;3462;3463;3464;3584;3585;3586;3587;3588;3589;3590;3591;3592;3593;3808;3809;4431;4432;4433;4434;4435;4436;4437;4438;4439;4440;4441;4929;4930;4931;4932;4989;5361;5362;5363;5364;5365;5366;5367;5507;5508;5509;5510;5511;5512
Q6IBT3;Q53HV2;Q99832;B7Z7I4;B7Z1C9;F8WAM2	Q6IBT3;Q53HV2;Q99832;B7Z7I4;B7Z1C9	11;11;11;10;8;2	11;11;11;10;8;2	11;11;11;10;8;2	T-complex protein 1 subunit eta	CCT7	tr|Q6IBT3|Q6IBT3_HUMAN T-complex protein 1 subunit eta OS=Homo sapiens OX=9606 GN=CCT7 PE=2 SV=1;tr|Q53HV2|Q53HV2_HUMAN T-complex protein 1 subunit eta (Fragment) OS=Homo sapiens OX=9606 PE=2 SV=1;sp|Q99832|TCPH_HUMAN T-complex protein 1 subunit eta OS=Hom	6	11	11	11	11	3	11	3	11	3	19.5	19.5	19.5	59.328	543	543;543;543;443;415;98	0	66.52	By MS/MS	By MS/MS	19.5	4.2	132510000	130740000	1763700	31	4274400	4217500	56893	126510000	9544600	11	0	11				522	140;707;978;1274;1337;1338;1833;1967;1970;1992;2420	True;True;True;True;True;True;True;True;True;True;True	145;741;1021;1330;1393;1394;1937;2078;2081;2103;2570	267;268;1494;2092;2792;2925;2926;4103;4469;4473;4474;4521;5552;5553
V9HW96;P78371;F5GWF6;F8VQ14;B7Z4R3;Q9H369	V9HW96;P78371;F5GWF6;F8VQ14;B7Z4R3	18;18;17;15;14;5	18;18;17;15;14;5	18;18;17;15;14;5	T-complex protein 1 subunit beta	HEL-S-100n;CCT2	tr|V9HW96|V9HW96_HUMAN T-complex protein 1 subunit beta OS=Homo sapiens OX=9606 GN=HEL-S-100n PE=2 SV=1;sp|P78371|TCPB_HUMAN T-complex protein 1 subunit beta OS=Homo sapiens OX=9606 GN=CCT2 PE=1 SV=4;tr|F5GWF6|F5GWF6_HUMAN T-complex protein 1 subunit beta	6	18	18	18	18	5	18	5	18	5	47.5	47.5	47.5	57.488	535	535;535;530;416;474;183	0	212.03	By MS/MS	By MS/MS	47.5	14.8	244080000	238440000	5633600	32	7627400	7451300	176050	224190000	31220000	22	0	22				504	22;294;419;638;679;794;849;986;987;1154;1227;1409;1483;1548;1835;2112;2119;2271	True;True;True;True;True;True;True;True;True;True;True;True;True;True;True;True;True;True	24;304;435;668;712;831;886;1030;1031;1203;1280;1465;1548;1549;1629;1939;2235;2243;2409	51;603;870;871;1351;1447;1448;1694;1808;2114;2115;2473;2474;2684;3089;3090;3235;3236;3237;3392;4108;4109;4813;4825;5189;5190;5191;5192
B2R9K8;A0A024RDL1;P40227;A1JUI8;B4DPJ8;Q59ET3;B4DN39;Q92526;J3KRI6	B2R9K8;A0A024RDL1;P40227;A1JUI8;B4DPJ8;Q59ET3;B4DN39	14;14;14;13;13;13;8;2;1	14;14;14;13;13;13;8;2;1	14;14;14;13;13;13;8;2;1	T-complex protein 1 subunit zeta	CCT6A	tr|B2R9K8|B2R9K8_HUMAN cDNA, FLJ94440, highly similar to Homo sapiens chaperonin containing TCP1, subunit 6A (zeta 1)(CCT6A), mRNA OS=Homo sapiens OX=9606 PE=2 SV=1;tr|A0A024RDL1|A0A024RDL1_HUMAN Chaperonin containing TCP1, subunit 6A (Zeta 1), isoform CRA	9	14	14	14	14	4	14	4	14	4	32	32	32	57.965	531	531;531;531;488;500;529;389;530;128	0	123.11	By MS/MS	By MS/MS	32	7.7	240170000	235590000	4581200	26	9237400	9061200	176200	230080000	19307000	15	1	16				89	164;189;319;459;521;552;728;764;1487;1768;1986;2130;2161;2217	True;True;True;True;True;True;True;True;True;True;True;True;True;True	169;195;329;477;542;578;762;799;1554;1868;2097;2255;2290;2350	331;332;371;372;647;946;1072;1137;1539;1630;1631;3243;3932;4509;4510;4858;4947;5047;5048
A0A024R1K7;Q04917;A2IDB2;Q9H4N8;B2R6N6;F8WEB6;A2IDB1	A0A024R1K7;Q04917;A2IDB2;Q9H4N8;B2R6N6	17;17;12;11;11;2;2	12;12;8;8;6;2;2	12;12;8;8;6;2;2	14-3-3 protein eta	YWHAH	tr|A0A024R1K7|A0A024R1K7_HUMAN Tyrosine 3-monooxygenase/tryptophan 5-monooxygenase activation protein, eta polypeptide, isoform CRA_b OS=Homo sapiens OX=9606 GN=YWHAH PE=3 SV=1;sp|Q04917|1433F_HUMAN 14-3-3 protein eta OS=Homo sapiens OX=9606 GN=YWHAH PE=1	7	17	12	12	17	5	12	4	12	4	48	36.6	36.6	28.218	246	246;246;162;176;246;39;72	0	245.75	By MS/MS	By MS/MS	48	22.8	7137300000	7130700000	6566100	16	446080000	445670000	410380	7065900000	19771000	32	1	33				20	260;261;386;537;685;1120;1476;1520;1572;1574;1608;1609;2185;2351;2396;2397;2398	True;True;False;True;True;True;False;True;False;False;True;True;False;True;True;True;True	268;269;398;399;561;562;718;719;1167;1537;1597;1653;1655;1694;1695;2316;2495;2496;2545;2546;2547	529;530;531;532;533;534;535;536;537;796;797;798;799;800;801;802;1103;1104;1105;1106;1457;1458;1459;2390;2391;3220;3329;3454;3455;3456;3457;3458;3459;3460;3462;3463;3464;3545;3546;3547;3548;3549;4989;5372;5373;5499;5500;5501;5502;5503;5504;5505
P48643;V9HW37;Q9BU08;B4DZT5;B4DDU6;E9PCA1;B4DXI1;B7ZAR1;E7ENZ3;B4DE30;B4DYC8;B4DX08;Q96GI1;B4DZY9;Q9HB74;H0Y914;D6RIZ7	P48643;V9HW37;Q9BU08;B4DZT5;B4DDU6;E9PCA1;B4DXI1;B7ZAR1;E7ENZ3;B4DE30;B4DYC8;B4DX08;Q96GI1	17;17;17;17;16;16;16;16;16;15;14;13;11;7;4;1;1	17;17;17;17;16;16;16;16;16;15;14;13;11;7;4;1;1	17;17;17;17;16;16;16;16;16;15;14;13;11;7;4;1;1	T-complex protein 1 subunit epsilon	CCT5;HEL-S-69	sp|P48643|TCPE_HUMAN T-complex protein 1 subunit epsilon OS=Homo sapiens OX=9606 GN=CCT5 PE=1 SV=1;tr|V9HW37|V9HW37_HUMAN T-complex protein 1 subunit epsilon OS=Homo sapiens OX=9606 GN=HEL-S-69 PE=2 SV=1;tr|Q9BU08|Q9BU08_HUMAN T-complex protein 1 subunit e	17	17	17	17	17	5	17	5	17	5	33.6	33.6	33.6	59.67	541	541;541;539;507;503;520;514;503;486;466;486;520;387;283;171;62;44	0	129.69	By MS/MS	By MS/MS	33.6	9.6	245300000	240550000	4748000	33	7433400	7289500	143880	235090000	16718000	23	0	23				329	264;392;483;523;640;821;889;893;1029;1030;1181;1224;1313;1834;2086;2122;2327	True;True;True;True;True;True;True;True;True;True;True;True;True;True;True;True;True	272;405;503;545;671;858;929;933;1074;1075;1232;1277;1369;1938;2205;2247;2467	548;811;997;1078;1079;1356;1357;1751;1752;1753;1898;1899;1905;1906;2197;2198;2199;2551;2679;2680;2876;4104;4105;4106;4107;4746;4840;4841;5322
B5BUB1;A0A384MTR5;Q9Y265;E7ETR0;B3KRS7;H7C4G5;J3QLR1;H7C4I3	B5BUB1;A0A384MTR5;Q9Y265;E7ETR0;B3KRS7	10;10;10;6;6;4;3;2	10;10;10;6;6;4;3;2	10;10;10;6;6;4;3;2	RuvB-like 1	RUVBL1	tr|B5BUB1|B5BUB1_HUMAN RuvB-like helicase (Fragment) OS=Homo sapiens OX=9606 GN=RUVBL1 PE=2 SV=1;tr|A0A384MTR5|A0A384MTR5_HUMAN RuvB-like helicase OS=Homo sapiens OX=9606 PE=2 SV=1;sp|Q9Y265|RUVB1_HUMAN RuvB-like 1 OS=Homo sapiens OX=9606 GN=RUVBL1 PE=1 SV	8	10	10	10	10	3	10	3	10	3	32	32	32	50.215	456	456;456;456;315;315;267;131;222	0	67.731	By MS/MS	By MS/MS	32	9.9	26246000	23632000	2613900	22	1193000	1074200	118810	17695000	13808000	10	0	10				192	143;200;255;415;753;808;1179;1960;2158;2434	True;True;True;True;True;True;True;True;True;True	148;206;262;431;788;845;1230;2071;2287;2584	272;273;396;515;861;862;1602;1726;1727;2549;4458;4943;5577
B7Z803	B7Z803	36	1	1			tr|B7Z803|B7Z803_HUMAN histone deacetylase OS=Homo sapiens OX=9606 PE=2 SV=1	1	36	1	1	36	11	1	0	1	0	65.3	4.6	4.6	73.091	668	668	0	10.559	By MS/MS	By matching	65.3	19.9	3489700	3489700	0	30	116320	116320	0	3489700	0	1	0	1				336	199;232;278;423;470;471;658;659;857;962;1020;1077;1112;1167;1290;1305;1332;1358;1359;1538;1628;1629;1643;1659;1679;1683;1684;1685;1686;1687;1688;1839;2078;2234;2239;2288	False;False;False;False;False;False;False;False;False;False;False;False;False;False;False;False;False;False;False;False;False;False;False;False;False;False;False;False;False;False;False;False;False;True;False;False	205;239;288;439;489;490;689;690;691;894;895;1003;1064;1123;1159;1216;1346;1361;1388;1414;1415;1615;1616;1716;1717;1718;1719;1737;1753;1773;1774;1778;1779;1780;1781;1782;1783;1784;1943;1944;2197;2367;2372;2426	389;390;391;392;393;394;395;462;463;464;465;466;467;468;469;470;471;472;473;474;577;878;968;969;970;971;972;973;1402;1403;1404;1405;1406;1407;1408;1409;1410;1411;1412;1413;1414;1415;1829;1830;1831;2035;2036;2037;2038;2177;2178;2290;2291;2292;2293;2294;2295;2296;2297;2298;2299;2300;2301;2377;2378;2379;2380;2381;2502;2503;2504;2822;2823;2824;2825;2826;2827;2828;2829;2830;2831;2832;2833;2834;2865;29…
P17987;E7ERF2;E7EQR6;F5H282;F5GZ03;F5GZI8;F5H136;F5H7Y1;F5GYL4;F5H726;F5H676	P17987;E7ERF2;E7EQR6	13;11;7;6;5;4;4;2;2;2;2	13;11;7;6;5;4;4;2;2;2;2	13;11;7;6;5;4;4;2;2;2;2	T-complex protein 1 subunit alpha	TCP1	sp|P17987|TCPA_HUMAN T-complex protein 1 subunit alpha OS=Homo sapiens OX=9606 GN=TCP1 PE=1 SV=1;tr|E7ERF2|E7ERF2_HUMAN T-complex protein 1 subunit alpha OS=Homo sapiens OX=9606 GN=TCP1 PE=1 SV=1;tr|E7EQR6|E7EQR6_HUMAN T-complex 1 OS=Homo sapiens OX=9606 G	11	13	13	13	13	4	13	4	13	4	28.6	28.6	28.6	60.343	556	556;433;401;332;221;100;136;59;65;91;111	0	100.32	By MS/MS	By MS/MS	28.6	7.7	223190000	219570000	3620700	31	7199600	7082800	116800	213990000	16479000	15	0	15				470	301;535;888;1239;1285;1462;1485;1836;1887;2338;2371;2383;2423	True;True;True;True;True;True;True;True;True;True;True;True;True	311;559;928;1293;1341;1522;1552;1940;1992;1993;2478;2520;2532;2573	616;617;1101;1897;2707;2708;2812;2813;3199;3240;3241;4110;4246;4247;5344;5417;5438;5439;5558;5559
P56524;A0A7I2SVS4;Q53SM2;B7Z8G5;B7Z8I2;B7Z8L3;C9J481;Q9UQL6;B4DGT4;Q9UKV0;A0A7P0TAB5;Q75N16;Q53SB4;Q75N14;H7C397;Q75N15;H7BZT3;H0YH91;K7EJL6;Q5W9G6;A0A087WYQ4;Q96K29;J3KPH8;Q8WUI4	P56524;A0A7I2SVS4;Q53SM2;B7Z8G5;B7Z8I2;B7Z8L3	63;63;59;53;49;44;12;5;5;4;3;3;3;3;3;3;2;1;1;1;1;1;1;1	63;63;59;53;49;44;12;5;5;4;3;3;3;3;3;3;2;1;1;1;1;1;1;1	19;19;15;17;15;15;6;0;0;0;0;0;3;0;0;0;2;0;0;0;0;0;0;0	Histone deacetylase 4	HDAC4;MGC16025	sp|P56524|HDAC4_HUMAN Histone deacetylase 4 OS=Homo sapiens OX=9606 GN=HDAC4 PE=1 SV=3;tr|A0A7I2SVS4|A0A7I2SVS4_HUMAN Histone deacetylase OS=Homo sapiens OX=9606 GN=HDAC4 PE=1 SV=1;tr|Q53SM2|Q53SM2_HUMAN histone deacetylase (Fragment) OS=Homo sapiens OX=96	24	63	63	19	63	20	63	20	19	5	60.1	60.1	15.9	119.04	1084	1084;1089;1052;763;737;646;162;1122;881;1011;654;412;31;393;175;396;148;384;79;716;205;191;1014;952	0	323.31	By MS/MS	By MS/MS	60.1	21.5	62426000000	62341000000	85056000	48	1300500000	1298800000	1772000	60500000000	237490000	328	10	338				236	199;232;278;373;423;470;471;534;539;540;543;658;659;740;857;876;962;1020;1077;1079;1080;1112;1129;1167;1175;1290;1305;1332;1355;1356;1358;1359;1389;1401;1477;1538;1575;1628;1629;1643;1659;1667;1668;1679;1683;1684;1685;1686;1687;1688;1716;1725;1839;1902;1903;1963;2075;2076;2077;2078;2239;2254;2288	True;True;True;True;True;True;True;True;True;True;True;True;True;True;True;True;True;True;True;True;True;True;True;True;True;True;True;True;True;True;True;True;True;True;True;True;True;True;True;True;True;True;True;True;True;True;True;True;True;True;True;True;True;True;True;True;True;True;True;True;True;True;True	205;239;288;384;439;489;490;558;564;565;569;689;690;691;775;894;895;915;1003;1064;1123;1125;1126;1159;1176;1216;1226;1346;1361;1388;1411;1412;1414;1415;1445;1457;1538;1615;1616;1656;1716;1717;1718;1719;1737;1753;1761;1762;1773;1774;1778;1779;1780;1781;1782;1783;1784;1813;1822;1943;1944;2010;2011;2074;2192;2193;2194;2195;2196;2197;2372;2390;2391;2392;2426	389;390;391;392;393;394;395;462;463;464;465;466;467;468;469;470;471;472;473;474;577;740;741;742;743;878;968;969;970;971;972;973;1100;1108;1109;1110;1111;1112;1119;1120;1121;1402;1403;1404;1405;1406;1407;1408;1409;1410;1411;1412;1413;1414;1415;1572;1573;1574;1575;1576;1577;1829;1830;1831;1873;1874;1875;2035;2036;2037;2038;2177;2178;2290;2291;2292;2293;2294;2295;2296;2297;2298;2299;2300;2301;2304;2…
D0PNI1;P63104;E7EX29;B0AZS6;E7ESK7;H0YB80;B7Z2E6;E9PD24;E7EVZ2;E5RIR4;Q6LD62;Q2F831;E5RGE1	D0PNI1;P63104;E7EX29;B0AZS6;E7ESK7;H0YB80	25;25;20;17;14;13;12;9;9;8;7;7;5	23;23;18;16;13;12;11;8;8;7;6;6;4	18;18;13;12;10;8;8;7;7;6;5;4;4	14-3-3 protein zeta/delta	YWHAZ	tr|D0PNI1|D0PNI1_HUMAN Epididymis luminal protein 4 OS=Homo sapiens OX=9606 GN=YWHAZ PE=2 SV=1;sp|P63104|1433Z_HUMAN 14-3-3 protein zeta/delta OS=Homo sapiens OX=9606 GN=YWHAZ PE=1 SV=1;tr|E7EX29|E7EX29_HUMAN Tyrosine 3-monooxygenase/tryptophan 5-monooxyge	13	25	23	18	25	8	23	7	18	7	80	75.9	66.9	27.745	245	245;245;246;168;137;130;125;92;98;75;69;106;51	0	323.31	By MS/MS	By MS/MS	80	32.7	14251000000	14235000000	16252000	14	1017900000	1016800000	1160900	13930000000	48936000	69	3	72				379	323;362;386;484;524;617;618;737;738;1091;1096;1097;1460;1476;1572;1574;1934;1935;1957;2185;2321;2322;2350;2393;2394	True;True;False;True;True;True;True;True;True;True;True;True;True;True;False;True;True;True;True;True;True;True;True;True;True	333;373;398;399;504;546;547;647;648;772;773;1137;1138;1143;1144;1519;1520;1537;1653;1655;2043;2044;2068;2316;2461;2462;2492;2493;2494;2542;2543	655;721;722;796;797;798;799;800;801;802;998;999;1000;1080;1081;1082;1083;1084;1286;1287;1288;1289;1290;1559;1560;1561;1562;1563;1564;1565;1566;1567;1568;1569;2329;2330;2331;2332;2339;2340;2341;3193;3194;3195;3196;3197;3220;3454;3455;3456;3457;3458;3459;3460;3462;3463;3464;4366;4367;4368;4369;4370;4371;4372;4373;4451;4452;4453;4454;4989;5312;5313;5314;5315;5316;5368;5369;5370;5371;5487;5488;5489;5…
V9HW98;P62258;G9K389;G9K388;B4DJF2;I3L3T1;B4DJB0;B7ZA86;K7EIT4;K7EM20;I3L0W5;B3KT37	V9HW98;P62258;G9K389;G9K388;B4DJF2;I3L3T1;B4DJB0	28;28;23;23;15;15;14;13;8;8;5;2	28;28;23;23;15;15;14;13;8;8;5;2	26;26;21;21;14;14;14;12;7;7;5;2	14-3-3 protein epsilon	HEL2;YWHAE;YWHAE/FAM22B fusion;YWHAE/FAM22A fusion	tr|V9HW98|V9HW98_HUMAN Epididymis luminal protein 2 OS=Homo sapiens OX=9606 GN=HEL2 PE=1 SV=1;sp|P62258|1433E_HUMAN 14-3-3 protein epsilon OS=Homo sapiens OX=9606 GN=YWHAE PE=1 SV=1;tr|G9K389|G9K389_HUMAN YWHAE/FAM22B fusion protein (Fragment) OS=Homo sapi	12	28	28	26	28	9	28	9	26	8	76.9	76.9	72.9	29.174	255	255;255;384;384;94;107;139;168;109;115;38;118	0	323.31	By MS/MS	By MS/MS	76.9	38	30758000000	30720000000	38733000	17	1809300000	1807000000	2278400	29359000000	116630000	165	2	167				498	13;32;307;359;386;414;425;438;860;965;966;967;1085;1130;1146;1147;1248;1249;1458;1459;1572;1573;2121;2354;2355;2390;2391;2392	True;True;True;True;True;True;True;True;True;True;True;True;True;True;True;True;True;True;True;True;True;True;True;True;True;True;True;True	14;34;35;317;370;398;399;430;441;455;898;1006;1007;1008;1131;1177;1178;1195;1196;1303;1304;1515;1516;1517;1518;1653;1654;2245;2246;2500;2501;2502;2503;2504;2539;2540;2541	25;26;27;28;29;30;31;32;66;67;68;69;70;71;72;625;626;627;715;716;717;796;797;798;799;800;801;802;856;857;858;859;860;881;904;1834;1835;1836;1837;2043;2044;2045;2046;2047;2048;2049;2050;2051;2052;2314;2315;2414;2415;2450;2451;2452;2453;2727;2728;2729;2730;2731;2732;2733;2734;2735;2736;2737;3176;3177;3178;3179;3180;3181;3182;3183;3184;3185;3186;3187;3188;3189;3190;3191;3192;3454;3455;3456;3457;3458…
P27348;B4DMT8;Q53S41;B4DY04;E9PG15;Q53RR5;Q3YBA8	P27348;B4DMT8;Q53S41;B4DY04;E9PG15	18;15;12;11;9;5;3	14;12;9;8;8;4;2	13;11;8;7;7;4;2	14-3-3 protein theta	YWHAQ	sp|P27348|1433T_HUMAN 14-3-3 protein theta OS=Homo sapiens OX=9606 GN=YWHAQ PE=1 SV=1;tr|B4DMT8|B4DMT8_HUMAN cDNA FLJ52118, highly similar to 14-3-3 protein theta OS=Homo sapiens OX=9606 PE=2 SV=1;tr|Q53S41|Q53S41_HUMAN Uncharacterized protein YWHAQ (Fragm	7	18	14	13	18	6	14	5	13	4	69.8	58.8	55.9	27.764	245	245;210;147;125;149;98;74	0	252.76	By MS/MS	By MS/MS	69.8	28.6	2916600000	2909200000	7437900	14	208330000	207800000	531280	2864600000	28318000	32	1	33				478	262;361;386;489;524;1091;1126;1127;1463;1475;1572;1692;1693;1796;1955;2352;2395;2409	True;True;False;True;False;False;True;True;True;True;False;True;True;True;True;True;True;True	270;372;398;399;509;546;547;1137;1138;1173;1174;1523;1536;1653;1788;1789;1898;2066;2497;2498;2544;2558	538;539;540;541;542;720;796;797;798;799;800;801;802;1010;1011;1012;1080;1081;1082;1083;1084;2329;2330;2331;2332;2406;2407;2408;3200;3218;3219;3454;3455;3456;3457;3458;3459;3460;3775;3776;3777;3778;4001;4002;4003;4004;4442;4443;4444;4445;4446;5374;5375;5494;5495;5496;5497;5498;5531
P31930;B4DUL5;B4DZB9	P31930;B4DUL5	6;6;2	6;6;2	6;6;2	Cytochrome b-c1 complex subunit 1, mitochondrial	UQCRC1	sp|P31930|QCR1_HUMAN Cytochrome b-c1 complex subunit 1, mitochondrial OS=Homo sapiens OX=9606 GN=UQCRC1 PE=1 SV=3;tr|B4DUL5|B4DUL5_HUMAN cDNA FLJ51625, highly similar to Ubiquinol-cytochrome-c reductase complex coreprotein I, mitochondrial OS=Homo sapiens	3	6	6	6	6	2	6	2	6	2	19	19	19	52.645	480	480;365;94	0	50.847	By MS/MS	By MS/MS	19	6.5	21810000	20472000	1338100	24	908740	852990	55756	14464000	10037000	6	0	6				325	50;245;472;1507;1842;2387	True;True;True;True;True;True	53;252;491;1584;1947;2536	109;493;974;975;3309;4138;5466;5467
H3BRG4;P22695;H3BP04;H3BSJ9	H3BRG4;P22695;H3BP04;H3BSJ9	3;3;2;2	3;3;2;2	3;3;2;2	Cytochrome b-c1 complex subunit 2, mitochondrial	UQCRC2	tr|H3BRG4|H3BRG4_HUMAN Ubiquinol-cytochrome c reductase core protein 2 OS=Homo sapiens OX=9606 GN=UQCRC2 PE=1 SV=1;sp|P22695|QCR2_HUMAN Cytochrome b-c1 complex subunit 2, mitochondrial OS=Homo sapiens OX=9606 GN=UQCRC2 PE=1 SV=3;tr|H3BP04|H3BP04_HUMAN Ubiq	4	3	3	3	3	1	3	1	3	1	12.1	12.1	12.1	44.634	412	412;453;176;336	0	21.04	By MS/MS	By MS/MS	12.1	3.2	11922000	10738000	1183400	19	627460	565180	62285	10738000	0	4	1	5				411	240;1516;2011	True;True;True	247;1593;2122	484;485;3322;3323;4562
P49327;A0A0U1RQF0;Q6PJJ3	P49327;A0A0U1RQF0;Q6PJJ3	6;6;3	6;6;3	6;6;3	Fatty acid synthase;[Acyl-carrier-protein] S-acetyltransferase;[Acyl-carrier-protein] S-malonyltransferase;3-oxoacyl-[acyl-carrier-protein] synthase;3-oxoacyl-[acyl-carrier-protein] reductase;3-hydroxyacyl-[acyl-carrier-protein] dehydratase;Enoyl-[acyl-carrier-protein] reductase;Oleoyl-[acyl-carrier-protein] hydrolase	FASN	sp|P49327|FAS_HUMAN Fatty acid synthase OS=Homo sapiens OX=9606 GN=FASN PE=1 SV=3;tr|A0A0U1RQF0|A0A0U1RQF0_HUMAN Fatty acid synthase OS=Homo sapiens OX=9606 GN=FASN PE=1 SV=1;tr|Q6PJJ3|Q6PJJ3_HUMAN FASN protein (Fragment) OS=Homo sapiens OX=9606 GN=FASN PE	3	6	6	6	6	2	6	2	6	2	4.1	4.1	4.1	273.42	2511	2511;2509;774	0	39.257	By MS/MS	By MS/MS	4.1	0.9	11195000	9773000	1421600	125	89556	78184	11372	6957000	7096300	6	1	7				133	358;1009;1243;1333;1372;1723	True;True;True;True;True;True	369;1053;1298;1389;1428;1820	713;714;2156;2720;2919;2984;2985;3844
F8WDD7;F8WCF6;A0A0A6YYG9;P59998;Q9H7Z5;F8WDW3;F8WE39;R4GN08;H7C0A3	F8WDD7;F8WCF6;A0A0A6YYG9;P59998;Q9H7Z5	3;3;3;3;2;1;1;1;1	3;3;3;3;2;1;1;1;1	3;3;3;3;2;1;1;1;1	Actin-related protein 2/3 complex subunit 4	ARPC4;ARPC4-TTLL3	tr|F8WDD7|F8WDD7_HUMAN Actin related protein 2/3 complex subunit 4 OS=Homo sapiens OX=9606 GN=ARPC4 PE=3 SV=1;tr|F8WCF6|F8WCF6_HUMAN Actin-related protein 2/3 complex subunit 4 OS=Homo sapiens OX=9606 GN=ARPC4-TTLL3 PE=3 SV=1;tr|A0A0A6YYG9|A0A0A6YYG9_HUMAN	9	3	3	3	3	1	3	1	3	1	27.4	27.4	27.4	13.057	113	113;181;625;168;156;44;47;77;167	0	19.711	By MS/MS	By MS/MS	27.4	10.6	21792000	18366000	3425800	6	3632000	3061100	570960	18366000	0	3	0	3				108	71;510;1966	True;True;True	74;530;2077	150;1049;4467;4468
Q6FG59;A0A024R7B7;Q16543;A1L0W4;K7EQA9;K7EIU0;K7EL68;K7EKQ2	Q6FG59;A0A024R7B7;Q16543;A1L0W4;K7EQA9	3;3;3;2;2;1;1;1	3;3;3;2;2;1;1;1	3;3;3;2;2;1;1;1	Hsp90 co-chaperone Cdc37;Hsp90 co-chaperone Cdc37, N-terminally processed	CDC37;MBD5	tr|Q6FG59|Q6FG59_HUMAN Hsp90 co-chaperone Cdc37 OS=Homo sapiens OX=9606 GN=CDC37 PE=2 SV=1;tr|A0A024R7B7|A0A024R7B7_HUMAN Hsp90 co-chaperone Cdc37 OS=Homo sapiens OX=9606 GN=CDC37 PE=3 SV=1;sp|Q16543|CDC37_HUMAN Hsp90 co-chaperone Cdc37 OS=Homo sapiens OX=	8	3	3	3	3	1	3	1	3	1	12.4	12.4	12.4	44.453	378	378;378;378;110;230;104;184;353	0	20.295	By MS/MS	By MS/MS	12.4	4.5	25411000	20795000	4615800	14	1815100	1485400	329700	20795000	0	3	1	4				49	454;1237;1348	True;True;True	472;1291;1404	937;938;2703;2939
A6NLN1;A0A7I2V621;A0A0U1RRM4;P26599;K7ELW5;K7ES59;A0A0D9SF20;K7EKJ7;K7EK45;A0A7I2V4H6;Q59H49;A0A6Q8PEX4	A6NLN1;A0A7I2V621;A0A0U1RRM4;P26599	3;3;3;3;1;1;1;1;1;1;1;1	3;3;3;3;1;1;1;1;1;1;1;1	3;3;3;3;1;1;1;1;1;1;1;1	Polypyrimidine tract-binding protein 1	PTBP1	tr|A6NLN1|A6NLN1_HUMAN Polypyrimidine tract-binding protein 1 OS=Homo sapiens OX=9606 GN=PTBP1 PE=1 SV=4;tr|A0A7I2V621|A0A7I2V621_HUMAN Polypyrimidine tract-binding protein 1 OS=Homo sapiens OX=9606 GN=PTBP1 PE=1 SV=1;tr|A0A0U1RRM4|A0A0U1RRM4_HUMAN Polypyr	12	3	3	3	3	1	3	1	3	1	10.2	10.2	10.2	56.51	527	527;559;588;557;105;149;197;237;256;313;329;339	0	19.315	By MS/MS	By MS/MS	10.2	4.4	14219000	11262000	2956600	19	748360	592750	155610	11262000	0	3	1	4				134	894;1115;2230	True;True;True	934;1162;2363	1907;1908;2384;5072
E9PBS1;P22234;D6RF62;A0A9K3Y7G9;B4DGX3	E9PBS1;P22234;D6RF62;A0A9K3Y7G9	3;3;2;2;1	3;3;2;2;1	3;3;2;2;1	Multifunctional protein ADE2;Phosphoribosylaminoimidazole-succinocarboxamide synthase;Phosphoribosylaminoimidazole carboxylase	PAICS	tr|E9PBS1|E9PBS1_HUMAN Bifunctional phosphoribosylaminoimidazole carboxylase/phosphoribosylaminoimidazole succinocarboxamide synthetase (Fragment) OS=Homo sapiens OX=9606 GN=PAICS PE=1 SV=1;sp|P22234|PUR6_HUMAN Bifunctional phosphoribosylaminoimidazole car	5	3	3	3	3	1	3	1	3	1	7.3	7.3	7.3	45.651	413	413;425;333;333;280	0	21.311	By MS/MS	By MS/MS	7.3	2.4	23079000	17994000	5084800	19	1214700	947070	267620	17994000	0	3	1	4				391	77;224;977	True;True;True	80;230;1020	165;442;443;2091
A0A140VJT8;P13489;A0A024RC87;E9PMJ3;E9PLZ3;E9PIM9;E9PIK5;E9PMA9;H0YCR7;E9PR82;E9PMI1	A0A140VJT8;P13489;A0A024RC87;E9PMJ3;E9PLZ3;E9PIM9;E9PIK5	8;8;7;5;5;5;4;3;3;1;1	8;8;7;5;5;5;4;3;3;1;1	8;8;7;5;5;5;4;3;3;1;1	Ribonuclease inhibitor	RNH1	tr|A0A140VJT8|A0A140VJT8_HUMAN Ribonuclease inhibitor OS=Homo sapiens OX=9606 PE=2 SV=1;sp|P13489|RINI_HUMAN Ribonuclease inhibitor OS=Homo sapiens OX=9606 GN=RNH1 PE=1 SV=2;tr|A0A024RC87|A0A024RC87_HUMAN Ribonuclease inhibitor OS=Homo sapiens OX=9606 GN=R	11	8	8	8	8	3	8	3	8	3	26.9	26.9	26.9	49.973	461	461;461;456;189;194;199;181;77;285;35;40	0	79.573	By MS/MS	By MS/MS	26.9	11.7	72474000	65790000	6683500	26	2787400	2530400	257060	43632000	42282000	8	1	9				150	496;516;519;1172;1219;1825;1866;2256	True;True;True;True;True;True;True;True	516;537;540;1223;1272;1929;1971;2394	1026;1027;1059;1069;2515;2642;4076;4077;4193;4194;5159
P04083;Q5TZZ9;A0A4D5RAA2;A0A4D5RA86;A0A4D5RAA5;A0A4D5RAB7;A0A4D5RAJ5;A0A4D5RAG0;A0A4D5RAU4;A0A4D5RAI5;A0A4D5RAH8;B4DL19;A0A4D5RAT3;Q5T3N1;A0A4D5RAH1;Q05BR2;A0A4D5RAD4;A0A4D5RA95;Q5T3N0;A0A4D5RBL6;A0A4D5RBR8;A0A4D5RBT3;A0A4D5RAS2;A0A4D5RAD9;A0A4D5RBK2;A0A4D5RAI2;A0A4D5RBH8;A0A4D5RAB9;A0A4D5RAH0;A0A4D5RAF4	P04083;Q5TZZ9;A0A4D5RAA2;A0A4D5RA86;A0A4D5RAA5;A0A4D5RAB7;A0A4D5RAJ5;A0A4D5RAG0;A0A4D5RAU4;A0A4D5RAI5;A0A4D5RAH8	13;13;11;11;11;10;10;10;10;9;9;6;4;4;4;3;3;2;2;2;2;2;2;2;2;2;2;2;2;1	13;13;11;11;11;10;10;10;10;9;9;6;4;4;4;3;3;2;2;2;2;2;2;2;2;2;2;2;2;1	13;13;11;11;11;10;10;10;10;9;9;6;4;4;4;3;3;2;2;2;2;2;2;2;2;2;2;2;2;1	Annexin A1;Annexin	ANXA1	sp|P04083|ANXA1_HUMAN Annexin A1 OS=Homo sapiens OX=9606 GN=ANXA1 PE=1 SV=2;tr|Q5TZZ9|Q5TZZ9_HUMAN Annexin OS=Homo sapiens OX=9606 GN=ANXA1 PE=2 SV=1;tr|A0A4D5RAA2|A0A4D5RAA2_HUMAN Annexin OS=Homo sapiens OX=9606 PE=3 SV=1;tr|A0A4D5RA86|A0A4D5RA86_HUMAN An	30	13	13	13	13	5	13	5	13	5	42.8	42.8	42.8	38.714	346	346;346;306;294;282;297;284;269;220;254;212;172;99;204;183;47;131;127;115;113;108;97;95;94;92;90;87;70;140;54	0	186.37	By MS/MS	By MS/MS	42.8	15.6	162940000	153730000	9208400	20	8147000	7686600	460420	135250000	46207000	13	1	14				447	171;173;333;686;713;756;807;996;1099;1511;1512;2059;2221	True;True;True;True;True;True;True;True;True;True;True;True;True	177;179;343;720;747;791;844;1040;1146;1588;1589;2174;2354	342;343;347;672;1460;1508;1616;1617;1724;1725;2135;2136;2343;3315;3316;4682;5055;5056
Q9Y230;B3KNL2;M0R0Y3;B4DW30;X6R2L4;M0R0Z0;A0A1W2PS48;M0QXI6	Q9Y230;B3KNL2;M0R0Y3	5;4;3;2;2;1;1;1	5;4;3;2;2;1;1;1	5;4;3;2;2;1;1;1	RuvB-like 2	RUVBL2	sp|Q9Y230|RUVB2_HUMAN RuvB-like 2 OS=Homo sapiens OX=9606 GN=RUVBL2 PE=1 SV=3;tr|B3KNL2|B3KNL2_HUMAN RuvB-like helicase OS=Homo sapiens OX=9606 GN=RUVBL2 PE=2 SV=1;tr|M0R0Y3|M0R0Y3_HUMAN RuvB-like helicase OS=Homo sapiens OX=9606 GN=RUVBL2 PE=1 SV=1	8	5	5	5	5	2	5	2	5	2	12.7	12.7	12.7	51.156	463	463;429;354;255;259;50;50;109	0	32.165	By MS/MS	By MS/MS	12.7	6	21516000	20193000	1323400	27	796900	747890	49015	15035000	9142400	5	0	5				547	21;752;1293;2074;2332	True;True;True;True;True	23;787;1349;2191;2472	50;1601;2840;2841;4717;4718;5332
M0QXS5;A0A3B3ITJ4;B2R959;Q6NTA2;A0A384N6C7;P14866;M0QYT0;M0R076;M0QYL7;M0R1W6	M0QXS5;A0A3B3ITJ4;B2R959;Q6NTA2;A0A384N6C7;P14866;M0QYT0;M0R076	5;5;5;5;5;5;4;3;1;1	5;5;5;5;5;5;4;3;1;1	5;5;5;5;5;5;4;3;1;1	Heterogeneous nuclear ribonucleoprotein L	HNRNPL	tr|M0QXS5|M0QXS5_HUMAN Heterogeneous nuclear ribonucleoprotein L (Fragment) OS=Homo sapiens OX=9606 GN=HNRNPL PE=1 SV=1;tr|A0A3B3ITJ4|A0A3B3ITJ4_HUMAN Heterogeneous nuclear ribonucleoprotein L OS=Homo sapiens OX=9606 GN=HNRNPL PE=1 SV=1;tr|B2R959|B2R959_HU	10	5	5	5	5	2	5	2	5	2	11.1	11.1	11.1	58.362	530	530;537;558;572;589;589;321;114;198;220	0	36.588	By MS/MS	By MS/MS	11.1	4.2	41493000	37897000	3595800	19	2183800	1994600	189250	29551000	19173000	5	1	6				197	647;1751;1904;2061;2178	True;True;True;True;True	678;1849;2012;2176;2309	1378;1379;3895;4296;4685;4977;4978
Q53HJ4;B2R7C5;A0A0S2Z4T1;P25205;Q8NHX6;J3KQ69;B4DUQ9;A0A499FHX9;A0A0S2Z492;B4DS46	Q53HJ4;B2R7C5;A0A0S2Z4T1;P25205;Q8NHX6;J3KQ69;B4DUQ9;A0A499FHX9;A0A0S2Z492;B4DS46	5;5;5;5;4;4;4;4;4;3	5;5;5;5;4;4;4;4;4;3	5;5;5;5;4;4;4;4;4;3	DNA helicase;DNA replication licensing factor MCM3	MCM3;HCC5	tr|Q53HJ4|Q53HJ4_HUMAN DNA replication licensing factor MCM3 (Fragment) OS=Homo sapiens OX=9606 PE=2 SV=1;tr|B2R7C5|B2R7C5_HUMAN DNA replication licensing factor MCM3 OS=Homo sapiens OX=9606 PE=2 SV=1;tr|A0A0S2Z4T1|A0A0S2Z4T1_HUMAN DNA replication licensin	10	5	5	5	5	2	5	2	5	2	9	9	9	90.98	808	808;808;808;808;676;762;762;818;833;749	0	35.03	By MS/MS	By MS/MS	9	3.6	20753000	18732000	2020300	51	406910	367300	39613	14371000	10445000	5	1	6				129	106;380;801;1926;1959	True;True;True;True;True	109;392;838;2035;2070	209;210;784;785;1715;4355;4457
J3QT28;A0A140VJF3;O43684;B4DDM6;J3QSX4	J3QT28;A0A140VJF3;O43684;B4DDM6	5;5;5;4;2	5;5;5;4;2	5;5;5;4;2	Mitotic checkpoint protein BUB3	BUB3	tr|J3QT28|J3QT28_HUMAN BUB3 mitotic checkpoint protein (Fragment) OS=Homo sapiens OX=9606 GN=BUB3 PE=1 SV=1;tr|A0A140VJF3|A0A140VJF3_HUMAN Testicular tissue protein Li 27 OS=Homo sapiens OX=9606 PE=2 SV=1;sp|O43684|BUB3_HUMAN Mitotic checkpoint protein BUB	5	5	5	5	5	2	5	2	5	2	20.9	20.9	20.9	31.703	278	278;326;328;248;145	0	30.677	By MS/MS	By MS/MS	20.9	7.6	17704000	15549000	2155800	14	1264600	1110600	153980	12790000	9250000	5	0	5				138	1258;1328;1468;2246;2333	True;True;True;True;True	1313;1384;1528;2379;2473	2754;2755;2904;2905;3206;5118;5333
B4DPW9;Q53GY0;P13797;Q96HI1;U3KQI3;A7E2S2;H7C4N2;B4DI60;Q5TBN3;B4DG31;Q59GX5;V9HWJ7;Q53FI1;A0A024RDT4;P13796	B4DPW9;Q53GY0;P13797;Q96HI1	5;5;5;3;2;1;1;1;1;1;1;1;1;1;1	5;5;5;3;2;1;1;1;1;1;1;1;1;1;1	5;5;5;3;2;1;1;1;1;1;1;1;1;1;1	Plastin-3	PLS3	tr|B4DPW9|B4DPW9_HUMAN cDNA FLJ51929, highly similar to Plastin-3 OS=Homo sapiens OX=9606 PE=2 SV=1;tr|Q53GY0|Q53GY0_HUMAN Plastin 3 variant (Fragment) OS=Homo sapiens OX=9606 PE=2 SV=1;sp|P13797|PLST_HUMAN Plastin-3 OS=Homo sapiens OX=9606 GN=PLS3 PE=1 SV	15	5	5	5	5	2	5	2	5	2	10.3	10.3	10.3	67.599	603	603;630;630;409;164;150;190;224;246;306;498;627;627;627;627	0	39.4	By MS/MS	By MS/MS	10.3	3.2	22677000	19020000	3656700	35	647900	543420	104480	12524000	17506000	4	2	6				319	250;906;1472;1526;2438	True;True;True;True;True	257;946;1533;1603;2588	507;508;1926;3215;3338;3339;5582
V9HW35;P30044	V9HW35;P30044	5;5	5;5	5;5	Peroxiredoxin-5, mitochondrial	HEL-S-55;PRDX5	tr|V9HW35|V9HW35_HUMAN Peroxiredoxin-5 OS=Homo sapiens OX=9606 GN=HEL-S-55 PE=2 SV=1;sp|P30044|PRDX5_HUMAN Peroxiredoxin-5, mitochondrial OS=Homo sapiens OX=9606 GN=PRDX5 PE=1 SV=4	2	5	5	5	5	2	5	2	5	2	38.3	38.3	38.3	17.031	162	162;214	0	29.612	By MS/MS	By MS/MS	38.3	11.7	30146000	23190000	6955800	9	3349600	2576700	772870	17311000	26824000	5	0	5				481	547;643;1267;2003;2255	True;True;True;True;True	573;674;1323;2114;2393	1131;1362;2780;2781;4540;5157;5158
A0A679KTH4	A0A679KTH4	12	3	3			tr|A0A679KTH4|A0A679KTH4_HUMAN beta-galactosidase (Fragment) OS=Homo sapiens OX=9606 GN=EmGFP-LacZ-E2F-TdTom PE=3 SV=1	1	12	3	3	12	5	3	2	3	2	10.4	3	3	145.52	1279	1279	0	17.312	By MS/MS	By MS/MS	10.4	4.1	9665300	6667900	2997300	62	155890	107550	48344	4480200	11213000	1	2	3				233	75;76;180;434;590;591;727;866;942;1344;1743;2015	False;False;True;False;False;False;False;False;True;True;False;False	78;79;186;450;618;619;761;904;982;1400;1840;1841;2126	160;161;162;163;164;356;895;1206;1207;1208;1209;1210;1211;1212;1533;1534;1535;1536;1537;1538;1846;1847;1848;1849;1850;1851;1852;1853;1854;1990;1991;2934;2935;3877;3878;3879;3880;3881;3882;4569;4570;4571;4572;4573
B2R4C5;P61626;F8VV32;A0A0B4J259	B2R4C5;P61626;F8VV32;A0A0B4J259	7;7;5;5	7;7;5;5	7;7;5;5	Lysozyme;Lysozyme C	LYZ	tr|B2R4C5|B2R4C5_HUMAN C-type lysozyme OS=Homo sapiens OX=9606 GN=LYZF1 PE=2 SV=1;sp|P61626|LYSC_HUMAN Lysozyme C OS=Homo sapiens OX=9606 GN=LYZ PE=1 SV=1;tr|F8VV32|F8VV32_HUMAN Lysozyme OS=Homo sapiens OX=9606 GN=LYZ PE=1 SV=1;tr|A0A0B4J259|A0A0B4J259_HUM	4	7	7	7	7	3	7	3	7	3	52	52	52	16.537	148	148;148;104;137	0	123.83	By MS/MS	By MS/MS	52	30.4	3417500000	3414600000	2883100	9	379720000	379400000	320340	3347700000	13017000	21	1	22				286	735;1236;1718;1908;2069;2320;2335	True;True;True;True;True;True;True	769;770;1289;1290;1815;2016;2184;2460;2475	1553;1554;2701;2702;3836;4307;4308;4309;4310;4311;4312;4313;4314;4701;4702;4703;4704;5310;5311;5338;5339
P06702;B2R4M6	P06702;B2R4M6	7;6	7;6	7;6	Protein S100-A9;Protein S100	S100A9	sp|P06702|S10A9_HUMAN Protein S100-A9 OS=Homo sapiens OX=9606 GN=S100A9 PE=1 SV=1;tr|B2R4M6|B2R4M6_HUMAN Protein S100 OS=Homo sapiens OX=9606 PE=2 SV=1	2	7	7	7	7	3	7	3	7	3	71.1	71.1	71.1	13.242	114	114;114	0	83.846	By MS/MS	By MS/MS	71.1	37.7	506550000	481780000	24771000	8	63319000	60223000	3096400	497430000	58939000	13	2	15				455	346;1082;1229;1413;1469;1547;2204	True;True;True;True;True;True;True	356;1128;1282;1469;1529;1628;2335;2336	692;2311;2686;2687;2688;2689;3097;3207;3388;3389;3390;3391;5020;5021;5022;5023
Q3ZCM7;A0A075B736;Q5SQY0;A0A183YE00	Q3ZCM7;A0A075B736;Q5SQY0;A0A183YE00	9;8;8;7	1;1;1;1	1;1;1;1	Tubulin beta-8 chain	TUBB8	sp|Q3ZCM7|TBB8_HUMAN Tubulin beta-8 chain OS=Homo sapiens OX=9606 GN=TUBB8 PE=1 SV=2;tr|A0A075B736|A0A075B736_HUMAN Tubulin beta chain OS=Homo sapiens OX=9606 GN=TUBB8 PE=1 SV=1;tr|Q5SQY0|Q5SQY0_HUMAN Tubulin beta chain OS=Homo sapiens OX=9606 GN=TUBB8 PE=	4	9	1	1	9	4	1	0	1	0	22.3	7.2	7.2	49.775	444	444;407;410;434	0	6.9139	By MS/MS	By matching	22.3	11	4126700	4126700	0	20	206340	206340	0	4126700	0	1	0	1				519	257;418;628;629;1025;1106;1168;1241;1580	False;True;False;False;False;False;False;False;False	264;265;434;658;659;1069;1153;1217;1218;1295;1296;1661	520;521;522;869;1307;1308;1309;2189;2357;2358;2505;2506;2507;2711;2712;2713;2714;2715;2716;2717;2718;3476
P68371;Q8IWP6;Q8IZ29;Q8N6N5;B3KML9;B4DJ43;Q96HX0;B4DFH6;M0R2D3;B4DNW1;M0R278;M0QZL7;M0QX14;M0QY37;M0QY85;M0R0X0;M0R2T4;A0A075B724	P68371;Q8IWP6;Q8IZ29;Q8N6N5;B3KML9;B4DJ43;Q96HX0;B4DFH6	15;15;15;15;13;11;9;8;4;3;2;2;2;2;2;2;1;1	4;4;4;4;3;3;1;2;1;3;2;2;2;2;2;2;1;1	1;1;1;1;1;0;0;0;0;1;0;0;0;0;0;0;0;0	Tubulin beta-4B chain	TUBB4B;TUBB2C	sp|P68371|TBB4B_HUMAN Tubulin beta-4B chain OS=Homo sapiens OX=9606 GN=TUBB4B PE=1 SV=1;tr|Q8IWP6|Q8IWP6_HUMAN Tubulin beta chain OS=Homo sapiens OX=9606 PE=2 SV=1;tr|Q8IZ29|Q8IZ29_HUMAN Tubulin beta chain OS=Homo sapiens OX=9606 GN=TUBB2C PE=2 SV=1;tr|Q8N	18	15	4	1	15	7	4	1	1	0	36	13.3	2.7	49.83	445	445;445;445;445;397;362;227;236;155;193;167;157;110;109;107;103;104;119	0	66.593	By MS/MS	By MS/MS	36	19.3	87476000	79922000	7554300	20	4373800	3996100	377710	79922000	0	5	0	5				502	165;257;482;628;629;725;999;1003;1025;1031;1106;1168;1241;1580;2415	True;True;True;False;False;False;False;True;False;False;False;False;False;False;False	170;264;265;502;658;659;759;1043;1047;1069;1076;1077;1153;1217;1218;1295;1296;1661;2565	333;520;521;522;996;1307;1308;1309;1528;1529;1530;1531;2141;2147;2189;2200;2201;2202;2357;2358;2505;2506;2507;2711;2712;2713;2714;2715;2716;2717;2718;3476;5541;5542
P38646;D6RCD7;A0A384P5G6;V9HW84;B7Z4V2;A0A7I2V2G2;Q8N1C8;A0A7I2V3F7;A0A7I2V2S7;A0A7I2YQB2;B7Z1V7;H0Y8K0;B7Z4T3;Q2F839;A1XP52;A0A3B3ITI4;H0Y8S0	P38646;D6RCD7;A0A384P5G6;V9HW84;B7Z4V2;A0A7I2V2G2;Q8N1C8;A0A7I2V3F7;A0A7I2V2S7;A0A7I2YQB2;B7Z1V7;H0Y8K0;B7Z4T3	22;22;22;22;22;22;21;20;20;19;17;15;14;7;7;6;2	22;22;22;22;22;22;21;20;20;19;17;15;14;7;7;6;2	22;22;22;22;22;22;21;20;20;19;17;15;14;7;7;6;2	Stress-70 protein, mitochondrial	HSPA9;HEL-S-124m	sp|P38646|GRP75_HUMAN Stress-70 protein, mitochondrial OS=Homo sapiens OX=9606 GN=HSPA9 PE=1 SV=2;tr|D6RCD7|D6RCD7_HUMAN Stress-70 protein, mitochondrial OS=Homo sapiens OX=9606 GN=HSPA9 PE=1 SV=2;tr|A0A384P5G6|A0A384P5G6_HUMAN Stress-70 protein, mitochond	17	22	22	22	21	10	21	10	21	10	39.6	39.6	39.6	73.68	679	679;665;679;679;665;610;681;603;648;577;437;458;632;176;350;180;102	0	211.05	By MS/MS	By MS/MS	37.4	19	480680000	436480000	44195000	38	12649000	11486000	1163000	430460000	139100000	23	7	30				207	195;222;287;363;538;549;1289;1420;1448;1461;1474;1518;1647;1754;1889;2097;2160;2211;2212;2227;2275;2353	True;True;True;True;True;True;True;True;True;True;True;True;True;True;True;True;True;True;True;True;True;True	201;228;297;374;563;575;1345;1476;1504;1521;1535;1595;1741;1852;1995;2219;2289;2343;2344;2360;2413;2499	382;383;439;591;592;723;1107;1133;1134;2820;2821;3109;3159;3198;3217;3326;3681;3899;4250;4251;4780;4781;4782;4945;4946;5035;5036;5037;5038;5039;5066;5067;5201;5202;5376
F8VZJ2;F8VNW4;B4DDI8;F8W0W4;A0A7I2V2K5;A0A024RB41;H0YHX9;A0A7I2V473;Q13765;E9PAV3	F8VZJ2;F8VNW4;B4DDI8;F8W0W4;A0A7I2V2K5;A0A024RB41;H0YHX9;A0A7I2V473;Q13765;E9PAV3	2;2;2;2;2;2;2;2;2;2	2;2;2;2;2;2;2;2;2;2	2;2;2;2;2;2;2;2;2;2	Nascent polypeptide-associated complex subunit alpha;Nascent polypeptide-associated complex subunit alpha, muscle-specific form	NACA;hCG_2016482	tr|F8VZJ2|F8VZJ2_HUMAN Nascent polypeptide associated complex subunit alpha OS=Homo sapiens OX=9606 GN=NACA PE=1 SV=1;tr|F8VNW4|F8VNW4_HUMAN Nascent polypeptide associated complex subunit alpha (Fragment) OS=Homo sapiens OX=9606 GN=NACA PE=1 SV=1;tr|B4DDI8	10	2	2	2	2	1	2	1	2	1	21.3	21.3	21.3	15.016	136	136;148;169;198;211;215;235;295;215;2078	0	15.472	By MS/MS	By MS/MS	21.3	10.3	2817200	2817200	0	6	469530	469530	0	2817200	0	2	1	3				73	911;1870	True;True	951;1975	1933;4205;4206
A0A5F9ZH78;P05089;A0A5F9ZGN6	A0A5F9ZH78;P05089;A0A5F9ZGN6	2;2;1	2;2;1	2;2;1	Arginase-1	ARG1	tr|A0A5F9ZH78|A0A5F9ZH78_HUMAN Arginase 1 OS=Homo sapiens OX=9606 GN=ARG1 PE=1 SV=1;sp|P05089|ARGI1_HUMAN Arginase-1 OS=Homo sapiens OX=9606 GN=ARG1 PE=1 SV=2;tr|A0A5F9ZGN6|A0A5F9ZGN6_HUMAN Arginase OS=Homo sapiens OX=9606 GN=ARG1 PE=1 SV=1	3	2	2	2	2	1	2	1	2	1	9.3	9.3	9.3	25.66	237	237;322;304	0	16.462	By MS/MS	By MS/MS	9.3	4.6	10835000	10835000	0	14	773900	773900	0	10835000	0	2	1	3				232	460;718	True;True	478;752	947;1517;1518
B4DQ50;B4DRV8	B4DQ50	4;1	1;1	1;1			tr|B4DQ50|B4DQ50_HUMAN cDNA FLJ56823, highly similar to Protein-glutamine gamma-glutamyltransferase E OS=Homo sapiens OX=9606 PE=2 SV=1	2	4	1	1	4	2	1	0	1	0	9.9	2.3	2.3	58.794	533	533;204	0	7.2481	By MS/MS	By matching	9.9	6.4	2021700	2021700	0	30	67390	67390	0	2021700	0	1	0	1				320	24;448;1830;1883	True;False;False;False	26;465;1934;1988	54;923;924;4098;4237;4238
Q6NVC0;P05141;A0A0S2Z359;V9GYG0;A8K787;A0A0S2Z3H3;P12235;Q59EP7;Q9H0C2	Q6NVC0;P05141;A0A0S2Z359;V9GYG0;A8K787;A0A0S2Z3H3;P12235	4;4;2;2;2;2;2;1;1	1;1;0;0;0;0;0;0;0	1;1;0;0;0;0;0;0;0	ADP/ATP translocase 2;ADP/ATP translocase 2, N-terminally processed;ADP/ATP translocase 1	SLC25A5;SLC25A4	tr|Q6NVC0|Q6NVC0_HUMAN ADP/ATP translocase (Fragment) OS=Homo sapiens OX=9606 GN=SLC25A5 PE=2 SV=1;sp|P05141|ADT2_HUMAN ADP/ATP translocase 2 OS=Homo sapiens OX=9606 GN=SLC25A5 PE=1 SV=7;tr|A0A0S2Z359|A0A0S2Z359_HUMAN ADP/ATP translocase (Fragment) OS=Homo	9	4	1	1	4	2	1	0	1	0	13.6	4	4	35.293	323	323;298;156;208;298;298;298;261;315	0.0059524	6.2341	By MS/MS	By matching	13.6	5.9	23839000	23839000	0	19	1254700	1254700	0	23839000	0	1	0	1				452	313;531;1300;2369	True;False;False;False	323;554;1356;2518	637;1093;1094;2856;2857;2858;5413
P03973	P03973	2	2	2	Antileukoproteinase	SLPI	sp|P03973|SLPI_HUMAN Antileukoproteinase OS=Homo sapiens OX=9606 GN=SLPI PE=1 SV=2	1	2	2	2	2	1	2	1	2	1	14.4	14.4	14.4	14.326	132	132	0	12.736	By MS/MS	By matching	14.4	5.3	25113000	24997000	116290	8	3139200	3124600	14536	24997000	0	2	0	2				445	279;1750	True;True	289;1848	578;3893;3894
I4AY87;P14174	I4AY87;P14174	4;4	4;4	4;4	Macrophage migration inhibitory factor	MIF	tr|I4AY87|I4AY87_HUMAN Epididymis secretory sperm binding protein (Fragment) OS=Homo sapiens OX=9606 GN=MIF PE=2 SV=1;sp|P14174|MIF_HUMAN Macrophage migration inhibitory factor OS=Homo sapiens OX=9606 GN=MIF PE=1 SV=4	2	4	4	4	4	2	4	2	4	2	21.7	21.7	21.7	12.476	115	115;115	0	52.063	By MS/MS	By MS/MS	21.7	17.4	3063600000	3041900000	21742000	5	612720000	608370000	4348500	3012300000	59941000	21	3	24				418	1269;1492;1640;1942	True;True;True;True	1325;1560;1730;1731;1732;1733;2051	2783;2784;2785;3253;3635;3636;3637;3638;3639;3640;3641;3642;3643;3644;3645;3646;3647;3648;3649;4396
C9J0J7;G5E9Q6;B4DNH1;D3DNI2;D3DNI3;C9J712;C9JQ45;P35080;C9J2N0	C9J0J7;G5E9Q6;B4DNH1;D3DNI2;D3DNI3;C9J712;C9JQ45;P35080;C9J2N0	4;4;4;4;4;3;3;3;2	4;4;4;4;4;3;3;3;2	4;4;4;4;4;3;3;3;2	Profilin;Profilin-2	PFN2	tr|C9J0J7|C9J0J7_HUMAN Profilin OS=Homo sapiens OX=9606 GN=PFN2 PE=1 SV=1;tr|G5E9Q6|G5E9Q6_HUMAN Profilin OS=Homo sapiens OX=9606 GN=PFN2 PE=1 SV=1;tr|B4DNH1|B4DNH1_HUMAN Profilin OS=Homo sapiens OX=9606 PE=2 SV=1;tr|D3DNI2|D3DNI2_HUMAN Profilin (Fragment)	9	4	4	4	4	2	4	2	4	2	54.9	54.9	54.9	9.8402	91	91;188;188;334;340;91;110;140;125	0	46.564	By MS/MS	By matching	54.9	25.3	103250000	100580000	2670500	6	17208000	16763000	445080	96347000	12273000	4	0	4				317	267;384;455;1882	True;True;True;True	275;396;473;1987	552;553;792;939;4235;4236
P05109	P05109	6	6	6	Protein S100-A8;Protein S100-A8, N-terminally processed	S100A8	sp|P05109|S10A8_HUMAN Protein S100-A8 OS=Homo sapiens OX=9606 GN=S100A8 PE=1 SV=1	1	6	6	6	6	3	6	3	6	3	38.7	38.7	38.7	10.834	93	93	0	47.361	By MS/MS	By MS/MS	38.7	37.6	735930000	705220000	30705000	8	91991000	88153000	3838100	683950000	107990000	11	2	13				450	159;768;769;1111;1283;1284	True;True;True;True;True;True	164;804;805;1158;1339;1340	306;307;308;309;310;1640;1641;1642;2375;2376;2808;2809;2810;2811
Q76LA1;P04080;A0A1W2PS52;A0A1W2PQG6	Q76LA1;P04080;A0A1W2PS52	4;4;2;1	4;4;2;1	4;4;2;1	Cystatin-B	CSTB	tr|Q76LA1|Q76LA1_HUMAN CSTB protein OS=Homo sapiens OX=9606 GN=CSTB PE=2 SV=1;sp|P04080|CYTB_HUMAN Cystatin-B OS=Homo sapiens OX=9606 GN=CSTB PE=1 SV=2;tr|A0A1W2PS52|A0A1W2PS52_HUMAN Cystatin B OS=Homo sapiens OX=9606 GN=CSTB PE=1 SV=1	4	4	4	4	4	2	4	2	4	2	70.4	70.4	70.4	11.139	98	98;98;83;54	0	44.782	By MS/MS	By matching	70.4	24.5	57604000	54628000	2975600	6	9600700	9104700	495930	44038000	19550000	5	0	5				446	1488;1890;2180;2201	True;True;True;True	1555;1996;2311;2332	3244;4252;4253;4980;4981;5015;5016
A0A804HIV7;Q5HY57;P50402;A0A804HLA2	A0A804HIV7;Q5HY57;P50402;A0A804HLA2	2;2;2;1	2;2;2;1	2;2;2;1	Emerin	EMD	tr|A0A804HIV7|A0A804HIV7_HUMAN Emerin OS=Homo sapiens OX=9606 GN=EMD PE=1 SV=1;tr|Q5HY57|Q5HY57_HUMAN Emerin OS=Homo sapiens OX=9606 GN=EMD PE=1 SV=1;sp|P50402|EMD_HUMAN Emerin OS=Homo sapiens OX=9606 GN=EMD PE=1 SV=1;tr|A0A804HLA2|A0A804HLA2_HUMAN Emerin	4	2	2	2	2	1	2	1	2	1	12.6	12.6	12.6	24.383	215	215;219;254;106	0	11.262	By MS/MS	By matching	12.6	4.7	4535100	4212700	322390	10	453510	421270	32239	4212700	0	1	0	1				248	379;1086	True;True	391;1132	783;2316;2317
P11908;P21108;P60891;A0A140VK41;A0A2R8Y7H4;A0A0B4J207;B2R860;Q53FW2;B1ALA9;D3YTJ7;A0A6Q8PFD7;A0A0A0MRQ9;H7C540;A6NMS2;A0A6Q8PHK9;B7ZB02;A0A6Q8PFD1;A0A6Q8PGP2;B1ALA7	P11908;P21108;P60891;A0A140VK41;A0A2R8Y7H4;A0A0B4J207;B2R860;Q53FW2;B1ALA9;D3YTJ7;A0A6Q8PFD7;A0A0A0MRQ9;H7C540;A6NMS2;A0A6Q8PHK9;B7ZB02;A0A6Q8PFD1;A0A6Q8PGP2;B1ALA7	2;2;2;2;2;2;2;2;2;1;1;1;1;1;1;1;1;1;1	2;2;2;2;2;2;2;2;2;1;1;1;1;1;1;1;1;1;1	2;2;2;2;2;2;2;2;2;1;1;1;1;1;1;1;1;1;1	Ribose-phosphate pyrophosphokinase 2;Ribose-phosphate pyrophosphokinase 3;Ribose-phosphate pyrophosphokinase 1	PRPS2;PRPS1L1;PRPS1	sp|P11908|PRPS2_HUMAN Ribose-phosphate pyrophosphokinase 2 OS=Homo sapiens OX=9606 GN=PRPS2 PE=1 SV=2;sp|P21108|PRPS3_HUMAN Ribose-phosphate pyrophosphokinase 3 OS=Homo sapiens OX=9606 GN=PRPS1L1 PE=1 SV=2;sp|P60891|PRPS1_HUMAN Ribose-phosphate pyrophospho	19	2	2	2	2	1	2	1	2	1	9.1	9.1	9.1	34.769	318	318;318;318;321;321;318;318;318;285;200;85;76;173;147;121;114;97;95;168	0	15.534	By MS/MS	By matching	9.1	5.3	15899000	14476000	1422600	16	993660	904740	88914	14476000	0	2	0	2				109	2293;2330	True;True	2431;2470	5238;5326;5327
P30154;B4DQY1;P30153;A8K8B0;A0A994J3H1;A8K3H8;A8K7B7;A0A994J3N8;B4DDF7;C9J9C1;E9PPI5;E9PHZ6;B4DE69;E9PNM7;Q8NB89;B7Z1G3;B3KQV6;H0YDG7;B4E1Q0	P30154;B4DQY1;P30153;A8K8B0;A0A994J3H1;A8K3H8;A8K7B7;A0A994J3N8;B4DDF7;C9J9C1;E9PPI5;E9PHZ6;B4DE69	4;4;4;4;4;4;4;4;4;3;2;2;2;1;1;1;1;1;1	4;4;4;4;4;4;4;4;4;3;2;2;2;1;1;1;1;1;1	4;4;4;4;4;4;4;4;4;3;2;2;2;1;1;1;1;1;1	Serine/threonine-protein phosphatase 2A 65 kDa regulatory subunit A beta isoform;Serine/threonine-protein phosphatase 2A 65 kDa regulatory subunit A alpha isoform	PPP2R1B;PPP2R1A	sp|P30154|2AAB_HUMAN Serine/threonine-protein phosphatase 2A 65 kDa regulatory subunit A beta isoform OS=Homo sapiens OX=9606 GN=PPP2R1B PE=1 SV=3;tr|B4DQY1|B4DQY1_HUMAN cDNA FLJ56133, highly similar to Serine/threonine-protein phosphatase 2A 65 kDa regula	19	4	4	4	4	2	4	2	4	2	8.2	8.2	8.2	66.213	601	601;555;589;667;603;589;589;581;579;629;83;135;534;119;509;440;410;224;156	0	23.265	By MS/MS	By matching	8.2	3.3	11065000	10034000	1030700	30	368840	334480	34358	8832700	4305300	4	0	4				255	1326;1394;1527;2083	True;True;True;True	1382;1450;1604;2202	2902;3062;3340;3341;4740;4741
P21912;A0A087WXX8;A0A087WWT1	P21912;A0A087WXX8;A0A087WWT1	2;1;1	2;1;1	2;1;1	Succinate dehydrogenase [ubiquinone] iron-sulfur subunit, mitochondrial	SDHB	sp|P21912|SDHB_HUMAN Succinate dehydrogenase [ubiquinone] iron-sulfur subunit, mitochondrial OS=Homo sapiens OX=9606 GN=SDHB PE=1 SV=3;tr|A0A087WXX8|A0A087WXX8_HUMAN Succinate dehydrogenase [ubiquinone] iron-sulfur subunit, mitochondrial (Fragment) OS=Homo	3	2	2	2	2	1	2	1	2	1	8.2	8.2	8.2	31.629	280	280;123;200	0	13.064	By MS/MS	By matching	8.2	3.2	7918000	7158800	759170	18	439890	397710	42176	7158800	0	2	0	2				472	350;1352	True;True	360;1408	696;2944;2945
G3V3D2;G3V5V8;G3V5H6;G3V2V4;G3V287;G3V4A9;G3V2E1;B3KP74;A8KAE2;Q6FI63;A8K3L6;V9HVY9;A0A384MEC0;Q9P0W8	G3V3D2;G3V5V8;G3V5H6;G3V2V4;G3V287;G3V4A9;G3V2E1;B3KP74;A8KAE2;Q6FI63;A8K3L6;V9HVY9;A0A384MEC0;Q9P0W8	2;2;2;2;2;2;2;2;2;2;2;2;2;2	2;2;2;2;2;2;2;2;2;2;2;2;2;2	2;2;2;2;2;2;2;2;2;2;2;2;2;2	Spermatogenesis-associated protein 7	SPATA7;HEL-S-296	tr|G3V3D2|G3V3D2_HUMAN Spermatogenesis associated 7 OS=Homo sapiens OX=9606 GN=SPATA7 PE=1 SV=1;tr|G3V5V8|G3V5V8_HUMAN Spermatogenesis associated 7 OS=Homo sapiens OX=9606 GN=SPATA7 PE=1 SV=1;tr|G3V5H6|G3V5H6_HUMAN Spermatogenesis associated 7 OS=Homo sapi	14	2	2	2	2	1	2	1	2	1	21.4	21.4	21.4	4.7625	42	42;49;53;81;85;86;228;324;324;567;567;599;599;599	0	11.199	By MS/MS	By MS/MS	21.4	21.4	136080000	121000000	15076000	3	45360000	40335000	5025300	121000000	0	2	1	3				182	234;2278	True;True	241;2416	477;5208;5209
B3KM36;B3KN59;O95816	B3KM36;B3KN59;O95816	2;2;2	2;2;2	2;2;2	BAG family molecular chaperone regulator 2	BAG2	tr|B3KM36|B3KM36_HUMAN cDNA FLJ10153 fis, clone HEMBA1003417, highly similar to BAG family molecular chaperone regulator 2 OS=Homo sapiens OX=9606 PE=2 SV=1;tr|B3KN59|B3KN59_HUMAN cDNA FLJ13673 fis, clone PLACE1011858, highly similar to BAG family molecula	3	2	2	2	2	1	2	1	2	1	12.3	12.3	12.3	23.712	211	211;211;211	0	12.227	By MS/MS	By MS/MS	12.3	5.2	12502000	11095000	1406500	14	892980	792510	100470	11095000	0	2	0	2				301	636;1282	True;True	666;1338	1349;2806;2807
A0A0S2Z4Z0;Q96PK6;Q59GV2;B4DNG4	A0A0S2Z4Z0;Q96PK6;Q59GV2;B4DNG4	6;6;4;3	6;6;4;3	6;6;4;3	RNA-binding protein 14	RBM14	tr|A0A0S2Z4Z0|A0A0S2Z4Z0_HUMAN RNA binding motif protein 14 isoform 1 (Fragment) OS=Homo sapiens OX=9606 GN=RBM14 PE=2 SV=1;sp|Q96PK6|RBM14_HUMAN RNA-binding protein 14 OS=Homo sapiens OX=9606 GN=RBM14 PE=1 SV=2;tr|Q59GV2|Q59GV2_HUMAN RNA binding motif pro	4	6	6	6	6	3	6	3	6	3	11.8	11.8	11.8	69.491	669	669;669;552;213	0	49.352	By MS/MS	By MS/MS	11.8	4.6	35053000	30794000	4258800	23	1524100	1338900	185160	25224000	18394000	5	1	6				131	196;197;1098;1384;2079;2429	True;True;True;True;True;True	202;203;1145;1440;2198;2579	384;385;386;2342;3010;3011;4733;5570;5571
B4DMH3;Q53G58;B3KN06;A0A024RBI5;Q59EA2;Q9ULV4;B7Z9V0;B4E3S0;F8W1H8;F8VUX3;F8VSA4;F8VRE9;H0YHL7;F8VTT6;F8VVB7	B4DMH3;Q53G58;B3KN06;A0A024RBI5;Q59EA2;Q9ULV4;B7Z9V0;B4E3S0	4;4;4;4;4;4;3;3;1;1;1;1;1;1;1	4;4;4;4;4;4;3;3;1;1;1;1;1;1;1	4;4;4;4;4;4;3;3;1;1;1;1;1;1;1	Coronin;Coronin-1C	CORO1C	tr|B4DMH3|B4DMH3_HUMAN Coronin OS=Homo sapiens OX=9606 PE=2 SV=1;tr|Q53G58|Q53G58_HUMAN Coronin (Fragment) OS=Homo sapiens OX=9606 PE=2 SV=1;tr|B3KN06|B3KN06_HUMAN Coronin OS=Homo sapiens OX=9606 PE=2 SV=1;tr|A0A024RBI5|A0A024RBI5_HUMAN Coronin OS=Homo sap	15	4	4	4	4	2	4	2	4	2	12.6	12.6	12.6	49.378	437	437;474;474;474;501;474;303;369;151;159;162;163;165;169;181	0	26.38	By MS/MS	By MS/MS	12.6	6.6	16518000	14491000	2026500	17	971640	852440	119200	8467100	12126000	4	1	5				77	117;1513;1524;2367	True;True;True;True	120;1590;1601;2516	225;3317;3334;3335;5410;5411
D6RA11;A0A024RDH2;P61077;A0A087WY85;D6RFM0;A0A024RA90;A0A024QZJ2;H9KV45;C9J9H9;D6R933;Q9UQL0;D6RAH7;D6R9F6;A0A087WW00;A0A024RDJ6;D6RIZ3;D6RAW0;D6R980;D6RGD0;Q9Y2X8;P51668;P62837	D6RA11;A0A024RDH2;P61077;A0A087WY85;D6RFM0;A0A024RA90;A0A024QZJ2;H9KV45;C9J9H9;D6R933;Q9UQL0;D6RAH7;D6R9F6;A0A087WW00;A0A024RDJ6;D6RIZ3;D6RAW0;D6R980;D6RGD0;Q9Y2X8;P51668;P62837	2;2;2;2;1;1;1;1;1;1;1;1;1;1;1;1;1;1;1;1;1;1	2;2;2;2;1;1;1;1;1;1;1;1;1;1;1;1;1;1;1;1;1;1	2;2;2;2;1;1;1;1;1;1;1;1;1;1;1;1;1;1;1;1;1;1	Ubiquitin-conjugating enzyme E2 D3;Ubiquitin-conjugating enzyme E2 D4;Ubiquitin-conjugating enzyme E2 D1;Ubiquitin-conjugating enzyme E2 D2	UBE2D3;UBE2D2;UBE2D4;UBE2D1	tr|D6RA11|D6RA11_HUMAN Ubiquitin conjugating enzyme E2 D3 (Fragment) OS=Homo sapiens OX=9606 GN=UBE2D3 PE=1 SV=1;tr|A0A024RDH2|A0A024RDH2_HUMAN Ubiquitin-conjugating enzyme E2D 3 (UBC4/5 homolog, yeast), isoform CRA_a OS=Homo sapiens OX=9606 GN=UBE2D3 PE=3	22	2	2	2	2	1	2	1	2	1	26	26	26	10.721	96	96;147;147;148;98;147;147;141;122;48;109;118;35;109;79;78;72;55;49;147;147;147	0	14.111	By MS/MS	By MS/MS	26	18.8	14477000	12681000	1795100	2	7238300	6340700	897560	12681000	0	2	0	2				88	515;1072	True;True	536;1118	1058;2280;2281
A9UFC0;B2CIS9;P31944	A9UFC0;B2CIS9;P31944	2;2;2	2;2;2	2;2;2	Caspase-14;Caspase-14 subunit p17, mature form;Caspase-14 subunit p10, mature form;Caspase-14 subunit p20, intermediate form;Caspase-14 subunit p8, intermediate form	CASP14	tr|A9UFC0|A9UFC0_HUMAN Caspase 14 OS=Homo sapiens OX=9606 GN=CASP14 PE=2 SV=1;tr|B2CIS9|B2CIS9_HUMAN Caspase 14, apoptosis-related cysteine peptidase OS=Homo sapiens OX=9606 GN=CASP14 PE=2 SV=1;sp|P31944|CASPE_HUMAN Caspase-14 OS=Homo sapiens OX=9606 GN=CA	3	2	2	2	2	1	2	1	2	1	9.1	9.1	9.1	27.666	242	242;242;242	0	17.175	By MS/MS	By MS/MS	9.1	4.5	10569000	9180600	1388700	15	704620	612040	92580	9180600	0	2	1	3				283	1195;1452	True;True	1246;1508	2578;3165;3166
B7Z972;A0A384MDK7;A0A3F2YNX8;P22061;F6S8N6;C9J0F2;H7C4X2;F8WDT3;F8WAV5;F8WAX2	B7Z972;A0A384MDK7;A0A3F2YNX8;P22061;F6S8N6;C9J0F2	4;4;4;4;3;2;1;1;1;1	4;4;4;4;3;2;1;1;1;1	4;4;4;4;3;2;1;1;1;1	Protein-L-isoaspartate O-methyltransferase;Protein-L-isoaspartate(D-aspartate) O-methyltransferase	PCMT1	tr|B7Z972|B7Z972_HUMAN Protein-L-isoaspartate O-methyltransferase OS=Homo sapiens OX=9606 PE=2 SV=1;tr|A0A384MDK7|A0A384MDK7_HUMAN Protein-L-isoaspartate O-methyltransferase OS=Homo sapiens OX=9606 PE=2 SV=1;tr|A0A3F2YNX8|A0A3F2YNX8_HUMAN Protein-L-isoaspa	10	4	4	4	4	2	4	2	4	2	31.8	31.8	31.8	20.683	192	192;227;250;227;250;96;38;62;66;72	0	47.1	By MS/MS	By MS/MS	31.8	13	43789000	37942000	5847100	12	3649100	3161800	487260	28995000	26553000	4	1	5				179	136;520;1254;1784	True;True;True;True	141;541;1309;1886	261;1070;1071;2745;3974;3975
P68402;V9HW44;J3KNE3	P68402;V9HW44;J3KNE3	2;2;1	2;2;1	2;2;1	Platelet-activating factor acetylhydrolase IB subunit beta	PAFAH1B2;HEL-S-303	sp|P68402|PA1B2_HUMAN Platelet-activating factor acetylhydrolase IB subunit alpha2 OS=Homo sapiens OX=9606 GN=PAFAH1B2 PE=1 SV=1;tr|V9HW44|V9HW44_HUMAN Epididymis secretory protein Li 303 OS=Homo sapiens OX=9606 GN=HEL-S-303 PE=2 SV=1;tr|J3KNE3|J3KNE3_HUMA	3	2	2	2	2	1	2	1	2	1	12.2	12.2	12.2	25.569	229	229;229;175	0	11.513	By MS/MS	By matching	12.2	3.9	2970900	2559100	411760	7	424410	365580	58823	2559100	0	2	0	2				503	502;975	True;True	522;1018	1036;2088;2089
Q9BRF8	Q9BRF8	2	2	2	Serine/threonine-protein phosphatase CPPED1	CPPED1	sp|Q9BRF8|CPPED_HUMAN Serine/threonine-protein phosphatase CPPED1 OS=Homo sapiens OX=9606 GN=CPPED1 PE=1 SV=3	1	2	2	2	2	1	2	1	2	1	12.1	12.1	12.1	35.548	314	314	0	12.97	By MS/MS	By matching	12.1	3.5	7743300	6618000	1125300	17	455490	389290	66193	6618000	0	2	0	2				543	122;1738	True;True	126;1835	234;3869;3870
B4DZB4;B4DF68;A0A024RDQ0;A0A024RDS1;Q92598;B4DY72;A0A0A0MSM0;B4DZP3	B4DZB4;B4DF68;A0A024RDQ0;A0A024RDS1;Q92598;B4DY72;A0A0A0MSM0	4;4;4;4;4;3;3;1	4;4;4;4;4;3;3;1	4;4;4;4;4;3;3;1	Heat shock protein 105 kDa	HSPH1	tr|B4DZB4|B4DZB4_HUMAN Heat shock protein 105 kDa OS=Homo sapiens OX=9606 PE=2 SV=1;tr|B4DF68|B4DF68_HUMAN cDNA FLJ55325, highly similar to Heat-shock protein 105 kDa OS=Homo sapiens OX=9606 PE=2 SV=1;tr|A0A024RDQ0|A0A024RDQ0_HUMAN Heat shock protein 105 k	8	4	4	4	4	2	4	2	4	2	9.1	9.1	9.1	71.205	639	639;755;814;858;858;677;782;89	0	33.092	By MS/MS	By MS/MS	9.1	4.7	12943000	11035000	1907900	33	392210	334400	57816	9391100	7388900	3	1	4				90	921;1881;1930;2162	True;True;True;True	961;1986;2039;2291	1954;4234;4360;4361;4948;4949
Q9BV28;Q53G92;B2RBD5;A0A0B4J269;Q13509;Q3ZCR3	Q9BV28;Q53G92;B2RBD5;A0A0B4J269;Q13509;Q3ZCR3	12;12;12;12;12;10	2;2;2;2;2;2	0;0;0;0;0;0	Tubulin beta-3 chain	TUBB3	tr|Q9BV28|Q9BV28_HUMAN Tubulin beta chain (Fragment) OS=Homo sapiens OX=9606 GN=TUBB3 PE=2 SV=2;tr|Q53G92|Q53G92_HUMAN Tubulin beta chain (Fragment) OS=Homo sapiens OX=9606 PE=2 SV=1;tr|B2RBD5|B2RBD5_HUMAN Tubulin beta chain OS=Homo sapiens OX=9606 PE=2 SV	6	12	2	0	12	6	2	1	0	0	29.8	5.2	0	45.622	406	406;450;450;797;450;280	0	15.679	By MS/MS	By matching	29.8	17.7	22903000	19476000	3427100	18	1272400	1082000	190390	19476000	0	2	0	2				110	120;165;557;628;629;725;999;1031;1106;1168;1580;2416	False;False;True;False;False;False;False;False;False;False;False;True	123;124;170;583;658;659;759;1043;1076;1077;1153;1217;1218;1661;2566	230;231;232;333;1148;1307;1308;1309;1528;1529;1530;1531;2141;2200;2201;2202;2357;2358;2505;2506;2507;3476;5543;5544
O14929	O14929	2	2	2	Histone acetyltransferase type B catalytic subunit	HAT1	sp|O14929|HAT1_HUMAN Histone acetyltransferase type B catalytic subunit OS=Homo sapiens OX=9606 GN=HAT1 PE=1 SV=2	1	2	2	2	2	1	2	1	2	1	7.4	7.4	7.4	49.54	419	419	0	16.45	By MS/MS	By MS/MS	7.4	4.3	3439500	2901200	538280	16	214970	181330	33643	0	1620800	2	0	2				434	1308;2449	True;True	1364;2599	2868;5600;5601
U3KQE2;K7EM73;K7EIV0;A0A075B7C0;K7ELJ7;A0A0C4DGQ5;P04632;U3KPR7;K7EKD8	U3KQE2;K7EM73;K7EIV0;A0A075B7C0;K7ELJ7;A0A0C4DGQ5;P04632;U3KPR7;K7EKD8	2;2;2;2;2;2;2;1;1	2;2;2;2;2;2;2;1;1	2;2;2;2;2;2;2;1;1	Calpain small subunit 1	CAPNS1	tr|U3KQE2|U3KQE2_HUMAN Calpain small subunit 1 (Fragment) OS=Homo sapiens OX=9606 GN=CAPNS1 PE=1 SV=1;tr|K7EM73|K7EM73_HUMAN Calpain small subunit 1 (Fragment) OS=Homo sapiens OX=9606 GN=CAPNS1 PE=1 SV=1;tr|K7EIV0|K7EIV0_HUMAN Calpain small subunit 1 (Frag	9	2	2	2	2	1	2	1	2	1	15.5	15.5	15.5	18.445	161	161;163;196;197;278;322;268;100;238	0	13.105	By MS/MS	By MS/MS	15.5	9.3	7857900	6608600	1249200	9	873100	734290	138800	6608600	0	2	0	2				92	1972;2008	True;True	2083;2119	4477;4556;4557
Q08188;A0A494C0J7	Q08188;A0A494C0J7	6;5	6;5	3;2	Protein-glutamine gamma-glutamyltransferase E;Protein-glutamine gamma-glutamyltransferase E 50 kDa catalytic chain;Protein-glutamine gamma-glutamyltransferase E 27 kDa non-catalytic chain	TGM3	sp|Q08188|TGM3_HUMAN Protein-glutamine gamma-glutamyltransferase E OS=Homo sapiens OX=9606 GN=TGM3 PE=1 SV=4;tr|A0A494C0J7|A0A494C0J7_HUMAN Transglutaminase-like domain-containing protein OS=Homo sapiens OX=9606 PE=3 SV=1	2	6	6	3	6	3	6	3	3	1	11.1	11.1	5.2	76.631	693	693;712	0	54.489	By MS/MS	By MS/MS	11.1	6.5	42214000	35489000	6724900	40	1055400	887230	168120	29657000	26081000	6	2	8				508	25;448;1830;1883;2262;2279	True;True;True;True;True;True	27;465;1934;1988;2400;2417	55;923;924;4098;4237;4238;5168;5169;5210
P07737;K7EJ44;I3L3D5	P07737;K7EJ44;I3L3D5	2;1;1	2;1;1	2;1;1	Profilin-1	PFN1	sp|P07737|PROF1_HUMAN Profilin-1 OS=Homo sapiens OX=9606 GN=PFN1 PE=1 SV=2;tr|K7EJ44|K7EJ44_HUMAN Profilin OS=Homo sapiens OX=9606 GN=PFN1 PE=1 SV=1;tr|I3L3D5|I3L3D5_HUMAN Profilin (Fragment) OS=Homo sapiens OX=9606 GN=PFN1 PE=1 SV=1	3	2	2	2	2	1	2	1	2	1	21.4	21.4	21.4	15.054	140	140;104;165	0	11.809	By MS/MS	By matching	21.4	10	5496700	4599100	897650	9	610750	511010	99739	4599100	0	2	0	2				457	382;1993	True;True	394;2104	788;789;4522
B3KYB7;B2R7P6;P48739	B3KYB7;B2R7P6;P48739	2;2;2	2;2;2	2;2;2	Phosphatidylinositol transfer protein beta isoform	PITPNB	tr|B3KYB7|B3KYB7_HUMAN Phosphatidylinositol transfer protein beta (Fragment) OS=Homo sapiens OX=9606 GN=PITPNB PE=1 SV=8;tr|B2R7P6|B2R7P6_HUMAN cDNA, FLJ93543, highly similar to Homo sapiens phosphotidylinositol transfer protein, beta (PITPNB),mRNA OS=Homo	3	2	2	2	2	1	2	1	2	1	21.6	21.6	21.6	19.053	167	167;271;271	0	11.833	By MS/MS	By matching	21.6	7.8	5414800	4523900	890940	10	541480	452390	89094	4523900	0	1	0	1				292	1532;2315	True;True	1609;2454	3350;3351;5282
F5GZQ3;B4DDC9;B4DY96;P55084;Q92799;B5MD38;D6W539	F5GZQ3;B4DDC9;B4DY96;P55084;Q92799;B5MD38;D6W539	2;2;2;2;1;1;1	2;2;2;2;1;1;1	2;2;2;2;1;1;1	Trifunctional enzyme subunit beta, mitochondrial;3-ketoacyl-CoA thiolase	HADHB	tr|F5GZQ3|F5GZQ3_HUMAN Hydroxyacyl-CoA dehydrogenase trifunctional multienzyme complex subunit beta OS=Homo sapiens OX=9606 GN=HADHB PE=1 SV=1;tr|B4DDC9|B4DDC9_HUMAN cDNA FLJ59448, highly similar to Trifunctional enzyme subunit beta, mitochondrial OS=Homo	7	2	2	2	2	1	2	1	2	1	4.8	4.8	4.8	49.597	459	459;460;469;474;224;351;372	0	11.861	By MS/MS	By MS/MS	4.8	2	9194600	7667900	1526700	24	383110	319500	63613	7667900	0	2	0	2				308	371;1138	True;True	382;1187	737;2434;2435
A0A8Q3WLI8;A0A8Q3WLK5;Q5JPU0;Q5JPT9;Q5JPU1;Q53GE3;A0A024RBX9;Q5JPU2;P08559	A0A8Q3WLI8;A0A8Q3WLK5;Q5JPU0;Q5JPT9;Q5JPU1;Q53GE3;A0A024RBX9;Q5JPU2;P08559	2;2;2;2;2;2;2;2;2	2;2;2;2;2;2;2;2;2	2;2;2;2;2;2;2;2;2	Pyruvate dehydrogenase E1 component subunit alpha;Pyruvate dehydrogenase E1 component subunit alpha, somatic form, mitochondrial	PDHA1	tr|A0A8Q3WLI8|A0A8Q3WLI8_HUMAN Pyruvate dehydrogenase E1 subunit alpha 1 OS=Homo sapiens OX=9606 GN=PDHA1 PE=1 SV=1;tr|A0A8Q3WLK5|A0A8Q3WLK5_HUMAN Pyruvate dehydrogenase E1 subunit alpha 1 OS=Homo sapiens OX=9606 GN=PDHA1 PE=1 SV=1;tr|Q5JPU0|Q5JPU0_HUMAN P	9	2	2	2	2	1	2	1	2	1	14	14	14	16.776	150	150;160;180;203;205;390;390;418;390	0	12.073	By MS/MS	By matching	14	8.7	20687000	17108000	3579200	6	3447800	2851300	596540	17108000	0	2	0	2				81	111;1186	True;True	114;1237	216;2559;2560
Q02413	Q02413	8	8	8	Desmoglein-1	DSG1	sp|Q02413|DSG1_HUMAN Desmoglein-1 OS=Homo sapiens OX=9606 GN=DSG1 PE=1 SV=2	1	8	8	8	8	4	8	4	8	4	13.6	13.6	13.6	113.75	1049	1049	0	72.735	By MS/MS	By MS/MS	13.6	6.2	71813000	58157000	13656000	41	1751500	1418500	333070	41282000	57993000	8	3	11				506	160;209;1034;2047;2187;2202;2424;2443	True;True;True;True;True;True;True;True	165;215;1080;2162;2318;2333;2574;2593	311;312;412;2206;2207;4650;4651;4991;5017;5560;5561;5589;5590
F8VPD4;P27708;Q53SZ4;G1UI39;Q53SY7	F8VPD4;P27708;Q53SZ4;G1UI39;Q53SY7	2;2;1;1;1	2;2;1;1;1	2;2;1;1;1	CAD protein;Glutamine-dependent carbamoyl-phosphate synthase;Aspartate carbamoyltransferase;Dihydroorotase	CAD	tr|F8VPD4|F8VPD4_HUMAN CAD protein OS=Homo sapiens OX=9606 GN=CAD PE=1 SV=1;sp|P27708|PYR1_HUMAN CAD protein OS=Homo sapiens OX=9606 GN=CAD PE=1 SV=3;tr|Q53SZ4|Q53SZ4_HUMAN Uncharacterized protein CAD (Fragment) OS=Homo sapiens OX=9606 GN=CAD PE=4 SV=1;tr|	5	2	2	2	2	1	2	1	2	1	1.1	1.1	1.1	236.02	2162	2162;2225;74;199;2151	0	11.06	By MS/MS	By MS/MS	1.1	0.6	3778600	3045500	733060	104	36333	29284	7048.7	3045500	0	2	0	2				400	27;1153	True;True	29;1202	57;58;2472
P47897;A8K3A8;Q53HS0;B4DNN3;C9J165;A0A1B0GVU9;Q96AW5;B4DDN1;A0A9K3Y7Y6;Q9BUZ3;Q9H3A5;A0A0U1RQT0;F2Z2V6;I3QNU8;H7C0R3;A0A0U1RQQ5;A0A0U1RQL2;A0A0U1RQE9;A0A0U1RRI9;A0A0U1RQU2;A0A0U1RQM8;A0A1B0GTT3;B4DTH6;B7Z840	P47897;A8K3A8;Q53HS0;B4DNN3;C9J165;A0A1B0GVU9;Q96AW5;B4DDN1;A0A9K3Y7Y6;Q9BUZ3;Q9H3A5;A0A0U1RQT0;F2Z2V6;I3QNU8;H7C0R3;A0A0U1RQQ5;A0A0U1RQL2;A0A0U1RQE9;A0A0U1RRI9;A0A0U1RQU2;A0A0U1RQM8;A0A1B0GTT3;B4DTH6;B7Z840	2;2;2;2;1;1;1;1;1;1;1;1;1;1;1;1;1;1;1;1;1;1;1;1	2;2;2;2;1;1;1;1;1;1;1;1;1;1;1;1;1;1;1;1;1;1;1;1	2;2;2;2;1;1;1;1;1;1;1;1;1;1;1;1;1;1;1;1;1;1;1;1	Glutamine--tRNA ligase	QARS	sp|P47897|SYQ_HUMAN Glutamine--tRNA ligase OS=Homo sapiens OX=9606 GN=QARS1 PE=1 SV=1;tr|A8K3A8|A8K3A8_HUMAN glutamine--tRNA ligase OS=Homo sapiens OX=9606 PE=2 SV=1;tr|Q53HS0|Q53HS0_HUMAN glutamine--tRNA ligase (Fragment) OS=Homo sapiens OX=9606 PE=2 SV=1	24	2	2	2	2	1	2	1	2	1	2.6	2.6	2.6	87.798	775	775;775;775;725;339;736;717;630;630;618;608;342;100;108;253;194;191;187;182;174;173;169;147;282	0	10.827	By MS/MS	By matching	2.6	1	5091700	4079200	1012500	45	113150	90649	22499	4079200	0	2	0	2				273	231;1213	True;True	238;1265	461;2630;2631
Q53GE2;Q53GC7;A4D0V4;P47755;C9JUG7;F8W9N7;B4DE01;F8WED3;A0A1W2PS10	Q53GE2;Q53GC7;A4D0V4;P47755;C9JUG7;F8W9N7;B4DE01	6;6;6;6;4;4;3;1;1	6;6;6;6;4;4;3;1;1	5;5;5;5;3;3;3;1;1	F-actin-capping protein subunit alpha-2	CAPZA2	tr|Q53GE2|Q53GE2_HUMAN F-actin-capping protein subunit alpha (Fragment) OS=Homo sapiens OX=9606 PE=2 SV=1;tr|Q53GC7|Q53GC7_HUMAN F-actin-capping protein subunit alpha (Fragment) OS=Homo sapiens OX=9606 PE=2 SV=1;tr|A4D0V4|A4D0V4_HUMAN F-actin-capping prote	9	6	6	5	6	3	6	3	5	2	27.6	27.6	24.1	32.967	286	286;286;286;286;146;174;209;37;37	0	41.402	By MS/MS	By MS/MS	27.6	10.5	67886000	54177000	13709000	13	5222000	4167500	1054500	49502000	45953000	7	0	7				263	46;330;606;656;1298;2090	True;True;True;True;True;True	49;340;635;687;1354;2210	103;104;668;1259;1400;2852;2853;4758;4759
Q6FI35;Q6FHF5;P12004	Q6FI35;Q6FHF5;P12004	2;2;2	2;2;2	2;2;2	Proliferating cell nuclear antigen	PCNA	tr|Q6FI35|Q6FI35_HUMAN Proliferating cell nuclear antigen OS=Homo sapiens OX=9606 GN=PCNA PE=1 SV=1;tr|Q6FHF5|Q6FHF5_HUMAN Proliferating cell nuclear antigen (Fragment) OS=Homo sapiens OX=9606 GN=PCNA PE=2 SV=1;sp|P12004|PCNA_HUMAN Proliferating cell nucle	3	2	2	2	2	1	2	1	2	1	13	13	13	28.715	261	261;261;261	0	19.629	By MS/MS	By MS/MS	13	7.3	14371000	11456000	2914300	16	898170	716030	182140	11251000	8980300	3	1	4				464	62;348	True;True	65;358	132;133;134;135;694
A0A024R5A3;A0A024R580;B2RDI5;P07384;E9PIA9;E9PLX0;E9PJJ3;E9PLC9;E9PMC6;E9PJA6;E9PSA6;E9PQB3;E9PRM1;B4DWH5	A0A024R5A3;A0A024R580;B2RDI5;P07384;E9PIA9;E9PLX0;E9PJJ3;E9PLC9;E9PMC6;E9PJA6;E9PSA6;E9PQB3;E9PRM1;B4DWH5	2;2;2;2;1;1;1;1;1;1;1;1;1;1	2;2;2;2;1;1;1;1;1;1;1;1;1;1	2;2;2;2;1;1;1;1;1;1;1;1;1;1	Calpain-1 catalytic subunit	CAPN1	tr|A0A024R5A3|A0A024R5A3_HUMAN Calpain 1, (Mu/I) large subunit, isoform CRA_b OS=Homo sapiens OX=9606 GN=CAPN1 PE=3 SV=1;tr|A0A024R580|A0A024R580_HUMAN Calpain 1, (Mu/I) large subunit, isoform CRA_a OS=Homo sapiens OX=9606 GN=CAPN1 PE=3 SV=1;tr|B2RDI5|B2RD	14	2	2	2	2	1	2	1	2	1	4.8	4.8	4.8	81.467	710	710;713;714;714;63;122;135;148;152;161;163;191;201;660	0	13.476	By MS/MS	By matching	4.8	1.4	5277500	4190400	1087100	36	146600	116400	30198	4190400	0	2	0	2				42	1342;2407	True;True	1398;2556	2932;5527;5528
A0A384MTL2;P37802;X6RJP6;C9J5W6;Q9UI15	A0A384MTL2;P37802;X6RJP6	4;4;3;1;1	4;4;3;1;1	4;4;3;1;1	Transgelin-2	TAGLN2	tr|A0A384MTL2|A0A384MTL2_HUMAN Transgelin OS=Homo sapiens OX=9606 PE=2 SV=1;sp|P37802|TAGL2_HUMAN Transgelin-2 OS=Homo sapiens OX=9606 GN=TAGLN2 PE=1 SV=3;tr|X6RJP6|X6RJP6_HUMAN Transgelin 2 (Fragment) OS=Homo sapiens OX=9606 GN=TAGLN2 PE=1 SV=1	5	4	4	4	4	2	4	2	4	2	25.6	25.6	25.6	22.391	199	199;199;187;115;199	0	28.941	By MS/MS	By MS/MS	25.6	11.6	59691000	47165000	12526000	13	4591600	3628100	963550	38851000	46030000	4	3	7				189	303;678;1536;2035	True;True;True;True	313;711;1613;2147;2148	619;1446;3357;3358;4621;4622;4623;4624
Q6FGE5;D3DV26;P60903	Q6FGE5;D3DV26;P60903	2;2;2	2;2;2	2;2;2	Protein S100-A10	S100A10	tr|Q6FGE5|Q6FGE5_HUMAN Protein S100-A10 (Fragment) OS=Homo sapiens OX=9606 GN=S100A10 PE=2 SV=1;tr|D3DV26|D3DV26_HUMAN Protein S100-A10 (Fragment) OS=Homo sapiens OX=9606 GN=S100A10 PE=4 SV=1;sp|P60903|S10AA_HUMAN Protein S100-A10 OS=Homo sapiens OX=9606 G	3	2	2	2	2	1	2	1	2	1	27.8	27.8	27.8	11.187	97	97;205;97	0	13.175	By MS/MS	By MS/MS	27.8	17.5	24182000	18861000	5320900	4	6045500	4715300	1330200	20239000	14644000	3	1	4				382	451;578	True;True	468;605	929;930;931;932;1181
A5PLK7;A0A024RAC5;Q9P258	A5PLK7;A0A024RAC5;Q9P258	2;2;2	2;2;2	2;2;2	Protein RCC2	RCC2	tr|A5PLK7|A5PLK7_HUMAN RCC2 protein (Fragment) OS=Homo sapiens OX=9606 GN=RCC2 PE=2 SV=1;tr|A0A024RAC5|A0A024RAC5_HUMAN Epididymis secretory sperm binding protein OS=Homo sapiens OX=9606 GN=RCC2 PE=2 SV=1;sp|Q9P258|RCC2_HUMAN Protein RCC2 OS=Homo sapiens O	3	2	2	2	2	1	2	1	2	1	6.6	6.6	6.6	49.678	457	457;522;522	0	18.171	By MS/MS	By matching	6.6	3.7	6847700	5273500	1574200	26	263370	202830	60547	5273500	0	2	0	2				69	320;1251	True;True	330;1306	648;2741;2742
A0A024QZV0;Q86UY0;Q6EHZ3;Q658S9;Q8NBS9	A0A024QZV0;Q86UY0;Q6EHZ3;Q658S9;Q8NBS9	2;2;2;2;2	2;2;2;2;2	2;2;2;2;2	Thioredoxin domain-containing protein 5	hCG_1811539;TXNDC5;STRF8;DKFZp666I134	tr|A0A024QZV0|A0A024QZV0_HUMAN protein disulfide-isomerase OS=Homo sapiens OX=9606 GN=hCG_1811539 PE=2 SV=1;tr|Q86UY0|Q86UY0_HUMAN protein disulfide-isomerase OS=Homo sapiens OX=9606 GN=TXNDC5 PE=2 SV=1;tr|Q6EHZ3|Q6EHZ3_HUMAN protein disulfide-isomerase OS	5	2	2	2	2	1	2	1	2	1	5.6	5.6	5.6	36.177	324	324;360;363;392;432	0	11.622	By MS/MS	By MS/MS	5.6	2.8	6771700	5201400	1570300	18	376200	288970	87239	5201400	0	2	0	2				7	574;839	True;True	601;876	1176;1783;1784
Q00839;A0A1W2PPS1;B4DLR3;B3KX72;A0A1W2PP35;Q96BA7;A0A994J6V2;Q5RI18;A0A1X7SBS1;A0A1W2PPH7;A0A1W2PPL4;A0A1W2PP34;A0A1W2PQL0;Q7Z4Q5;A0A1W2PQ74;A0A1W2PRZ7;A0A1W2PP22;A0A1W2PQD4;A0A1W2PRI6	Q00839;A0A1W2PPS1;B4DLR3;B3KX72;A0A1W2PP35;Q96BA7;A0A994J6V2;Q5RI18;A0A1X7SBS1;A0A1W2PPH7;A0A1W2PPL4;A0A1W2PP34;A0A1W2PQL0;Q7Z4Q5;A0A1W2PQ74;A0A1W2PRZ7	4;4;4;4;4;4;4;3;3;2;2;2;2;2;2;2;1;1;1	4;4;4;4;4;4;4;3;3;2;2;2;2;2;2;2;1;1;1	4;4;4;4;4;4;4;3;3;2;2;2;2;2;2;2;1;1;1	Heterogeneous nuclear ribonucleoprotein U	HNRNPU;HNRPU	sp|Q00839|HNRPU_HUMAN Heterogeneous nuclear ribonucleoprotein U OS=Homo sapiens OX=9606 GN=HNRNPU PE=1 SV=6;tr|A0A1W2PPS1|A0A1W2PPS1_HUMAN Heterogeneous nuclear ribonucleoprotein U OS=Homo sapiens OX=9606 GN=HNRNPU PE=1 SV=1;tr|B4DLR3|B4DLR3_HUMAN cDNA FLJ	19	4	4	4	4	2	4	2	4	2	7.9	7.9	7.9	90.583	825	825;804;784;750;728;722;665;602;744;549;547;546;527;513;372;302;181;327;128	0	33.784	By MS/MS	By MS/MS	7.9	3	28168000	21608000	6560000	37	761310	584010	177300	14448000	26912000	4	1	5				167	488;833;1534;1897	True;True;True;True	508;870;1611;2004	1009;1773;1774;3354;3355;4279
B0ZBD0;Q8WVX7;P39019;A0A075B6E2;M0R2L9;M0QYF7;M0R140	B0ZBD0;Q8WVX7;P39019;A0A075B6E2	4;4;4;3;1;1;1	4;4;4;3;1;1;1	4;4;4;3;1;1;1	40S ribosomal protein S19	RPS19	tr|B0ZBD0|B0ZBD0_HUMAN 40S ribosomal protein S19 OS=Homo sapiens OX=9606 GN=RPS19 PE=2 SV=1;tr|Q8WVX7|Q8WVX7_HUMAN 40S ribosomal protein S19 (Fragment) OS=Homo sapiens OX=9606 PE=2 SV=1;sp|P39019|RS19_HUMAN Small ribosomal subunit protein eS19 OS=Homo sapi	7	4	4	4	4	2	4	2	4	2	20	20	20	16.06	145	145;157;145;71;71;100;102	0	24.911	By MS/MS	By MS/MS	20	13.1	33970000	22516000	11454000	10	3397000	2251600	1145400	14347000	42657000	4	1	5				284	408;892;1735;2237	True;True;True;True	422;932;1832;2370	843;1903;1904;3865;5083;5084
B4DDM1;A0A8I5KNU9;A0A8I5KS72;B3KQT9;B3KQT2;A0A8I5KW33;V9HVY3;A0A8I5KT88;P30101;A0A8I5KW00;A0A8I5QKQ5;B4DJ98	B4DDM1;A0A8I5KNU9;A0A8I5KS72;B3KQT9;B3KQT2;A0A8I5KW33;V9HVY3;A0A8I5KT88;P30101;A0A8I5KW00;A0A8I5QKQ5;B4DJ98	2;2;2;2;2;2;2;2;2;1;1;1	2;2;2;2;2;2;2;2;2;1;1;1	2;2;2;2;2;2;2;2;2;1;1;1	Protein disulfide-isomerase;Protein disulfide-isomerase A3	HEL-S-269;PDIA3	tr|B4DDM1|B4DDM1_HUMAN protein disulfide-isomerase OS=Homo sapiens OX=9606 PE=2 SV=1;tr|A0A8I5KNU9|A0A8I5KNU9_HUMAN protein disulfide-isomerase OS=Homo sapiens OX=9606 GN=PDIA3 PE=1 SV=1;tr|A0A8I5KS72|A0A8I5KS72_HUMAN Protein disulfide-isomerase OS=Homo sa	12	2	2	2	2	1	2	1	2	1	9.7	9.7	9.7	31.872	279	279;462;477;480;485;487;505;512;505;453;456;461	0	11.144	By MS/MS	By MS/MS	9.7	4.3	10132000	6408500	3723200	15	675440	427230	248210	6408500	0	1	1	2				250	700;1457	True;True	734;1514	1482;1483;3175
B4DEI3;B3KTS5;A0A1L1UHR1;P21796;C9JI87	B4DEI3;B3KTS5;A0A1L1UHR1;P21796;C9JI87	2;2;2;2;1	2;2;2;2;1	2;2;2;2;1	Voltage-dependent anion-selective channel protein 1	VDAC1	tr|B4DEI3|B4DEI3_HUMAN cDNA FLJ57715, highly similar to Voltage-dependent anion-selective channel protein 1 OS=Homo sapiens OX=9606 PE=2 SV=1;tr|B3KTS5|B3KTS5_HUMAN cDNA FLJ38670 fis, clone HSYRA2000190, highly similar to Voltage-dependent anion-selective	5	2	2	2	2	1	2	1	2	1	13.5	13.5	13.5	16.695	156	156;283;283;283;183	0	10.792	By MS/MS	By MS/MS	13.5	6.4	5384600	3102200	2282400	10	538460	310220	228240	0	6872400	1	1	2				163	1402;2306	True;True	1458;2445	3078;3079;5265
Q8N2U3;A0A7P0MNE9;Q7Z5F4;P35030;Q86W20;A1A508	Q8N2U3;A0A7P0MNE9;Q7Z5F4;P35030;Q86W20;A1A508	2;2;2;2;1;1	2;2;2;2;1;1	2;2;2;2;1;1	Trypsin-3	PRSS3;PRSS1	tr|Q8N2U3|Q8N2U3_HUMAN PRSS3 protein (Fragment) OS=Homo sapiens OX=9606 GN=PRSS3 PE=1 SV=1;tr|A0A7P0MNE9|A0A7P0MNE9_HUMAN Serine protease 3 OS=Homo sapiens OX=9606 GN=PRSS3 PE=1 SV=1;tr|Q7Z5F4|Q7Z5F4_HUMAN Protease serine 4 isoform B OS=Homo sapiens OX=960	6	2	2	2	2	1	2	1	2	1	9.6	9.6	9.6	27.091	251	251;259;261;304;84;247	0	25.043	By MS/MS	By MS/MS	9.6	5.2	190210000	100220000	89993000	10	19021000	10022000	8999300	100220000	0	2	1	3				242	395;2225	True;True	408;2358	815;5062;5063
P0DMV8;P0DMV9;A0A0G2JIW1;A0A1U9X7W4;A8K5I0;B4DNT8;Q59EJ3;B4DWK5;B4DI39;B4DFN9;B4DVU9;B4E1S9;B4E388;B3KTT5;V9GZ37;B4E1T6;B4DNX1;B4DNV4;Q9UQC1	P0DMV8;P0DMV9;A0A0G2JIW1;A0A1U9X7W4;A8K5I0;B4DNT8;Q59EJ3;B4DWK5;B4DI39;B4DFN9;B4DVU9;B4E1S9;B4E388;B3KTT5;V9GZ37;B4E1T6	13;13;13;13;13;12;12;12;12;11;10;10;9;8;8;7;6;4;4	10;10;10;10;10;10;9;9;9;8;8;8;7;6;6;4;3;3;4	3;3;3;3;3;3;3;2;2;3;2;2;3;2;2;2;1;1;0	Heat shock 70 kDa protein 1A;Heat shock 70 kDa protein 1B	HSPA1A;HSPA1B;HEL-S-103	sp|P0DMV8|HS71A_HUMAN Heat shock 70 kDa protein 1A OS=Homo sapiens OX=9606 GN=HSPA1A PE=1 SV=1;sp|P0DMV9|HS71B_HUMAN Heat shock 70 kDa protein 1B OS=Homo sapiens OX=9606 GN=HSPA1B PE=1 SV=1;tr|A0A0G2JIW1|A0A0G2JIW1_HUMAN Heat shock 70 kDa protein 1B OS=Hom	19	13	10	3	13	7	10	4	3	0	25.4	22	8.7	70.051	641	641;641;642;641;641;617;709;623;618;572;544;550;563;476;476;398;417;232;151	0	116.5	By MS/MS	By MS/MS	25.4	11.4	117570000	108200000	9378300	32	3674200	3381100	293070	96216000	40219000	12	1	13				116	89;206;225;290;364;499;960;1049;1050;1387;1433;1598;2098	True;True;True;True;True;True;True;False;False;True;True;True;False	92;212;231;300;375;519;1000;1095;1096;1443;1489;1682;2220	182;405;444;445;446;597;598;724;725;1031;2026;2027;2028;2029;2231;2232;2233;2234;3014;3132;3519;4783;4784;4785;4786
P04350;B4DE77;M0R042;M0QYM7	P04350;B4DE77	13;12;3;3	1;1;1;1	0;0;0;0	Tubulin beta-4A chain	TUBB4A	sp|P04350|TBB4A_HUMAN Tubulin beta-4A chain OS=Homo sapiens OX=9606 GN=TUBB4A PE=1 SV=2;tr|B4DE77|B4DE77_HUMAN Tubulin beta chain OS=Homo sapiens OX=9606 PE=2 SV=1	4	13	1	0	13	7	1	1	0	0	29.3	1.8	0	49.585	444	444;409;144;160	1	-2	By MS/MS	By MS/MS	29.3	17.1	4417200	3739600	677670	20	220860	186980	33883	0	2040500	1	0	1	+			448	165;257;482;628;629;999;1024;1031;1106;1168;1241;1580;2415	False;False;False;False;False;False;True;False;False;False;False;False;False	170;264;265;502;658;659;1043;1068;1076;1077;1153;1217;1218;1295;1296;1661;2565	333;520;521;522;996;1307;1308;1309;2141;2187;2188;2200;2201;2202;2357;2358;2505;2506;2507;2711;2712;2713;2714;2715;2716;2717;2718;3476;5541;5542
Q13885;Q9BVA1;A0A384MEE3;B2R6L0;O43209;A0A024QZU2;B7Z4N1;Q9UGA2;A6NNZ2;Q9H4B7;CON__ENSEMBL:ENSBTAP00000025008;A5D906;A5D907;A1L195;A1L196;G3V5W4;G3V2R8;G3V2N6;G3V3R4;I0CMK4	Q13885;Q9BVA1;A0A384MEE3;B2R6L0;O43209;A0A024QZU2;B7Z4N1;Q9UGA2;A6NNZ2	11;11;11;10;10;10;9;8;7;5;5;5;5;4;3;1;1;1;1;1	1;1;1;0;1;1;1;1;0;0;0;0;0;0;0;0;0;0;0;0	1;1;1;0;1;1;1;1;0;0;0;0;0;0;0;0;0;0;0;0	Tubulin beta-2A chain;Tubulin beta-2B chain;Tubulin beta-8 chain-like protein LOC260334	TUBB2A;TUBB2B;DKFZp566F223	sp|Q13885|TBB2A_HUMAN Tubulin beta-2A chain OS=Homo sapiens OX=9606 GN=TUBB2A PE=1 SV=1;sp|Q9BVA1|TBB2B_HUMAN Tubulin beta-2B chain OS=Homo sapiens OX=9606 GN=TUBB2B PE=1 SV=1;tr|A0A384MEE3|A0A384MEE3_HUMAN Tubulin beta chain OS=Homo sapiens OX=9606 PE=2 S	20	11	1	1	11	6	1	0	1	0	24.7	3.4	3.4	49.906	445	445;445;445;445;342;373;354;325;444;451;536;253;253;188;151;97;118;164;148;218	0.0093284	6.0268	By MS/MS	By matching	24.7	17.3	2925700	2925700	0	20	146290	146290	0	2925700	0	1	0	1				183	120;166;628;629;725;1025;1031;1106;1168;1241;1580	False;True;False;False;False;False;False;False;False;False;False	123;124;171;658;659;759;1069;1076;1077;1153;1217;1218;1295;1296;1661	230;231;232;334;1307;1308;1309;1528;1529;1530;1531;2189;2200;2201;2202;2357;2358;2505;2506;2507;2711;2712;2713;2714;2715;2716;2717;2718;3476
P49411;A0A384ME17;H3BNU3	P49411;A0A384ME17	9;9;1	9;9;1	9;9;1	Elongation factor Tu, mitochondrial	TUFM	sp|P49411|EFTU_HUMAN Elongation factor Tu, mitochondrial OS=Homo sapiens OX=9606 GN=TUFM PE=1 SV=3;tr|A0A384ME17|A0A384ME17_HUMAN Elongation factor Tu OS=Homo sapiens OX=9606 GN=TUFM PE=2 SV=1	3	9	9	9	9	5	9	5	9	5	25.3	25.3	25.3	49.874	455	455;455;101	0	74.806	By MS/MS	By MS/MS	25.3	13	75336000	56606000	18730000	30	2511200	1886900	624320	51839000	61163000	10	4	14				180	60;342;468;736;812;1270;2017;2096;2159	True;True;True;True;True;True;True;True;True	63;352;486;771;849;1326;2128;2218;2288	124;125;686;960;961;1555;1556;1557;1558;1734;1735;2786;2787;4577;4779;4944
C9J0X4	C9J0X4	7	1	1		HDAC4	tr|C9J0X4|C9J0X4_HUMAN Histone deacetylase 4 (Fragment) OS=Homo sapiens OX=9606 GN=HDAC4 PE=1 SV=1	1	7	1	1	7	4	1	0	1	0	67.5	19.5	19.5	14.689	123	123	0.0076482	6.1341	By MS/MS	By matching	67.5	37.4	7369700	7369700	0	9	818860	818860	0	7369700	0	2	0	2				339	539;540;876;1175;1645;1667;1668	False;False;False;False;True;False;False	564;565;915;1226;1739;1761;1762	1108;1109;1110;1111;1112;1873;1874;1875;2520;2521;2522;2523;2524;2525;2526;2527;2528;2529;2530;2531;2532;2533;2534;2535;2536;2537;3677;3678;3717;3718;3719
P31943;G8JLB6;A0A384MEJ3;E9PCY7;D6RBM0;H0YB39;D6RIU0;E5RGV0;D6RJ04;E7EQJ0;D6RAM1;Q68DG4;H0YBD7;H0YBG7;D6RIH9;D6RDU3;E7EN40;D6RIT2;D6RFM3;D6R9T0;B4DP51;D6RDL0;D6R9D3;D6RF17;E5RJ94	P31943;G8JLB6;A0A384MEJ3;E9PCY7;D6RBM0;H0YB39;D6RIU0	7;7;7;7;4;4;4;3;3;3;3;3;3;3;3;3;3;3;3;3;2;2;1;1;1	7;7;7;7;4;4;4;3;3;3;3;3;3;3;3;3;3;3;3;3;2;2;1;1;1	2;2;2;2;2;0;2;1;2;2;2;0;0;0;2;2;2;2;2;2;0;2;1;1;1	Heterogeneous nuclear ribonucleoprotein H;Heterogeneous nuclear ribonucleoprotein H, N-terminally processed	HNRNPH1	sp|P31943|HNRH1_HUMAN Heterogeneous nuclear ribonucleoprotein H OS=Homo sapiens OX=9606 GN=HNRNPH1 PE=1 SV=4;tr|G8JLB6|G8JLB6_HUMAN Heterogeneous nuclear ribonucleoprotein H1 OS=Homo sapiens OX=9606 GN=HNRNPH1 PE=1 SV=1;tr|A0A384MEJ3|A0A384MEJ3_HUMAN Epidi	25	7	7	2	7	4	7	4	2	0	23.4	23.4	7.1	49.229	449	449;472;449;429;212;277;168;155;172;115;130;194;194;185;184;171;166;164;163;161;159;84;40;49;28	0	76.968	By MS/MS	By MS/MS	23.4	13.4	136260000	119140000	17127000	18	7570200	6618700	951500	112590000	58118000	9	4	13				186	230;345;465;882;1479;1912;2197	True;True;True;True;True;True;True	237;355;483;922;1541;2020;2328	457;458;459;460;691;954;1887;1888;3225;4325;4326;5005;5006;5007;5008
Q1RMG2;A0A384MTQ3;P23526	Q1RMG2;A0A384MTQ3;P23526	7;7;7	7;7;7	7;7;7	Adenosylhomocysteinase	AHCY	tr|Q1RMG2|Q1RMG2_HUMAN Adenosylhomocysteinase OS=Homo sapiens OX=9606 GN=AHCY PE=2 SV=1;tr|A0A384MTQ3|A0A384MTQ3_HUMAN Adenosylhomocysteinase OS=Homo sapiens OX=9606 PE=2 SV=1;sp|P23526|SAHH_HUMAN Adenosylhomocysteinase OS=Homo sapiens OX=9606 GN=AHCY PE=1	3	7	7	7	7	4	7	4	7	4	21.9	21.9	21.9	33.811	306	306;432;432	0	47.559	By MS/MS	By MS/MS	21.9	13.7	74237000	64827000	9409600	16	4639800	4051700	588100	55274000	37886000	7	3	10				190	734;955;1713;1820;2133;2261;2422	True;True;True;True;True;True;True	768;995;1810;1924;2258;2399;2572	1549;1550;1551;1552;2014;2015;3828;4068;4069;4891;5167;5556;5557
B4DRW1;CON__P19013;P19013;B4DRR7;B4DKJ0;F8VX05;F8VZR6;Q6PIN2	B4DRW1;CON__P19013;P19013;B4DRR7;B4DKJ0	40;40;40;39;39;5;5;4	38;38;38;37;37;5;5;4	24;24;24;23;23;5;5;1	Keratin, type II cytoskeletal 4	KRT4	tr|B4DRW1|B4DRW1_HUMAN cDNA FLJ55805, highly similar to Keratin, type II cytoskeletal 4 OS=Homo sapiens OX=9606 PE=2 SV=1;;sp|P19013|K2C4_HUMAN Keratin, type II cytoskeletal 4 OS=Homo sapiens OX=9606 GN=KRT4 PE=1 SV=5;tr|B4DRR7|B4DRR7_HUMAN cDNA FLJ59399,	8	40	38	24	40	23	38	21	24	12	64.6	61.2	44.3	51.759	474	474;594;520;501;509;78;86;118	0	323.31	By MS/MS	By MS/MS	64.6	54	3482100000	3417700000	64382000	28	124360000	122060000	2299400	3297600000	258510000	63	11	74			+	321	56;69;204;400;401;573;580;671;702;703;968;1083;1110;1124;1281;1375;1376;1566;1567;1654;1673;1674;1707;1730;1760;1809;1815;1948;1949;2025;2048;2049;2154;2167;2168;2248;2272;2274;2340;2359	True;True;False;True;True;True;False;True;True;True;True;True;True;True;True;True;True;True;True;True;True;True;True;True;True;True;True;True;True;True;True;True;True;True;True;True;True;True;True;True	59;72;210;413;414;600;607;703;704;736;737;1009;1129;1157;1171;1337;1431;1432;1647;1648;1748;1767;1768;1804;1827;1860;1912;1913;1919;2059;2060;2136;2163;2164;2283;2296;2297;2381;2382;2410;2412;2480;2508	118;148;402;403;829;830;831;832;1175;1185;1186;1187;1432;1433;1434;1486;1487;1488;2053;2312;2373;2374;2400;2401;2805;2992;2993;2994;2995;3440;3441;3442;3443;3444;3445;3446;3693;3694;3695;3730;3731;3813;3853;3854;3855;3856;3911;3912;3913;4034;4035;4036;4046;4047;4413;4414;4415;4416;4417;4418;4419;4420;4589;4590;4652;4653;4654;4933;4934;4935;4936;4937;4956;4957;5121;5122;5123;5124;5125;5193;5194;51…
V9HWB4;P11021;A0A7P0TB36;A0A7P0TAI0;B4DEF7	V9HWB4;P11021;A0A7P0TB36;A0A7P0TAI0	25;25;23;21;10	25;25;23;21;10	24;24;22;20;9	78 kDa glucose-regulated protein	HEL-S-89n;HSPA5	tr|V9HWB4|V9HWB4_HUMAN 78 kDa glucose-regulated protein OS=Homo sapiens OX=9606 GN=HEL-S-89n PE=2 SV=1;sp|P11021|BIP_HUMAN Endoplasmic reticulum chaperone BiP OS=Homo sapiens OX=9606 GN=HSPA5 PE=1 SV=2;tr|A0A7P0TB36|A0A7P0TB36_HUMAN 78 kDa glucose-regulate	5	25	25	24	25	15	25	15	24	14	44	44	44	72.332	654	654;654;623;616;278	0	323.31	By MS/MS	By MS/MS	44	27.7	1154400000	1103000000	51343000	30	38480000	36768000	1711400	1003100000	250760000	44	5	49				462	129;289;354;449;498;589;916;923;957;959;1051;1056;1105;1128;1446;1530;1596;1597;1753;1884;1987;2024;2114;2299;2331	True;True;True;True;True;True;True;True;True;True;True;True;True;True;True;True;True;True;True;True;True;True;True;True;True	133;134;299;365;466;518;616;617;956;963;997;999;1097;1102;1152;1175;1502;1607;1680;1681;1851;1989;2098;2135;2237;2437;2471	247;248;249;250;251;596;706;707;925;926;927;1030;1203;1204;1205;1942;1943;1944;1956;1957;1958;2017;2018;2019;2020;2021;2023;2024;2025;2235;2236;2244;2245;2355;2356;2409;2410;2411;2412;3156;3157;3347;3348;3516;3517;3518;3897;3898;4239;4240;4511;4512;4588;4815;5247;5248;5249;5250;5328;5329;5330;5331
A8K0T9;P52907	A8K0T9;P52907	5;5	4;4	4;4	F-actin-capping protein subunit alpha-1	CAPZA1	tr|A8K0T9|A8K0T9_HUMAN F-actin-capping protein subunit alpha OS=Homo sapiens OX=9606 PE=2 SV=1;sp|P52907|CAZA1_HUMAN F-actin-capping protein subunit alpha-1 OS=Homo sapiens OX=9606 GN=CAPZA1 PE=1 SV=3	2	5	4	4	5	3	4	2	4	2	27.3	23.8	23.8	32.908	286	286;286	0	42.195	By MS/MS	By MS/MS	27.3	16.8	44563000	39946000	4617400	13	3427900	3072800	355190	39946000	0	5	2	7				270	429;607;655;914;1298	True;True;True;True;False	445;636;686;954;1354	888;1260;1261;1399;1938;1939;1940;2852;2853
E7ETK5;A0A7I2YQK5;A0A384N6C2;A0A7I2V2T3;H0Y4R1;A0A994J749;P12268;B7Z1G4;Q6QE17;Q6RUP8;Q6RUP9	E7ETK5;A0A7I2YQK5;A0A384N6C2;A0A7I2V2T3;H0Y4R1;A0A994J749;P12268;B7Z1G4;Q6QE17	10;10;10;10;10;10;10;7;5;1;1	10;10;10;10;10;10;10;7;5;1;1	9;9;9;9;9;9;9;6;4;1;1	Inosine-5-monophosphate dehydrogenase 2	IMPDH2	tr|E7ETK5|E7ETK5_HUMAN Inosine-5-monophosphate dehydrogenase OS=Homo sapiens OX=9606 GN=IMPDH2 PE=1 SV=2;tr|A0A7I2YQK5|A0A7I2YQK5_HUMAN Inosine-5-monophosphate dehydrogenase OS=Homo sapiens OX=9606 GN=IMPDH2 PE=1 SV=1;tr|A0A384N6C2|A0A384N6C2_HUMAN Inosi	11	10	10	9	10	6	10	6	9	5	27.4	27.4	25.8	53.026	489	489;513;514;522;538;1194;514;357;162;31;66	0	89.374	By MS/MS	By MS/MS	27.4	16.6	82087000	73325000	8762400	23	3569000	3188000	380970	64456000	35252000	11	3	14				196	337;426;601;663;742;847;1339;1571;1705;2128	True;True;True;True;True;True;True;True;True;True	347;442;630;695;777;884;1395;1652;1802;2253	678;882;883;1231;1232;1233;1420;1582;1583;1799;1800;1801;2927;3452;3453;3810;4854;4855
P09382;A0A384MR27;F8WEI7	P09382;A0A384MR27	5;5;2	5;5;2	5;5;2	Galectin-1	LGALS1	sp|P09382|LEG1_HUMAN Galectin-1 OS=Homo sapiens OX=9606 GN=LGALS1 PE=1 SV=2;tr|A0A384MR27|A0A384MR27_HUMAN Galectin OS=Homo sapiens OX=9606 PE=2 SV=1	3	5	5	5	5	3	5	3	5	3	45.2	45.2	45.2	14.716	135	135;135;38	0	122.38	By MS/MS	By MS/MS	45.2	22.2	133560000	112970000	20598000	9	14841000	12552000	2288700	114850000	60139000	6	3	9				188	36;37;385;621;1327	True;True;True;True;True	39;40;397;651;1383	82;83;84;85;86;87;793;794;795;1296;2903
Q71U36;B4DQK4;Q1ZYQ1;P0DPH8;P0DPH7;Q6PEY2;Q9UQM3;V9GZ17	Q71U36;B4DQK4;Q1ZYQ1;P0DPH8;P0DPH7;Q6PEY2;Q9UQM3	13;10;10;10;10;10;8;3	1;1;1;1;1;1;1;1	0;0;0;0;0;0;0;0	Tubulin alpha-1A chain;Tubulin alpha-3E chain	TUBA1A;TUBA2;TUBA3E	sp|Q71U36|TBA1A_HUMAN Tubulin alpha-1A chain OS=Homo sapiens OX=9606 GN=TUBA1A PE=1 SV=1;tr|B4DQK4|B4DQK4_HUMAN Tubulin alpha chain OS=Homo sapiens OX=9606 PE=2 SV=1;tr|Q1ZYQ1|Q1ZYQ1_HUMAN Tubulin alpha chain OS=Homo sapiens OX=9606 GN=TUBA2 PE=2 SV=1;sp|P	8	13	1	0	13	8	1	1	0	0	40.8	2.9	0	50.135	451	451;385;450;450;450;450;328;275	0	6.6762	By MS/MS	By matching	40.8	24.8	4980400	4151400	829010	21	237160	197690	39476	0	2496200	1	0	1				531	242;249;268;407;474;726;948;1564;1676;2016;2019;2190;2419	False;False;False;False;False;False;False;False;False;False;True;False;False	249;256;276;277;421;493;760;988;1645;1770;2127;2130;2321;2569	488;504;505;506;554;555;841;842;980;981;1532;1998;1999;2000;3431;3432;3433;3434;3733;3734;3735;4574;4575;4576;4580;4581;4995;4996;5551
P07437;Q5SU16;A0A384NYT8;Q5JP53;B4DY90;Q6LC01;B7ZAF0;Q5ST81;Q9BUU9;B4E052;B4DMU8;B7ZAK1;B4DQN9;B4DXZ5;Q96B85;Q1KSF8;B4DMJ5;G3V2A3;A4UCT2;Q6P602;A4UCU2	P07437;Q5SU16;A0A384NYT8;Q5JP53;B4DY90;Q6LC01;B7ZAF0;Q5ST81;Q9BUU9;B4E052;B4DMU8;B7ZAK1;B4DQN9;B4DXZ5;Q96B85;Q1KSF8	16;16;16;16;15;15;15;13;12;12;12;11;11;10;10;10;6;4;2;2;2	16;16;16;16;15;15;15;13;12;12;12;11;11;10;10;10;6;4;2;2;2	4;4;4;4;4;3;3;2;2;2;4;2;2;2;2;1;3;0;0;1;1	Tubulin beta chain	TUBB;XTP3TPATP1	sp|P07437|TBB5_HUMAN Tubulin beta chain OS=Homo sapiens OX=9606 GN=TUBB PE=1 SV=2;tr|Q5SU16|Q5SU16_HUMAN Tubulin beta chain OS=Homo sapiens OX=9606 GN=TUBB PE=2 SV=1;tr|A0A384NYT8|A0A384NYT8_HUMAN Tubulin beta chain (Fragment) OS=Homo sapiens OX=9606 PE=2	21	16	16	4	16	10	16	10	4	3	42.1	42.1	16	49.67	444	444;444;442;426;464;437;415;372;340;353;317;372;372;271;266;208;242;189;88;124;82	0	163.15	By MS/MS	By MS/MS	42.1	29.3	613660000	526010000	87648000	20	30683000	26301000	4382400	472120000	317800000	24	9	33				205	120;167;628;629;665;725;999;1025;1031;1044;1106;1168;1241;1456;1580;2415	True;True;True;True;True;True;True;True;True;True;True;True;True;True;True;True	123;124;172;658;659;697;759;1043;1069;1076;1077;1090;1153;1217;1218;1295;1296;1513;1661;2565	230;231;232;335;336;1307;1308;1309;1422;1423;1528;1529;1530;1531;2141;2189;2200;2201;2202;2223;2224;2357;2358;2505;2506;2507;2711;2712;2713;2714;2715;2716;2717;2718;3173;3174;3476;5541;5542
A0A804HK76;A0A024R321;O75369;Q68CT4;E7EN95;A0A804HL72;H7C5L4	A0A804HK76;A0A024R321;O75369;Q68CT4;E7EN95;A0A804HL72	8;8;8;6;6;5;1	4;4;4;4;4;1;0	4;4;4;4;4;1;0	Filamin-B	FLNB;DKFZp686A1668	tr|A0A804HK76|A0A804HK76_HUMAN Filamin B OS=Homo sapiens OX=9606 GN=FLNB PE=1 SV=1;tr|A0A024R321|A0A024R321_HUMAN Filamin B, beta (Actin binding protein 278), isoform CRA_a OS=Homo sapiens OX=9606 GN=FLNB PE=3 SV=1;sp|O75369|FLNB_HUMAN Filamin-B OS=Homo sa	7	8	4	4	8	5	4	2	4	2	4.6	2.9	2.9	274.02	2562	2562;2622;2602;2409;2409;2270;135	0	23.893	By MS/MS	By MS/MS	4.6	2.7	9536600	7797900	1738700	139	68608	56100	12509	6038700	6994400	3	1	4				31	96;104;291;422;623;1019;1246;1439	False;True;True;False;True;False;False;True	99;107;301;438;653;1063;1301;1495	193;194;206;207;599;876;877;1299;1300;2175;2176;2725;3143
A0A024R1A3;P22314;Q5JRR6;B3KUJ2;B4DDE4;B4DL67;Q5JRR9;Q5JRS0	A0A024R1A3;P22314	8;8;3;3;3;3;1;1	8;8;3;3;3;3;1;1	8;8;3;3;3;3;1;1	Ubiquitin-like modifier-activating enzyme 1	UBE1;UBA1	tr|A0A024R1A3|A0A024R1A3_HUMAN E1 ubiquitin-activating enzyme OS=Homo sapiens OX=9606 GN=UBE1 PE=2 SV=1;sp|P22314|UBA1_HUMAN Ubiquitin-like modifier-activating enzyme 1 OS=Homo sapiens OX=9606 GN=UBA1 PE=1 SV=3	8	8	8	8	8	5	8	5	8	5	12.5	12.5	12.5	117.85	1058	1058;1058;506;506;570;603;270;284	0	99.77	By MS/MS	By MS/MS	12.5	7.9	113160000	44001000	69157000	54	2095500	814840	1280700	69349000	182880000	10	3	13				17	33;161;168;365;1149;1528;2356;2368	True;True;True;True;True;True;True;True	36;166;173;376;1198;1605;2505;2517	73;313;314;337;338;726;727;2455;2456;2457;2458;3342;3343;3344;3345;5387;5412
P68363;B3KPS3;B3KT06;A8JZY9;P68366;B4DDU2;F8VVB9;F8VQQ4;F8VS66;F8VRZ4;B4DN58;C9JDS9;F8VWV9;F8VX09;C9JEV8;C9JDL2;C9JQ00;F8VRK0;C9JJQ8;Q6QMJ5;A0A7P0Z4A1;Q15670;F8W0F6;Q9H853;A6NHL2;C9K0S6	P68363;B3KPS3;B3KT06;A8JZY9;P68366;B4DDU2;F8VVB9	14;14;14;13;10;9;8;6;5;5;4;4;4;3;2;2;2;2;2;2;1;1;1;1;1;1	14;14;14;13;10;9;8;6;5;5;4;4;4;3;2;2;2;2;2;2;1;1;1;1;1;1	1;1;1;1;1;1;0;0;0;0;0;0;0;0;0;0;0;0;0;0;0;0;0;0;0;0	Tubulin alpha-1B chain;Tubulin alpha-4A chain	TUBA1B;TUBA4A	sp|P68363|TBA1B_HUMAN Tubulin alpha-1B chain OS=Homo sapiens OX=9606 GN=TUBA1B PE=1 SV=1;tr|B3KPS3|B3KPS3_HUMAN Tubulin alpha chain OS=Homo sapiens OX=9606 PE=2 SV=1;tr|B3KT06|B3KT06_HUMAN Tubulin alpha chain OS=Homo sapiens OX=9606 PE=2 SV=1;tr|A8JZY9|A8J	26	14	14	1	14	9	14	9	1	1	43.9	43.9	2.9	50.151	451	451;416;416;451;448;298;246;219;130;112;182;156;81;75;153;119;180;49;198;98;188;98;231;241;446;47	0	183.66	By MS/MS	By MS/MS	43.9	27.9	866320000	784070000	82248000	21	41253000	37337000	3916600	635290000	395430000	20	7	27				302	242;249;268;407;474;726;948;1256;1564;1676;1805;2016;2190;2419	True;True;True;True;True;True;True;True;True;True;True;True;True;True	249;256;276;277;421;493;760;988;1311;1645;1770;1907;2127;2321;2569	488;504;505;506;554;555;841;842;980;981;1532;1998;1999;2000;2750;2751;3431;3432;3433;3434;3733;3734;3735;4021;4022;4574;4575;4576;4995;4996;5551
P21333;Q60FE5;Q60FE6;A6NDY9;Q8TES4;A0A7P0NMY4;Q6NXF2;Q96C61;B4E2F9;B4DTD5;H0Y5C6;F8WE98;A0A7I2V3E6;A0A087WWY3;Q2VP91;Q86TQ3;H0Y5F3	P21333;Q60FE5;Q60FE6;A6NDY9;Q8TES4	27;27;27;22;20;13;12;11;10;8;6;5;5;5;4;3;1	25;25;25;20;20;11;12;11;10;8;6;3;3;3;4;3;1	24;24;24;20;19;10;11;10;9;7;5;3;3;3;3;3;1	Filamin-A	FLNA;FLJ00119	sp|P21333|FLNA_HUMAN Filamin-A OS=Homo sapiens OX=9606 GN=FLNA PE=1 SV=4;tr|Q60FE5|Q60FE5_HUMAN Filamin A OS=Homo sapiens OX=9606 GN=FLNA PE=1 SV=1;tr|Q60FE6|Q60FE6_HUMAN Filamin A OS=Homo sapiens OX=9606 GN=FLNA PE=2 SV=1;tr|A6NDY9|A6NDY9_HUMAN Filamin A	17	27	25	24	26	17	24	16	23	15	16	15.3	15	280.74	2647	2647;2620;2612;2315;1455;1574;983;838;780;678;281;604;556;482;307;177;232	0	212.94	By MS/MS	By MS/MS	15.6	9.5	197430000	142310000	55116000	134	1473300	1062000	411310	142680000	165580000	23	7	30				471	79;96;103;176;215;285;292;421;430;464;599;624;675;1019;1246;1343;1371;1450;1874;2062;2126;2148;2200;2277;2285;2292;2374	True;True;True;True;True;True;True;True;True;True;True;True;True;False;False;True;True;True;True;True;True;True;True;True;True;True;True	82;99;106;182;221;295;302;437;446;482;628;654;708;1063;1301;1399;1427;1506;1979;2177;2251;2276;2331;2415;2423;2430;2523	167;193;194;205;350;428;588;589;600;874;875;889;952;953;1227;1228;1301;1302;1440;1441;2175;2176;2725;2933;2983;3161;3162;4222;4223;4686;4687;4847;4848;4918;4919;5014;5206;5207;5224;5225;5237;5423;5424
P12273	P12273	6	6	6	Prolactin-inducible protein	PIP	sp|P12273|PIP_HUMAN Prolactin-inducible protein OS=Homo sapiens OX=9606 GN=PIP PE=1 SV=1	1	6	6	6	6	4	6	4	6	4	45.9	45.9	45.9	16.572	146	146	0	51.769	By MS/MS	By MS/MS	45.9	25.3	196470000	186410000	10067000	9	21831000	20712000	1118600	177900000	38819000	5	1	6				466	503;667;668;1932;2108;2436	True;True;True;True;True;True	523;699;700;2041;2231;2586	1037;1038;1425;1426;1427;1428;4364;4802;4803;5580
A0A8V8TKR5;A0A494C1T2;A0A8V8TKS0;A0A8V8TL50;V9GZ78;A0A8V8TMA4;A0A8V8TKT4;V9GYY3;F5H2F4;B7Z809;P11586;A0A8V8TMA9;A0A8V8TL46	A0A8V8TKR5;A0A494C1T2;A0A8V8TKS0;A0A8V8TL50;V9GZ78;A0A8V8TMA4;A0A8V8TKT4;V9GYY3;F5H2F4;B7Z809;P11586;A0A8V8TMA9	3;3;3;3;3;3;3;3;3;3;3;2;1	3;3;3;3;3;3;3;3;3;3;3;2;1	3;3;3;3;3;3;3;3;3;3;3;2;1	C-1-tetrahydrofolate synthase, cytoplasmic;Methylenetetrahydrofolate dehydrogenase;Methenyltetrahydrofolate cyclohydrolase;Formyltetrahydrofolate synthetase;C-1-tetrahydrofolate synthase, cytoplasmic, N-terminally processed	MTHFD1	tr|A0A8V8TKR5|A0A8V8TKR5_HUMAN C-1-tetrahydrofolate synthase, cytoplasmic OS=Homo sapiens OX=9606 GN=MTHFD1 PE=1 SV=1;tr|A0A494C1T2|A0A494C1T2_HUMAN C-1-tetrahydrofolate synthase, cytoplasmic (Fragment) OS=Homo sapiens OX=9606 GN=MTHFD1 PE=1 SV=1;tr|A0A8V8	13	3	3	3	3	2	3	2	3	2	5.9	5.9	5.9	68.428	628	628;644;762;852;854;884;906;922;964;1020;935;356;392	0	18.524	By MS/MS	By matching	5.9	3.3	13467000	11705000	1762900	37	363990	316340	47647	9901300	7111400	3	0	3				218	1975;2236;2444	True;True;True	2086;2369;2594	4488;4489;5081;5082;5591
E9PF10;B4DLT2;A0A024R071;O75694;B3KMK3	E9PF10;B4DLT2;A0A024R071;O75694	3;3;3;3;1	3;3;3;3;1	3;3;3;3;1	Nuclear pore complex protein Nup155	NUP155	tr|E9PF10|E9PF10_HUMAN Nucleoporin 155 OS=Homo sapiens OX=9606 GN=NUP155 PE=1 SV=1;tr|B4DLT2|B4DLT2_HUMAN cDNA FLJ56637, highly similar to Nuclear pore complex protein Nup155 OS=Homo sapiens OX=9606 PE=2 SV=1;tr|A0A024R071|A0A024R071_HUMAN Nucleoporin 155k	5	3	3	3	3	2	3	2	3	2	2.8	2.8	2.8	148.09	1327	1327;1353;1391;1391;382	0	18.371	By MS/MS	By matching	2.8	2.1	7876500	6633300	1243200	54	145860	122840	23022	5294600	5081900	3	0	3				12	1286;1443;2129	True;True;True	1342;1499;2254	2814;2815;3151;4856;4857
A0A087WZ71;F1T0B3;A0A7I2V430;A0A7I2V2M5;A0A7I2V4F0;A3RJH1;Q92499;A0A087X2G1;A0A7I2YQ77;B4DP70;A0A7I2V4J3;A0A7I2V421;A0A7I2V5X8;A0A7I2YQD0;A0A7I2V4Q0	A0A087WZ71;F1T0B3;A0A7I2V430;A0A7I2V2M5;A0A7I2V4F0;A3RJH1;Q92499;A0A087X2G1;A0A7I2YQ77;B4DP70;A0A7I2V4J3;A0A7I2V421	9;9;9;9;9;9;9;8;8;7;6;5;4;1;1	9;9;9;9;9;9;9;8;8;7;6;5;4;1;1	9;9;9;9;9;9;9;8;8;7;6;5;4;1;1	ATP-dependent RNA helicase DDX1	DDX1	tr|A0A087WZ71|A0A087WZ71_HUMAN ATP-dependent RNA helicase OS=Homo sapiens OX=9606 GN=DDX1 PE=1 SV=1;tr|F1T0B3|F1T0B3_HUMAN ATP-dependent RNA helicase OS=Homo sapiens OX=9606 GN=DDX1 PE=1 SV=1;tr|A0A7I2V430|A0A7I2V430_HUMAN ATP-dependent RNA helicase OS=Hom	15	9	9	9	9	6	9	6	9	6	19.1	19.1	19.1	72.638	648	648;659;697;729;734;740;740;636;677;529;474;358;319;154;160	0	68.793	By MS/MS	By MS/MS	19.1	13.1	42672000	35734000	6937500	36	1185300	992620	192710	33381000	23242000	9	2	11				99	372;428;492;509;597;616;724;790;1594	True;True;True;True;True;True;True;True;True	383;444;512;529;626;646;758;827;1678	738;739;886;887;1016;1017;1047;1048;1224;1284;1285;1527;1686;1687;3512
B4DUT7;A0A140VJK6;P49915;Q53F90	B4DUT7;A0A140VJK6;P49915;Q53F90	6;6;6;5	6;6;6;5	6;6;6;5	GMP synthase [glutamine-hydrolyzing]	GMPS	tr|B4DUT7|B4DUT7_HUMAN GMP synthase (glutamine-hydrolyzing) OS=Homo sapiens OX=9606 PE=2 SV=1;tr|A0A140VJK6|A0A140VJK6_HUMAN GMP synthase (glutamine-hydrolyzing) OS=Homo sapiens OX=9606 PE=2 SV=1;sp|P49915|GUAA_HUMAN GMP synthase [glutamine-hydrolyzing] OS	4	6	6	6	6	4	6	4	6	4	13.1	13.1	13.1	71.24	642	642;693;693;693	0	36.549	By MS/MS	By MS/MS	13.1	8.6	57691000	47704000	9986700	40	1442300	1192600	249670	37830000	39944000	6	1	7				142	504;526;870;1535;1788;2203	True;True;True;True;True;True	524;549;908;1612;1890;2334	1039;1086;1087;1858;1859;1860;1861;3356;3984;3985;5018;5019
H0YMZ1;H0YN18;H0YL69;P25789;H0YKT8;H0YMI6;H0YMA1;B2RDG0;H0YKS0;H0YLS6;H0YLC2	H0YMZ1;H0YN18;H0YL69;P25789;H0YKT8;H0YMI6;H0YMA1;B2RDG0	3;3;3;3;2;2;2;2;1;1;1	3;3;3;3;2;2;2;2;1;1;1	3;3;3;3;2;2;2;2;1;1;1	Proteasome subunit alpha type;Proteasome subunit alpha type-4;Proteasome subunit beta type	PSMA4	tr|H0YMZ1|H0YMZ1_HUMAN Proteasome subunit alpha type (Fragment) OS=Homo sapiens OX=9606 GN=PSMA4 PE=1 SV=8;tr|H0YN18|H0YN18_HUMAN Proteasome 20S subunit alpha 4 OS=Homo sapiens OX=9606 GN=PSMA4 PE=1 SV=1;tr|H0YL69|H0YL69_HUMAN Proteasome subunit alpha type	11	3	3	3	3	2	3	2	3	2	15.5	15.5	15.5	24.526	220	220;230;236;261;181;183;209;261;122;125;174	0	18.65	By MS/MS	By MS/MS	15.5	8.2	12714000	10389000	2325400	11	1155900	944450	211400	9443500	7947300	3	0	3				408	228;1271;2165	True;True;True	235;1327;2294	452;2788;2789;4953;4954
P81605	P81605	3	3	3	Dermcidin;Survival-promoting peptide;DCD-1	DCD	sp|P81605|DCD_HUMAN Dermcidin OS=Homo sapiens OX=9606 GN=DCD PE=1 SV=2	1	3	3	3	3	2	3	2	3	2	25.5	25.5	25.5	11.284	110	110	0	17.291	By MS/MS	By MS/MS	25.5	12.7	76294000	62283000	14011000	5	15259000	12457000	2802200	57827000	46644000	3	1	4				505	296;680;1233	True;True;True	306;713;1286	605;606;1449;2694;2695
Q5RLJ0;Q549M8;Q9Y224;H0YJB9;G3V4C6	Q5RLJ0;Q549M8;Q9Y224	3;3;3;1;1	3;3;3;1;1	3;3;3;1;1	UPF0568 protein C14orf166	C14orf166	tr|Q5RLJ0|Q5RLJ0_HUMAN RNA transcription, translation and transport factor protein OS=Homo sapiens OX=9606 PE=2 SV=1;tr|Q549M8|Q549M8_HUMAN RNA transcription, translation and transport factor protein OS=Homo sapiens OX=9606 GN=C14orf166 PE=2 SV=1;sp|Q9Y224	5	3	3	3	3	2	3	2	3	2	13.9	13.9	13.9	27.969	244	244;244;244;129;193	0	16.203	By MS/MS	By MS/MS	13.9	7.4	6939900	5526500	1413500	16	433750	345400	88341	5164700	4617700	3	0	3				523	1000;1291;2388	True;True;True	1044;1347;2537	2142;2835;2836;5468;5469
E9PKD5;E9PM69;R4GNH3;A8K781;A0A140VK42;P17980;E9PN50;E9PMD8;E9PLG2	E9PKD5;E9PM69;R4GNH3;A8K781;A0A140VK42;P17980;E9PN50;E9PMD8	3;3;3;3;3;3;2;2;1	3;3;3;3;3;3;2;2;1	3;3;3;3;3;3;2;2;1	26S protease regulatory subunit 6A	PSMC3	tr|E9PKD5|E9PKD5_HUMAN Proteasome 26S subunit, ATPase 3 (Fragment) OS=Homo sapiens OX=9606 GN=PSMC3 PE=1 SV=2;tr|E9PM69|E9PM69_HUMAN Proteasome 26S subunit, ATPase 3 OS=Homo sapiens OX=9606 GN=PSMC3 PE=1 SV=1;tr|R4GNH3|R4GNH3_HUMAN Proteasome 26S subunit,	9	3	3	3	3	2	3	2	3	2	13.5	13.5	13.5	34.614	311	311;397;423;423;439;439;257;301;184	0	22.189	By MS/MS	By MS/MS	13.5	8.4	9244300	7343900	1900400	17	543780	432000	111790	6996000	6070000	3	0	3				155	183;388;2146	True;True;True	189;401;2273	361;804;805;4913;4914
D3DP78;A0A140VJW5;P14868;C9J7S3;C9JLC1;Q53T60;Q53R85	D3DP78;A0A140VJW5;P14868;C9J7S3;C9JLC1;Q53T60	3;3;3;2;2;2;1	3;3;3;2;2;2;1	3;3;3;2;2;2;1	Aspartate--tRNA ligase, cytoplasmic	DARS	tr|D3DP78|D3DP78_HUMAN Aspartate--tRNA ligase, cytoplasmic OS=Homo sapiens OX=9606 GN=DARS PE=3 SV=1;tr|A0A140VJW5|A0A140VJW5_HUMAN Aspartate--tRNA ligase, cytoplasmic OS=Homo sapiens OX=9606 PE=2 SV=1;sp|P14868|SYDC_HUMAN Aspartate--tRNA ligase, cytoplasm	7	3	3	3	3	2	3	2	3	2	8.1	8.1	8.1	53.464	468	468;501;501;175;182;313;188	0	27.07	By MS/MS	By MS/MS	8.1	6.2	14820000	11584000	3236000	35	423430	330970	92458	10486000	10842000	2	1	3				152	1341;2089;2182	True;True;True	1397;2209;2313	2930;2931;4756;4757;4984
C9J9K3;A0A8V8TMX1;A0A024R2L6;A0A0C4DG17;A0A8V8TLA4;P08865;A0A8I5KQE6;A0A024R7P5;Q96RS2;F8WD59;A0A8V8TMP3;A0A8V8TMZ8	C9J9K3;A0A8V8TMX1;A0A024R2L6;A0A0C4DG17;A0A8V8TLA4;P08865;A0A8I5KQE6;A0A024R7P5;Q96RS2;F8WD59;A0A8V8TMP3	6;6;6;6;6;6;5;4;4;3;3;1	6;6;6;6;6;6;5;4;4;3;3;1	6;6;6;6;6;6;5;4;4;3;3;1	40S ribosomal protein SA	RPSA;LOC388524	tr|C9J9K3|C9J9K3_HUMAN 40S ribosomal protein SA (Fragment) OS=Homo sapiens OX=9606 GN=RPSA PE=1 SV=8;tr|A0A8V8TMX1|A0A8V8TMX1_HUMAN Ribosomal protein SA OS=Homo sapiens OX=9606 GN=RPSA PE=1 SV=1;tr|A0A024R2L6|A0A024R2L6_HUMAN 40S ribosomal protein SA OS=Ho	12	6	6	6	6	4	6	4	6	4	36.5	36.5	36.5	29.404	263	263;274;295;300;331;295;295;199;295;116;194;45	0	67.294	By MS/MS	By MS/MS	36.5	24.7	76381000	58849000	17532000	13	5875400	4526800	1348600	39033000	72605000	4	1	5				29	43;127;575;657;1309;1778	True;True;True;True;True;True	46;131;602;688;1365;1879	97;98;241;242;1177;1178;1401;2869;2870;3961
Q9HB00;Q08554	Q9HB00;Q08554	3;3	3;3	3;3	Desmocollin-1	DSC1	tr|Q9HB00|Q9HB00_HUMAN Desmocollin 1, isoform CRA_b OS=Homo sapiens OX=9606 GN=DSC1 PE=4 SV=1;sp|Q08554|DSC1_HUMAN Desmocollin-1 OS=Homo sapiens OX=9606 GN=DSC1 PE=1 SV=2	2	3	3	3	3	2	3	2	3	2	4	4	4	93.834	840	840;894	0	22.138	By MS/MS	By MS/MS	4	2.4	30173000	23148000	7024500	45	670510	514410	156100	20846000	23453000	3	0	3				509	393;910;2301	True;True;True	406;950;2439	812;813;1932;5253;5254
P25398	P25398	3	3	3	40S ribosomal protein S12	RPS12	sp|P25398|RS12_HUMAN Small ribosomal subunit protein eS12 OS=Homo sapiens OX=9606 GN=RPS12 PE=1 SV=3	1	3	3	3	3	2	3	2	3	2	25	25	25	14.515	132	132	0	25.067	By MS/MS	By MS/MS	25	18.9	30496000	23258000	7238000	7	4356500	3322500	1034000	17288000	27763000	3	1	4				475	406;1417;1961	True;True;True	420;1473;2072	840;3103;3104;3105;4459;4460
A0A384MTR2;P30048;Q53HC2;A4UCS5	A0A384MTR2;P30048;Q53HC2	4;4;3;1	4;4;3;1	4;4;3;1	Thioredoxin-dependent peroxide reductase, mitochondrial	PRDX3	tr|A0A384MTR2|A0A384MTR2_HUMAN Epididymis secretory sperm binding protein OS=Homo sapiens OX=9606 GN=PRDX3 PE=2 SV=1;sp|P30048|PRDX3_HUMAN Thioredoxin-dependent peroxide reductase, mitochondrial OS=Homo sapiens OX=9606 GN=PRDX3 PE=1 SV=3;tr|Q53HC2|Q53HC2_H	4	4	4	4	3	2	3	2	3	2	15.6	15.6	15.6	27.692	256	256;256;256;154	0	28.187	By MS/MS	By MS/MS	11.7	8.6	27448000	20853000	6595300	15	1829900	1390200	439680	20853000	0	3	2	5				191	750;806;862;1929	True;True;True;True	785;843;900;2038	1598;1599;1723;1840;4359
A0A087X2D0;B2R6F3;P84103;A0A0B4J1Z1;B4DEK2;C9JAB2;Q16629	A0A087X2D0;B2R6F3;P84103	3;3;3;1;1;1;1	3;3;3;1;1;1;1	3;3;3;1;1;1;1	Serine/arginine-rich splicing factor 3	SRSF3;SFRS3	tr|A0A087X2D0|A0A087X2D0_HUMAN Serine and arginine rich splicing factor 3 OS=Homo sapiens OX=9606 GN=SRSF3 PE=1 SV=1;tr|B2R6F3|B2R6F3_HUMAN Epididymis secretory sperm binding protein OS=Homo sapiens OX=9606 GN=SFRS3 PE=2 SV=1;sp|P84103|SRSF3_HUMAN Serine/a	7	3	3	3	3	2	3	2	3	2	31.6	31.6	31.6	10.32	95	95;164;164;137;165;235;238	0	22.712	By MS/MS	By MS/MS	31.6	31.6	38197000	28375000	9821300	7	5456700	4053600	1403000	22281000	35666000	2	2	4				102	80;1591;1592	True;True;True	83;1675;1676	168;169;3507;3508;3509
Q6IBR2;Q9Y285;K7EPH2;K7ER00;K7ERS0;K7EK06;K7ER16	Q6IBR2;Q9Y285;K7EPH2;K7ER00	3;3;2;2;1;1;1	3;3;2;2;1;1;1	3;3;2;2;1;1;1	Phenylalanine--tRNA ligase alpha subunit	FARSLA;FARSA	tr|Q6IBR2|Q6IBR2_HUMAN Phenylalanine--tRNA ligase alpha subunit OS=Homo sapiens OX=9606 GN=FARSLA PE=2 SV=1;sp|Q9Y285|SYFA_HUMAN Phenylalanine--tRNA ligase alpha subunit OS=Homo sapiens OX=9606 GN=FARSA PE=1 SV=3;tr|K7EPH2|K7EPH2_HUMAN phenylalanine--tRNA	7	3	3	3	3	2	3	2	3	2	6.5	6.5	6.5	57.563	508	508;508;378;548;159;168;235	0	17.56	By MS/MS	By MS/MS	6.5	3.5	6978000	5115300	1862700	23	303390	222410	80987	5039200	5684800	3	1	4				529	42;366;1231	True;True;True	45;377;1284	95;96;728;2691;2692
Q6AI18;E9PP21;Q9BTA4;B4DY28;Q6ZMS3;A0A384P5K2;P21291;B4E2T4;E9PS42;E9PND2;Q59EQ5;Q6AWD1;B3KVC9	Q6AI18;E9PP21;Q9BTA4;B4DY28;Q6ZMS3;A0A384P5K2;P21291;B4E2T4;E9PS42;E9PND2;Q59EQ5	3;3;3;3;3;3;3;2;2;2;2;1;1	3;3;3;3;3;3;3;2;2;2;2;1;1	3;3;3;3;3;3;3;2;2;2;2;1;1	Cysteine and glycine-rich protein 1	DKFZp686M148;CSRP1	tr|Q6AI18|Q6AI18_HUMAN Uncharacterized protein DKFZp686M148 (Fragment) OS=Homo sapiens OX=9606 GN=DKFZp686M148 PE=2 SV=1;tr|E9PP21|E9PP21_HUMAN Cysteine and glycine rich protein 1 OS=Homo sapiens OX=9606 GN=CSRP1 PE=1 SV=1;tr|Q9BTA4|Q9BTA4_HUMAN Epididymis	13	3	3	3	3	2	3	2	3	2	23.9	23.9	23.9	16.348	155	155;160;168;187;191;193;193;140;153;153;159;56;170	0	37.513	By MS/MS	By MS/MS	23.9	23.9	32043000	22496000	9546700	9	3560300	2499500	1060700	22006000	29236000	3	2	5				208	696;836;837	True;True;True	730;873;874	1475;1476;1778;1779;1780
P05387;A0A024RCA7;H0YDD8	P05387;A0A024RCA7	3;3;1	3;3;1	3;3;1	60S acidic ribosomal protein P2	RPLP2	sp|P05387|RLA2_HUMAN Large ribosomal subunit protein P2 OS=Homo sapiens OX=9606 GN=RPLP2 PE=1 SV=1;tr|A0A024RCA7|A0A024RCA7_HUMAN 60S acidic ribosomal protein P2 OS=Homo sapiens OX=9606 GN=RPLP2 PE=3 SV=1	3	3	3	3	3	2	3	2	3	2	40.9	40.9	40.9	11.665	115	115;115;92	0	22.349	By MS/MS	By MS/MS	40.9	24.3	29011000	20218000	8793900	5	5802300	4043500	1758800	18887000	27809000	3	2	5				82	981;1546;2440	True;True;True	1025;1627;2590	2101;2102;2103;2104;3386;3387;5584
A0A140VK00;P25311;C9JEV0;A0JLQ0	A0A140VK00;P25311;C9JEV0	3;3;2;1	3;3;2;1	3;3;2;1	Zinc-alpha-2-glycoprotein	AZGP1	tr|A0A140VK00|A0A140VK00_HUMAN Testicular tissue protein Li 227 OS=Homo sapiens OX=9606 PE=2 SV=1;sp|P25311|ZA2G_HUMAN Zinc-alpha-2-glycoprotein OS=Homo sapiens OX=9606 GN=AZGP1 PE=1 SV=2;tr|C9JEV0|C9JEV0_HUMAN Alpha-2-glycoprotein 1, zinc-binding OS=Homo	4	3	3	3	3	2	3	2	3	2	11.7	11.7	11.7	34.258	298	298;298;227;159	0	21.871	By MS/MS	By MS/MS	11.7	7.4	23516000	16076000	7439900	18	1306400	893090	413330	15526000	22951000	2	2	4				153	93;270;2451	True;True;True	96;279;2601	187;188;557;558;5606
B3KY54;P53814;B4E0L3;Q59F18;B3KY41;B4E229;B4DI56;A0A087WVP4;A0A087X1R1;C9JGQ0;C9JP19;H7C372;C9JQZ8;B4DUZ2;B4DEL1;B3KUD6	B3KY54;P53814;B4E0L3;Q59F18;B3KY41;B4E229;B4DI56;A0A087WVP4;A0A087X1R1	3;3;2;2;2;2;2;2;2;1;1;1;1;1;1;1	3;3;2;2;2;2;2;2;2;1;1;1;1;1;1;1	3;3;2;2;2;2;2;2;2;1;1;1;1;1;1;1	Smoothelin	SMTN	tr|B3KY54|B3KY54_HUMAN cDNA FLJ46886 fis, clone UTERU3016308, highly similar to Smoothelin OS=Homo sapiens OX=9606 PE=2 SV=1;sp|P53814|SMTN_HUMAN Smoothelin OS=Homo sapiens OX=9606 GN=SMTN PE=1 SV=7;tr|B4E0L3|B4E0L3_HUMAN cDNA FLJ55010, moderately similar	16	3	3	3	3	2	3	2	3	2	6.2	6.2	6.2	61.609	584	584;917;249;534;938;942;971;971;1002;37;98;127;158;174;303;749	0	20.184	By MS/MS	By MS/MS	6.2	3.8	10271000	6777200	3493400	31	331310	218620	112690	5601100	11695000	3	0	3				306	39;193;815	True;True;True	42;199;852	90;378;379;1740;1741
A0A024R5K8;P50454;E9PJH8;E9PR70;E9PPV6;B4DN87;A8K259;E9PQ34;E9PIG2;E9PRS3;E9PKH2;E9PNX1;E9PK86;E9PMI5;H0YEP8;Q9NPA9	A0A024R5K8;P50454;E9PJH8;E9PR70;E9PPV6;B4DN87;A8K259;E9PQ34;E9PIG2;E9PRS3;E9PKH2;E9PNX1;E9PK86;E9PMI5	6;6;5;4;4;4;4;3;3;3;3;3;3;3;1;1	6;6;5;4;4;4;4;3;3;3;3;3;3;3;1;1	6;6;5;4;4;4;4;3;3;3;3;3;3;3;1;1	Serpin H1	SERPINH1	tr|A0A024R5K8|A0A024R5K8_HUMAN Serpin H1 OS=Homo sapiens OX=9606 GN=SERPINH1 PE=3 SV=1;sp|P50454|SERPH_HUMAN Serpin H1 OS=Homo sapiens OX=9606 GN=SERPINH1 PE=1 SV=2;tr|E9PJH8|E9PJH8_HUMAN Serpin family H member 1 (Fragment) OS=Homo sapiens OX=9606 GN=SERPI	16	6	6	6	6	4	6	4	6	4	18.4	18.4	18.4	46.44	418	418;418;371;295;324;397;418;142;165;166;201;203;247;249;56;172	0	47.358	By MS/MS	By MS/MS	18.4	11.5	73984000	47037000	26947000	23	3216700	2045100	1171600	43067000	85109000	4	5	9				43	256;309;396;828;1391;1444	True;True;True;True;True;True	263;319;409;865;1447;1500	516;517;518;519;629;630;631;816;1764;1765;3034;3152;3153
Q96CP5;B3KM34;A8K1E9;G3V0E4;O75439;Q9UG64;B3KQ85;B4DM90;F8WEA6;F8WBE1;F8WAZ6	Q96CP5;B3KM34;A8K1E9;G3V0E4;O75439;Q9UG64;B3KQ85;B4DM90	3;3;3;3;3;2;2;2;1;1;1	3;3;3;3;3;2;2;2;1;1;1	3;3;3;3;3;2;2;2;1;1;1	Mitochondrial-processing peptidase subunit beta	PMPCB;DKFZp586I1223	tr|Q96CP5|Q96CP5_HUMAN PMPCB protein (Fragment) OS=Homo sapiens OX=9606 GN=PMPCB PE=2 SV=2;tr|B3KM34|B3KM34_HUMAN cDNA FLJ10132 fis, clone HEMBA1003046, highly similar to Mitochondrial-processing peptidase subunit beta, mitochondrial OS=Homo sapiens OX=960	11	3	3	3	3	2	3	2	3	2	9.4	9.4	9.4	53.508	480	480;489;489;490;489;316;339;403;119;122;202	0	27.147	By MS/MS	By MS/MS	9.4	6	20922000	11131000	9790900	24	871740	463780	407960	9564500	31047000	4	2	6				271	901;1062;1916	True;True;True	941;1108;2025	1917;1918;2255;2256;2257;2258;4336
Q53GA7;F5H5D3;Q9BQE3;B7Z1K5;Q8N532;A0A7P0TA31	Q53GA7;F5H5D3;Q9BQE3;B7Z1K5;Q8N532	13;13;13;12;10;4	1;1;1;1;1;0	1;1;1;1;1;0	Tubulin alpha-1C chain	TUBA1C	tr|Q53GA7|Q53GA7_HUMAN Tubulin alpha chain (Fragment) OS=Homo sapiens OX=9606 PE=2 SV=1;tr|F5H5D3|F5H5D3_HUMAN Tubulin alpha chain OS=Homo sapiens OX=9606 GN=TUBA1C PE=1 SV=1;sp|Q9BQE3|TBA1C_HUMAN Tubulin alpha-1C chain OS=Homo sapiens OX=9606 GN=TUBA1C PE	6	13	1	1	13	9	1	0	1	0	40.3	5.3	5.3	49.823	449	449;519;449;519;325;314	0	7.6126	By MS/MS	By matching	40.3	28.1	5757600	5757600	0	21	274170	274170	0	5757600	0	1	0	1				398	249;269;407;474;726;948;1256;1564;1676;2016;2019;2190;2419	False;True;False;False;False;False;False;False;False;False;False;False;False	256;278;421;493;760;988;1311;1645;1770;2127;2130;2321;2569	504;505;506;556;841;842;980;981;1532;1998;1999;2000;2750;2751;3431;3432;3433;3434;3733;3734;3735;4574;4575;4576;4580;4581;4995;4996;5551
V9HVZ4;P04406;E7EUT5;Q2TSD0;Q0QET7;A4UCT1;B4DRV9;Q5ZEY3;Q16768;A0A0K0K1K1;O14556	V9HVZ4;P04406;E7EUT5;Q2TSD0;Q0QET7;A4UCT1	13;13;11;11;9;7;6;3;2;1;1	13;13;11;11;9;7;6;3;2;1;1	13;13;11;11;9;7;6;3;2;1;1	Glyceraldehyde-3-phosphate dehydrogenase	HEL-S-162eP;GAPDH	tr|V9HVZ4|V9HVZ4_HUMAN Glyceraldehyde-3-phosphate dehydrogenase OS=Homo sapiens OX=9606 GN=HEL-S-162eP PE=2 SV=1;sp|P04406|G3P_HUMAN Glyceraldehyde-3-phosphate dehydrogenase OS=Homo sapiens OX=9606 GN=GAPDH PE=1 SV=3;tr|E7EUT5|E7EUT5_HUMAN Glyceraldehyde-3	11	13	13	13	13	9	13	9	13	9	48.1	48.1	48.1	36.053	335	335;335;260;335;230;166;215;86;44;408;408	0	182.13	By MS/MS	By MS/MS	48.1	28.1	400110000	261160000	138950000	17	23536000	15362000	8173400	299450000	380090000	15	6	21				449	964;1257;1400;1425;1731;2195;2208;2209;2213;2268;2308;2309;2337	True;True;True;True;True;True;True;True;True;True;True;True;True	1005;1312;1456;1481;1828;2326;2340;2341;2345;2406;2447;2448;2477	2041;2042;2752;2753;3073;3074;3117;3118;3857;5002;5003;5029;5030;5040;5041;5179;5180;5181;5182;5267;5268;5269;5270;5271;5343
B3KY79;CON__Q3KNV1;CON__P08729;P08729;Q96GE1;Q3KNV1	B3KY79;CON__Q3KNV1;CON__P08729;P08729	7;7;7;7;3;1	1;1;1;1;0;1	1;1;1;1;0;1	Keratin, type II cytoskeletal 7	KRT7	tr|B3KY79|B3KY79_HUMAN cDNA FLJ46620 fis, clone TLUNG2000654, highly similar to Keratin, type II cytoskeletal 7 OS=Homo sapiens OX=9606 PE=2 SV=1;;;sp|P08729|K2C7_HUMAN Keratin, type II cytoskeletal 7 OS=Homo sapiens OX=9606 GN=KRT7 PE=1 SV=5	6	7	1	1	7	5	1	0	1	0	10.3	2.7	2.7	49.034	445	445;469;469;469;207;132	0	14.577	By MS/MS	By matching	10.3	5.6	6112800	6112800	0	27	226400	226400	0	6112800	0	1	0	1			+	307	573;580;581;612;1109;1280;2140	False;False;False;False;False;False;True	600;607;608;642;1156;1336;2267	1175;1185;1186;1187;1188;1189;1269;1270;2371;2372;2803;2804;4906
B2R7Y0;H7C004;H7BYS2;E9PDK7	B2R7Y0;H7C004;H7BYS2	14;8;8;1	1;0;0;0	1;0;0;0		SERPINB10	tr|B2R7Y0|B2R7Y0_HUMAN cDNA, FLJ93654, highly similar to Homo sapiens serpin peptidase inhibitor, clade B (ovalbumin), member 2 (SERPINB2), mRNA OS=Homo sapiens OX=9606 PE=2 SV=1;tr|H7C004|H7C004_HUMAN Serpin domain-containing protein (Fragment) OS=Homo sa	4	14	1	1	14	10	1	1	1	1	36.6	4.8	4.8	46.611	415	415;253;280;113	0	6.9326	By MS/MS	By matching	36.6	29.6	7953500	7246900	706550	17	467850	426290	41562	5065000	0	3	0	3				293	174;486;741;804;1010;1187;1325;1453;1508;1847;1863;2073;2447;2448	False;False;False;False;False;False;False;False;False;True;False;False;False;False	180;506;776;841;1054;1238;1381;1509;1510;1585;1952;1968;2188;2189;2190;2597;2598	348;1003;1004;1005;1006;1578;1579;1580;1581;1719;1720;1721;2157;2158;2561;2562;2563;2564;2900;2901;3167;3168;3169;3170;3310;3311;4154;4155;4156;4157;4190;4713;4714;4715;4716;5595;5596;5597;5598;5599
Q6N089;Q5EFE5;Q6PYX1;P0DOX5;Q6GMX6;Q6N096;P01857;Q6N095;Q6MZQ6;S6B291;Q6N094;Q6N097;Q7Z351;A8K008;V9HW68;Q6MZV7;A0A0A0MS07;A0A9H4DHQ2;Q5EBM2;P01860;A0A5J6KJ24;S6BGE5;S6AWD9;Q8NF17;Q6N030;A0A9H3ZR93;Q86TT2;S6BAN1;S6BAM6;S6BGE0;S6C4Q7;P01861;Q6N093;Q6MZU6;S6B2A6;Q68CN4;P01859;Q6MZX7;Q6ZP87;A0A4P8J3Z7;A0A0M3KKW6;S6BAP4;S6B2B6;S6C4S0;S6C4S4;S6AWF0;S6AWG0;S6BAQ4;A4F255;S6BGD4;S6BAP0;S6C4R2	Q6N089;Q5EFE5;Q6PYX1;P0DOX5;Q6GMX6;Q6N096;P01857;Q6N095;Q6MZQ6;S6B291;Q6N094;Q6N097;Q7Z351;A8K008;V9HW68;Q6MZV7;A0A0A0MS07;A0A9H4DHQ2;Q5EBM2;P01860;A0A5J6KJ24;S6BGE5;S6AWD9;Q8NF17;Q6N030;A0A9H3ZR93	7;7;7;7;7;7;7;7;7;7;7;7;7;7;7;7;5;4;4;4;4;4;4;4;4;4;3;3;3;3;3;2;2;2;2;2;2;1;1;1;1;1;1;1;1;1;1;1;1;1;1;1	7;7;7;7;7;7;7;7;7;7;7;7;7;7;7;7;5;4;4;4;4;4;4;4;4;4;3;3;3;3;3;2;2;2;2;2;2;1;1;1;1;1;1;1;1;1;1;1;1;1;1;1	7;7;7;7;7;7;7;7;7;7;7;7;7;7;7;7;5;4;4;4;4;4;4;4;4;4;3;3;3;3;3;2;2;2;2;2;2;1;1;1;1;1;1;1;1;1;1;1;1;1;1;1	Ig gamma-1 chain C region;Ig gamma-3 chain C region	DKFZp686P15220;IGH@;DKFZp686I15196;IGHG1;DKFZp686K03196;DKFZp686G11190;DKFZp686O01196;DKFZp686H20196;DKFZp686N02209;HEL-214;DKFZp686C11235;IGHG3;FLJ00385;DKFZp686I15212	tr|Q6N089|Q6N089_HUMAN Ig-like domain-containing protein OS=Homo sapiens OX=9606 GN=DKFZp686P15220 PE=1 SV=1;tr|Q5EFE5|Q5EFE5_HUMAN Anti-RhD monoclonal T125 gamma1 heavy chain OS=Homo sapiens OX=9606 PE=1 SV=1;tr|Q6PYX1|Q6PYX1_HUMAN Hepatitis B virus recep	52	7	7	7	7	5	7	5	7	5	23.3	23.3	23.3	51.724	472	472;475;348;449;465;466;399;475;475;466;480;481;482;472;470;473;295;446;519;446;351;316;311;509;518;377;354;318;319;300;300;396;417;464;300;470;395;476;208;177;225;275;275;275;239;239;236;236;234;234;229;275	0	81.14	By MS/MS	By MS/MS	23.3	16.9	347940000	237060000	110880000	22	15815000	10775000	5039900	226760000	344160000	10	4	14				269	527;627;1602;1918;2007;2067;2324	True;True;True;True;True;True;True	550;657;1687;2027;2118;2182;2464	1088;1089;1306;3531;3532;4339;4340;4553;4554;4555;4696;4697;4698;4699;5318;5319
P05120;E7ERB5;E7EPJ9	P05120	15;2;2	15;2;2	2;1;1	Plasminogen activator inhibitor 2	SERPINB2	sp|P05120|PAI2_HUMAN Plasminogen activator inhibitor 2 OS=Homo sapiens OX=9606 GN=SERPINB2 PE=1 SV=2	3	15	15	2	15	11	15	11	2	2	39	39	7.2	46.596	415	415;132;161	0	167.97	By MS/MS	By MS/MS	39	32	1219600000	1056200000	163480000	17	71744000	62128000	9616200	980270000	566660000	25	10	35				451	174;486;741;804;1010;1054;1187;1325;1453;1508;1848;1863;2073;2447;2448	True;True;True;True;True;True;True;True;True;True;True;True;True;True;True	180;506;776;841;1054;1100;1238;1381;1509;1510;1585;1953;1968;2188;2189;2190;2597;2598	348;1003;1004;1005;1006;1578;1579;1580;1581;1719;1720;1721;2157;2158;2240;2241;2561;2562;2563;2564;2900;2901;3167;3168;3169;3170;3310;3311;4158;4159;4160;4161;4190;4713;4714;4715;4716;5595;5596;5597;5598;5599
P47929	P47929	4	4	4	Galectin-7	LGALS7	sp|P47929|LEG7_HUMAN Galectin-7 OS=Homo sapiens OX=9606 GN=LGALS7 PE=1 SV=2	1	4	4	4	4	3	4	3	4	3	41.2	41.2	41.2	15.075	136	136	0	31.314	By MS/MS	By MS/MS	41.2	25	30032000	26336000	3695700	10	3003200	2633600	369570	24680000	12784000	4	0	4				488	265;604;776;1419	True;True;True;True	273;633;812;1475	549;550;1256;1653;1654;3107;3108
B4DM22;Q59EG8;Q13200;Q13041;Q9NSM5;H7C1H2	B4DM22;Q59EG8;Q13200;Q13041;Q9NSM5	4;4;4;3;2;1	4;4;4;3;2;1	4;4;4;3;2;1	26S proteasome non-ATPase regulatory subunit 2	PSMD2;DKFZp564A2282	tr|B4DM22|B4DM22_HUMAN 26S proteasome non-ATPase regulatory subunit 2 OS=Homo sapiens OX=9606 PE=2 SV=1;tr|Q59EG8|Q59EG8_HUMAN 26S proteasome non-ATPase regulatory subunit 2 (Fragment) OS=Homo sapiens OX=9606 PE=2 SV=1;sp|Q13200|PSMD2_HUMAN 26S proteasome	6	4	4	4	4	3	4	3	4	3	6.3	6.3	6.3	99.313	900	900;913;908;591;632;203	0	29.913	By MS/MS	By MS/MS	6.3	4.7	13638000	11910000	1728000	48	284130	248130	35999	9667200	7446100	4	2	6				314	259;600;1779;2192	True;True;True;True	267;629;1880;2323	527;528;1229;1230;3962;3963;4999
Q6I9V5;Q59EI9;P12236	Q6I9V5;Q59EI9;P12236	4;4;4	4;4;4	1;1;1	ADP/ATP translocase 3;ADP/ATP translocase 3, N-terminally processed	SLC25A6	tr|Q6I9V5|Q6I9V5_HUMAN ADP/ATP translocase OS=Homo sapiens OX=9606 GN=SLC25A6 PE=2 SV=1;tr|Q59EI9|Q59EI9_HUMAN ADP/ATP translocase (Fragment) OS=Homo sapiens OX=9606 PE=2 SV=1;sp|P12236|ADT3_HUMAN ADP/ATP translocase 3 OS=Homo sapiens OX=9606 GN=SLC25A6 PE	3	4	4	1	4	3	4	3	1	1	14.8	14.8	4.4	32.866	298	298;323;298	0	27.045	By MS/MS	By MS/MS	14.8	10.7	13109000	10961000	2148100	20	655460	548050	107410	9916800	7512400	5	0	5				465	312;531;1300;2369	True;True;True;True	322;554;1356;2518	635;636;1093;1094;2856;2857;2858;5413
P35579;A0A024R1N1;A0A8I5KWT8;A0A0U4BW16;Q86XU5;B4E3S1;Q99529;P35580;A0A8I5KZ38;Q6ZNL4;Q5BKV1;A0A8I5KU92;Q7Z7R0;A0A024QZJ6;A0A7R6KYT5;A0A8I5KYI1;P35749;A0A024QZJ4;B1PS43;Q9UMJ0	P35579;A0A024R1N1;A0A8I5KWT8;A0A0U4BW16;Q86XU5	12;12;12;11;9;5;3;3;3;2;1;1;1;1;1;1;1;1;1;1	12;12;12;11;9;5;3;3;3;2;1;1;1;1;1;1;1;1;1;1	11;11;11;10;8;5;2;3;3;2;1;1;0;0;0;1;0;0;0;1	Myosin-9	MYH9	sp|P35579|MYH9_HUMAN Myosin-9 OS=Homo sapiens OX=9606 GN=MYH9 PE=1 SV=4;tr|A0A024R1N1|A0A024R1N1_HUMAN Myosin, heavy polypeptide 9, non-muscle, isoform CRA_a OS=Homo sapiens OX=9606 GN=MYH9 PE=3 SV=1;tr|A0A8I5KWT8|A0A8I5KWT8_HUMAN Myosin heavy chain 9 OS=H	20	12	12	11	12	9	12	9	11	8	7.8	7.8	7.2	226.53	1960	1960;1960;1981;1963;1374;964;208;1976;1986;563;218;224;1052;1938;3315;207;1972;1972;2029;37	0	102.05	By MS/MS	By MS/MS	7.8	5.4	93902000	73803000	20099000	104	902900	709640	193260	65741000	68580000	12	5	17				21	108;500;890;895;1088;1122;1178;1365;1613;1708;2214;2311	True;True;True;True;True;True;True;True;True;True;True;True	111;520;930;935;1134;1169;1229;1421;1700;1805;2346;2450	212;213;1032;1033;1900;1909;2320;2321;2394;2395;2547;2548;2970;2971;3554;3555;3814;3815;3816;3817;5042;5273;5274
B4DL14;Q8TAS0;P36542;B4DFE6	B4DL14;Q8TAS0;P36542;B4DFE6	4;4;4;2	4;4;4;2	4;4;4;2	ATP synthase subunit gamma;ATP synthase subunit gamma, mitochondrial	ATP5C1	tr|B4DL14|B4DL14_HUMAN ATP synthase subunit gamma OS=Homo sapiens OX=9606 PE=2 SV=1;tr|Q8TAS0|Q8TAS0_HUMAN ATP synthase subunit gamma (Fragment) OS=Homo sapiens OX=9606 PE=2 SV=1;sp|P36542|ATPG_HUMAN ATP synthase subunit gamma, mitochondrial OS=Homo sapien	4	4	4	4	4	3	4	3	4	3	16.8	16.8	16.8	27.512	250	250;291;298;143	0	26.131	By MS/MS	By MS/MS	16.8	12	17752000	13626000	4126200	12	1479300	1135500	343850	10684000	15366000	4	0	4				313	746;1071;1403;2006	True;True;True;True	781;1117;1459;2117	1590;1591;2279;3080;3081;4551;4552
Q15717;M0QZR9;A0A494C0Q5;A0A494C015;A0A0A0MRX1;A0A494C147;B1APY9;A0A494C0F8;A0A494C1D9;B7Z5E0;A0A494C0M6;B1AM48;A0A494C173;A0A494C011;A0A0R4J2E6;Q12926;P26378	Q15717;M0QZR9	4;2;1;1;1;1;1;1;1;1;1;1;1;1;1;1;1	4;2;1;1;1;1;1;1;1;1;1;1;1;1;1;1;1	4;2;1;1;1;1;1;1;1;1;1;1;1;1;1;1;1	ELAV-like protein 1	ELAVL1	sp|Q15717|ELAV1_HUMAN ELAV-like protein 1 OS=Homo sapiens OX=9606 GN=ELAVL1 PE=1 SV=2;tr|M0QZR9|M0QZR9_HUMAN ELAV like RNA binding protein 1 OS=Homo sapiens OX=9606 GN=ELAVL1 PE=1 SV=1	17	4	4	4	4	3	4	3	4	3	14.4	14.4	14.4	36.091	326	326;153;111;345;389;379;371;359;353;332;128;189;162;130;402;359;385	0	56.693	By MS/MS	By MS/MS	14.4	11.7	46365000	34634000	11731000	16	2897800	2164600	733170	33194000	36762000	4	4	8				515	121;1614;1829;2244	True;True;True;True	125;1701;1933;2377	233;3556;3557;3558;3559;4096;4097;5112;5113
V9HWA6;P60981;F6RFD5;B7Z9M9	V9HWA6;P60981;F6RFD5;B7Z9M9	4;4;3;3	4;4;3;3	4;4;3;3	Destrin	HEL32;DSTN	tr|V9HWA6|V9HWA6_HUMAN Epididymis luminal protein 32 OS=Homo sapiens OX=9606 GN=HEL32 PE=2 SV=1;sp|P60981|DEST_HUMAN Destrin OS=Homo sapiens OX=9606 GN=DSTN PE=1 SV=3;tr|F6RFD5|F6RFD5_HUMAN Destrin, actin depolymerizing factor OS=Homo sapiens OX=9606 GN=DS	4	4	4	4	4	3	4	3	4	3	31.5	31.5	31.5	18.506	165	165;165;135;148	0	93.945	By MS/MS	By MS/MS	31.5	21.8	114270000	82500000	31771000	11	10388000	7500000	2888200	86014000	92148000	4	3	7				494	219;478;842;2345	True;True;True;True	225;497;879;2485	434;435;988;1788;1789;5355;5356
A0A087X0X3;P52272;Q7KYM9;Q59ES8;Q6P2D7;M0QY96;M0R2I7;M0R019;B4DEG4;M0R0N3;M0R2T0;Q8TCM5;M0R0Y6;M0QYQ7;M0QZM1	A0A087X0X3;P52272;Q7KYM9;Q59ES8;Q6P2D7	8;8;6;6;5;3;3;3;3;2;2;1;1;1;1	8;8;6;6;5;3;3;3;3;2;2;1;1;1;1	8;8;6;6;5;3;3;3;3;2;2;1;1;1;1	Heterogeneous nuclear ribonucleoprotein M	HNRNPM;ORF;HNRPM	tr|A0A087X0X3|A0A087X0X3_HUMAN Heterogeneous nuclear ribonucleoprotein M OS=Homo sapiens OX=9606 GN=HNRNPM PE=1 SV=1;sp|P52272|HNRPM_HUMAN Heterogeneous nuclear ribonucleoprotein M OS=Homo sapiens OX=9606 GN=HNRNPM PE=1 SV=3;tr|Q7KYM9|Q7KYM9_HUMAN ORF prot	15	8	8	8	8	6	8	6	8	6	15.3	15.3	15.3	77.569	730	730;730;570;615;285;116;214;352;366;275;357;50;99;219;383	0	104.13	By MS/MS	By MS/MS	15.3	11.1	56710000	39982000	16728000	47	1206600	850690	355920	39479000	50873000	9	2	11				100	20;594;767;1001;1076;1466;1467;2189	True;True;True;True;True;True;True;True	22;623;803;1045;1122;1526;1527;2320	47;48;49;1218;1219;1636;1637;1638;1639;2143;2144;2288;2289;3203;3204;3205;4994
P10809;A0A024R3X4;B3GQS7;B7Z597;A0A7I2V2X6;A0A7I2V599;B7Z5E7;B7Z4F6;A0A7I2YQK6;A0A7I2V5M1;A0A7I2V369;A0A7I2YQ71;A0A7I2V5K3;B7Z532;Q53SE2;E7ESH4;E7EXB4;A0A0S2Z415;B9VPB4;B9VP19;C9JL25;Q53QD5	P10809;A0A024R3X4;B3GQS7;B7Z597;A0A7I2V2X6;A0A7I2V599;B7Z5E7;B7Z4F6;A0A7I2YQK6;A0A7I2V5M1;A0A7I2V369;A0A7I2YQ71;A0A7I2V5K3;B7Z532	8;8;8;8;8;8;7;6;6;5;4;4;4;4;3;3;2;1;1;1;1;1	8;8;8;8;8;8;7;6;6;5;4;4;4;4;3;3;2;1;1;1;1;1	8;8;8;8;8;8;7;6;6;5;4;4;4;4;3;3;2;1;1;1;1;1	60 kDa heat shock protein, mitochondrial	HSPD1	sp|P10809|CH60_HUMAN 60 kDa heat shock protein, mitochondrial OS=Homo sapiens OX=9606 GN=HSPD1 PE=1 SV=2;tr|A0A024R3X4|A0A024R3X4_HUMAN 60 kDa heat shock protein, mitochondrial (Fragment) OS=Homo sapiens OX=9606 GN=HSPD1 PE=2 SV=1;tr|B3GQS7|B3GQS7_HUMAN 60	22	8	8	8	8	6	8	6	8	6	20.9	20.9	20.9	61.054	573	573;573;569;564;541;537;517;550;482;375;322;310;296;245;233;231;221;169;184;184;175;55	0	87.47	By MS/MS	By MS/MS	20.9	15.7	114170000	76936000	37236000	32	3567900	2404200	1163600	73771000	115280000	9	3	12				35	34;838;1014;1039;1381;1436;2036;2191	True;True;True;True;True;True;True;True	37;875;1058;1085;1437;1492;2149;2322	74;75;76;77;1781;1782;2164;2214;2215;3005;3006;3138;3139;4625;4997;4998
Q5T081;A0A0S2Z3I4;A0A0S2Z404;P18754;C9JRH2;C9J3R0;C9JMJ4;C9JQZ4;C9JW69	Q5T081;A0A0S2Z3I4;A0A0S2Z404;P18754;C9JRH2;C9J3R0;C9JMJ4;C9JQZ4;C9JW69	4;4;4;4;3;3;3;3;3	4;4;4;4;3;3;3;3;3	4;4;4;4;3;3;3;3;3	Regulator of chromosome condensation	RCC1	tr|Q5T081|Q5T081_HUMAN CHC1 protein (Fragment) OS=Homo sapiens OX=9606 GN=RCC1 PE=2 SV=1;tr|A0A0S2Z3I4|A0A0S2Z3I4_HUMAN Regulator of chromosome condensation 1 isoform 3 (Fragment) OS=Homo sapiens OX=9606 GN=RCC1 PE=2 SV=1;tr|A0A0S2Z404|A0A0S2Z404_HUMAN Reg	9	4	4	4	4	3	4	3	4	3	15	15	15	44.969	421	421;438;452;421;230;264;272;283;372	0	25.936	By MS/MS	By MS/MS	15	10.5	23304000	15452000	7852600	17	1370800	908930	461920	14819000	24278000	3	2	5				123	1331;1791;2264;2319	True;True;True;True	1387;1893;2402;2459	2910;3990;3991;5172;5173;5306;5307;5308;5309
A0A2R8YD12;A0A024QZX3;A0A024QZX5;A0A087X1N8;P35237;A0A2R8Y6A7;Q8IXH2;C9JTJ8;C9JVA8;A0A024QZT8	A0A2R8YD12;A0A024QZX3;A0A024QZX5;A0A087X1N8;P35237;A0A2R8Y6A7;Q8IXH2	4;4;4;4;4;3;3;1;1;1	4;4;4;4;4;3;3;1;1;1	3;3;3;3;3;2;3;0;0;1	Serpin B6	SERPINB6	tr|A0A2R8YD12|A0A2R8YD12_HUMAN Serpin family B member 6 OS=Homo sapiens OX=9606 GN=SERPINB6 PE=1 SV=1;tr|A0A024QZX3|A0A024QZX3_HUMAN Serpin peptidase inhibitor, clade B (Ovalbumin), member 6, isoform CRA_a OS=Homo sapiens OX=9606 GN=SERPINB6 PE=3 SV=1;tr|A	10	4	4	3	4	3	4	3	3	2	13.6	13.6	11.1	38.124	332	332;376;380;395;376;171;259;124;164;213	0	25.252	By MS/MS	By MS/MS	13.6	9.9	33308000	21113000	12195000	19	1753000	1111200	641860	21201000	36632000	4	3	7				8	891;1429;1568;2000	True;True;True;True	931;1485;1649;2111	1901;1902;3124;3125;3447;4530;4531
A0A7I2V649;B4DQX0;A0A087WTT1;E7EQV3;P11940;H0YAR2;A0A024R9E2;A0A7I2YQ90;B4DZW4;E7ERJ7;A0A7I2YQ88;A0A024R9C1;B3KT93;A0A7I2V4N4;A0A7I2YQE4;B1ANR0;E5RGH3;Q9H361;Q13310;Q6IQ30;H0YBN4;A0A7I2V4L7;Q3ZCS4;Q5VX58;Q2VIP3;A0A7I2V5W9;A0A7I2V598;A0A6Q8JFT6;E5RHG7;A8K8J2;Q15164;B1ANR1;E5RJB9;H0YAP2;H0YB86;A0A6I8PS38;H0Y5F5;Q147Y3;E5RH24;Q3B867;A0A7I2V4V6;Q59GZ7;H0YEU6;Q53GL4;Q4VXU2;A0A6I8PLA1	A0A7I2V649;B4DQX0;A0A087WTT1;E7EQV3;P11940;H0YAR2;A0A024R9E2;A0A7I2YQ90;B4DZW4;E7ERJ7;A0A7I2YQ88;A0A024R9C1;B3KT93;A0A7I2V4N4;A0A7I2YQE4;B1ANR0;E5RGH3;Q9H361;Q13310;Q6IQ30;H0YBN4;A0A7I2V4L7;Q3ZCS4;Q5VX58;Q2VIP3	4;4;4;4;4;4;4;4;4;4;4;4;4;3;3;2;2;2;2;2;2;2;2;2;2;1;1;1;1;1;1;1;1;1;1;1;1;1;1;1;1;1;1;1;1;1	4;4;4;4;4;4;4;4;4;4;4;4;4;3;3;2;2;2;2;2;2;2;2;2;2;1;1;1;1;1;1;1;1;1;1;1;1;1;1;1;1;1;1;1;1;1	4;4;4;4;4;4;4;4;4;4;4;4;4;3;3;2;2;2;2;2;2;2;2;2;2;1;1;1;1;1;1;1;1;1;1;1;1;1;1;1;1;1;1;1;1;1	Polyadenylate-binding protein;Polyadenylate-binding protein 1;Polyadenylate-binding protein 3;Polyadenylate-binding protein 4	PABPC1;PABPC4;PABPC3	tr|A0A7I2V649|A0A7I2V649_HUMAN Poly(A) binding protein cytoplasmic 1 OS=Homo sapiens OX=9606 GN=PABPC1 PE=1 SV=1;tr|B4DQX0|B4DQX0_HUMAN Polyadenylate-binding protein OS=Homo sapiens OX=9606 PE=2 SV=1;tr|A0A087WTT1|A0A087WTT1_HUMAN Polyadenylate-binding pro	46	4	4	4	4	3	4	3	4	3	9.5	9.5	9.5	65.118	590	590;604;588;591;636;599;419;604;591;604;633;636;636;577;565;615;108;631;644;660;174;601;631;631;630;598;584;619;75;269;193;129;129;131;165;174;550;252;118;281;354;358;370;371;614;199	0	58.316	By MS/MS	By MS/MS	9.5	8	31739000	18689000	13051000	35	906840	533970	372870	17807000	40178000	3	3	6				62	697;698;834;1832	True;True;True;True	731;732;871;1936	1477;1478;1479;1775;1776;4101;4102
P07195;A8MW50;Q5U077;A0A5F9ZHM4;A0A3B3IS95;C9J7H8;F5H793;F5H155;Q96L19;F5H245;F5H5G7;G9BCY7;P07864;G9BCY8;D6NKH9;A0A140VKA7;Q6ZMR3;G3XAP5	P07195;A8MW50;Q5U077;A0A5F9ZHM4;A0A3B3IS95;C9J7H8;F5H793	4;4;4;4;4;3;3;1;1;1;1;1;1;1;1;1;1;1	4;4;4;4;4;3;3;1;1;1;1;1;1;1;1;1;1;1	3;3;3;3;3;3;3;0;0;0;0;0;0;0;0;0;0;0	L-lactate dehydrogenase B chain;L-lactate dehydrogenase	LDHB	sp|P07195|LDHB_HUMAN L-lactate dehydrogenase B chain OS=Homo sapiens OX=9606 GN=LDHB PE=1 SV=2;tr|A8MW50|A8MW50_HUMAN L-lactate dehydrogenase (Fragment) OS=Homo sapiens OX=9606 GN=LDHB PE=1 SV=1;tr|Q5U077|Q5U077_HUMAN L-lactate dehydrogenase OS=Homo sapien	18	4	4	3	4	3	4	3	3	2	15.6	15.6	12	36.638	334	334;232;334;341;281;136;102;225;234;318;183;332;332;332;332;332;332;241	0	23.382	By MS/MS	By MS/MS	15.6	10.8	18000000	8956700	9043700	17	1058800	526870	531980	8740600	27447000	4	0	4				213	1068;1247;1822;2207	True;True;True;True	1114;1302;1926;2339	2274;2275;2726;4071;4072;5027;5028
P08670;V9HWE1;B0YJC4;B3KRK8;Q53HU8;B0YJC5;A0A1B0GTT5;P17661;L7RDA5;Q53SB5;Q45VM8;A5Z217;A0A384NPX1;Q45VM7;Q45VM6;Q9H319;B3KWQ6;P41219;A0A1B0GVG8;H7C5W5;A0A7R6M6U0;B4DUI0;B3KQI5;Q5RLN2;B3KXJ0;E7EMV2;B4DJT7;A5YM63;E7ESP9;B4DE66;Q16352;P07196;Q59EM6;B4DR43;Q8TCR7;P07197	P08670;V9HWE1;B0YJC4;B3KRK8;Q53HU8;B0YJC5	30;30;28;27;27;15;8;5;5;5;5;5;5;5;5;4;3;3;3;3;2;2;1;1;1;1;1;1;1;1;1;1;1;1;1;1	29;29;27;27;26;15;7;5;5;5;5;5;5;5;5;4;3;3;3;3;2;2;1;1;1;1;1;1;1;1;1;1;1;1;1;1	26;26;24;24;23;12;7;2;2;2;2;2;2;2;2;2;1;1;3;1;2;2;0;0;0;0;0;0;0;0;0;0;0;0;0;0	Vimentin	VIM;HEL113	sp|P08670|VIME_HUMAN Vimentin OS=Homo sapiens OX=9606 GN=VIM PE=1 SV=4;tr|V9HWE1|V9HWE1_HUMAN Epididymis luminal protein 113 OS=Homo sapiens OX=9606 GN=HEL113 PE=2 SV=1;tr|B0YJC4|B0YJC4_HUMAN Vimentin OS=Homo sapiens OX=9606 GN=VIM PE=1 SV=1;tr|B3KRK8|B3KR	36	30	29	26	30	23	29	22	26	19	56.4	54.9	51.1	53.651	466	466;466;431;407;466;228;149;470;470;470;470;470;470;470;470;470;470;470;109;200;192;246;543;74;443;698;698;877;877;128;499;543;332;351;386;916	0	323.31	By MS/MS	By MS/MS	56.4	47.9	867340000	724700000	142640000	34	25510000	21315000	4195400	667110000	486920000	37	14	51				458	321;357;443;487;522;553;571;576;612;988;989;1109;1131;1132;1218;1280;1350;1351;1354;1454;1657;1696;1700;1857;1905;2053;2116;2169;2170;2173	True;True;True;True;True;True;True;True;False;True;True;True;True;True;True;True;True;True;True;True;True;True;True;True;True;True;True;True;True;True	331;368;460;507;543;544;579;598;603;642;1032;1033;1156;1179;1180;1270;1271;1336;1406;1407;1410;1511;1751;1792;1797;1962;2013;2168;2239;2298;2299;2304	649;650;651;652;711;712;913;914;1007;1008;1073;1074;1075;1076;1077;1138;1139;1140;1141;1171;1172;1179;1269;1270;2116;2117;2118;2119;2371;2372;2416;2417;2418;2419;2420;2421;2639;2640;2641;2803;2804;2942;2943;2948;3171;3699;3700;3785;3786;3794;3795;4179;4180;4297;4298;4299;4668;4669;4670;4671;4818;4819;4958;4959;4960;4970
P08238;A0A024RD80;B4DMA2;B4DGL0;Q6PK50;Q9H6X9;A8K3W9;Q58FF7;Q58FF8;O14942;Q58FF6;Q14568;B4DTA5;Q86SX1;F8W026;A0A7P0T885;Q96GW1;A0A7P0Z405;B4DQX3;A0A7P0T8R3	P08238;A0A024RD80;B4DMA2;B4DGL0;Q6PK50	13;13;13;12;8;5;5;4;4;3;2;2;2;2;1;1;1;1;1;1	13;13;13;12;8;5;5;4;4;3;2;2;2;2;1;1;1;1;1;1	7;7;7;7;3;4;4;2;1;1;0;0;0;0;0;0;0;0;0;0	Heat shock protein HSP 90-beta	HSP90AB1	sp|P08238|HS90B_HUMAN Heat shock protein HSP 90-beta OS=Homo sapiens OX=9606 GN=HSP90AB1 PE=1 SV=4;tr|A0A024RD80|A0A024RD80_HUMAN Heat shock protein 90kDa alpha (Cytosolic), class B member 1, isoform CRA_a OS=Homo sapiens OX=9606 GN=HSP90AB1 PE=3 SV=1;tr|B	20	13	13	7	13	10	13	10	7	4	21.1	21.1	12	83.263	724	724;724;686;714;351;362;362;597;381;130;505;343;183;262;48;274;315;163;163;251	0	150.39	By MS/MS	By MS/MS	21.1	15.1	234760000	139730000	95032000	33	7113900	4234100	2879700	148990000	276880000	13	6	19				86	48;151;439;508;541;827;858;905;1589;1814;2366;2379;2382	True;True;True;True;True;True;True;True;True;True;True;True;True	51;156;456;528;566;864;896;945;1673;1918;2515;2528;2531	106;107;289;290;905;906;1045;1046;1113;1114;1762;1763;1832;1924;1925;3504;3505;4045;5408;5409;5431;5436;5437
Q53FC7;B3KSM6;B2R6X5;A0A384NKX5;P17066;B4DHP5;P48741	Q53FC7;B3KSM6;B2R6X5;A0A384NKX5;P17066;B4DHP5	9;9;9;9;9;7;4	1;1;1;1;1;0;1	1;1;1;1;1;0;1	Heat shock 70 kDa protein 6	HSPA6	tr|Q53FC7|Q53FC7_HUMAN Heat shock 70kDa protein 6 (HSP70B) variant (Fragment) OS=Homo sapiens OX=9606 PE=1 SV=1;tr|B3KSM6|B3KSM6_HUMAN cDNA FLJ36606 fis, clone TRACH2015654, highly similar to HEAT SHOCK 70 kDa PROTEIN 6 OS=Homo sapiens OX=9606 PE=2 SV=1;t	7	9	1	1	9	7	1	0	1	0	14.5	1.7	1.7	71.003	643	643;643;643;643;643;619;367	0	18.349	By MS/MS	By matching	14.5	10.9	117860000	117860000	0	37	3185500	3185500	0	117860000	0	1	0	1				199	206;225;364;960;1049;1050;1302;2098;2166	False;False;False;False;False;False;False;False;True	212;231;375;1000;1095;1096;1358;2220;2295	405;444;445;446;724;725;2026;2027;2028;2029;2231;2232;2233;2234;2860;2861;4783;4784;4785;4786;4955
B2RDE1;A0A0S2Z4I4;A0A0S2Z4G4;Q5HYB6;A0A087WWU8;A0A0S2Z4G8;D6R904;Q8NAG3;B4DWT5;J3KN67;P06753;A0A494C0P6;A0A2R2Y2Q3;M1VPF4;B4DQ80;Q5VU61;A0A494C0G0;C9IZA2;Q8TCG4;Q6ZN40;Q59GR8;A0A0S2Z4G6;A0A0K0K1I0;A0A024R5W6;D9YZV4;D9YZV5;B7Z596;A0A494BZZ2;Q6LDX7;H0YKX5;B4DTB1;H0YKP3;H7BYY1;B7Z722;H0YKJ4;H0YK48;H0YL80;F5H7S3;Q5VU62;Q15657;P09493;B4DTK3;Q8NAH0;D9YZV7;Q1ZYL5;Q8NI98	B2RDE1;A0A0S2Z4I4;A0A0S2Z4G4;Q5HYB6;A0A087WWU8;A0A0S2Z4G8;D6R904;Q8NAG3;B4DWT5;J3KN67	9;9;9;9;9;8;6;6;6;5;4;4;4;4;3;3;3;2;2;2;2;2;2;2;2;2;2;2;2;2;2;2;2;2;2;2;2;2;2;2;2;2;2;2;2;1	9;9;9;9;9;8;6;6;6;5;4;4;4;4;3;3;3;2;2;2;2;2;2;2;2;2;2;2;2;2;2;2;2;2;2;2;2;2;2;2;2;2;2;2;2;1	6;6;6;6;6;6;4;5;5;2;2;2;2;2;2;3;1;0;0;0;0;0;0;0;0;0;0;0;2;0;0;0;0;0;0;0;0;0;2;0;0;0;2;0;0;0		DKFZp686J1372;TPM3	tr|B2RDE1|B2RDE1_HUMAN cDNA, FLJ96568, highly similar to Homo sapiens tropomyosin 3 (TPM3), mRNA OS=Homo sapiens OX=9606 PE=2 SV=1;tr|A0A0S2Z4I4|A0A0S2Z4I4_HUMAN Tropomyosin 3 isoform 3 (Fragment) OS=Homo sapiens OX=9606 GN=TPM3 PE=2 SV=1;tr|A0A0S2Z4G4|A0A	46	9	9	6	9	7	9	7	6	5	27.8	27.8	19.4	29.017	248	248;248;248;232;227;248;95;183;203;285;285;214;285;725;182;49;87;217;203;326;303;284;284;284;284;284;275;251;96;142;154;157;248;248;248;248;68;245;158;243;284;158;243;245;245;92	0	58.368	By MS/MS	By MS/MS	27.8	22.6	103960000	70636000	33322000	17	6115100	4155000	1960100	64904000	106060000	9	3	12				97	99;100;530;1017;1021;1117;1422;1715;2012	True;True;True;True;True;True;True;True;True	102;103;553;1061;1065;1164;1478;1812;2123	198;199;200;201;1092;2171;2172;2179;2180;2386;2387;3111;3112;3830;4563;4564
B4DRR0;CON__P02538;A8K2I0;A0A0S2Z428;P02538;B4DRU6;B4DWU6;CON__Q8VED5;A0A0S2Z427;Q8IWY7	B4DRR0;CON__P02538;A8K2I0;A0A0S2Z428;P02538;B4DRU6;B4DWU6	34;34;34;34;34;33;30;9;5;2	24;24;24;24;24;23;22;3;5;2	2;2;2;2;2;2;1;0;1;0	Keratin, type II cytoskeletal 6A	KRT6A	tr|B4DRR0|B4DRR0_HUMAN cDNA FLJ53910, highly similar to Keratin, type II cytoskeletal 6A OS=Homo sapiens OX=9606 PE=2 SV=1;;tr|A8K2I0|A8K2I0_HUMAN cDNA FLJ78504, highly similar to Homo sapiens keratin 6A (KRT6A), mRNA OS=Homo sapiens OX=9606 PE=2 SV=1;tr|A	10	34	24	2	34	27	24	17	2	2	57.8	46.5	3.7	57.838	535	535;564;564;564;564;549;520;531;96;1649	0	257.58	By MS/MS	By MS/MS	57.8	44.1	1169200000	1000900000	168350000	30	38974000	33362000	5611800	988560000	518180000	28	8	36			+	125	55;59;118;170;204;402;572;580;581;612;766;793;1035;1108;1152;1189;1279;1377;1555;1560;1561;1565;1652;1672;1682;1783;1858;1859;1893;1950;1951;2341;2357;2362	True;True;True;True;False;True;True;False;False;True;True;True;True;False;False;True;False;True;True;False;False;False;True;True;True;True;True;True;True;True;True;True;False;True	58;62;121;175;176;210;415;599;607;608;642;801;802;830;1081;1155;1201;1240;1335;1433;1636;1641;1642;1646;1746;1766;1777;1885;1963;1964;1999;2061;2062;2481;2506;2511	115;116;117;123;226;227;340;341;402;403;833;1173;1174;1185;1186;1187;1188;1189;1269;1270;1633;1634;1635;1692;1693;2208;2209;2369;2370;2470;2471;2566;2801;2802;2996;2997;3404;3405;3406;3407;3422;3423;3424;3425;3426;3427;3435;3436;3437;3438;3439;3690;3728;3729;3745;3746;3747;3748;3972;3973;4181;4182;4183;4184;4265;4421;4422;4423;4424;4425;4426;5349;5350;5388;5389;5390;5391;5402
Q5T749	Q5T749	5	5	5	Keratinocyte proline-rich protein	KPRP	sp|Q5T749|KPRP_HUMAN Keratinocyte proline-rich protein OS=Homo sapiens OX=9606 GN=KPRP PE=1 SV=1	1	5	5	5	5	4	5	4	5	4	8.3	8.3	8.3	64.135	579	579	0	37.301	By MS/MS	By MS/MS	8.3	7.1	39364000	29502000	9862600	25	1574600	1180100	394500	26080000	33119000	5	2	7				525	789;1639;1717;1719;1724	True;True;True;True;True	826;1729;1814;1816;1821	1684;1685;3633;3634;3834;3835;3837;3845;3846
Q6KB66;CON__Q6KB66-1;CON__Q0VBK2	Q6KB66;CON__Q6KB66-1	5;5;2	5;5;2	5;5;2	Keratin, type II cytoskeletal 80	KRT80	sp|Q6KB66|K2C80_HUMAN Keratin, type II cytoskeletal 80 OS=Homo sapiens OX=9606 GN=KRT80 PE=1 SV=2;	3	5	5	5	5	4	5	4	5	4	13.5	13.5	13.5	50.525	452	452;452;452	0	32.879	By MS/MS	By MS/MS	13.5	10.6	12973000	9670700	3302300	33	393120	293050	100070	8459500	11155000	4	1	5			+	373	786;1158;1740;1828;1953	True;True;True;True;True	822;1207;1837;1932;2064	1674;2481;2482;3872;3873;4094;4095;4429;4430
P62937;V9HWF5;A8K486;B2RE56;Q71V99;C9J5S7;B4DM82;F8WE65;A0A7I2V5J5;A0A7I2V4V1;A0A7P0S768;A0A075B759;E5RIZ5;A0A0H2UH34;A0A0B4J2A2;P0DN26;F5H284;Q9Y536;A0A075B767	P62937;V9HWF5;A8K486;B2RE56;Q71V99;C9J5S7;B4DM82;F8WE65	10;10;10;9;8;7;7;7;3;3;1;1;1;1;1;1;1;1;1	10;10;10;9;8;7;7;7;3;3;1;1;1;1;1;1;1;1;1	10;10;10;9;8;7;7;7;3;3;1;1;1;1;1;1;1;1;1	Peptidyl-prolyl cis-trans isomerase A;Peptidyl-prolyl cis-trans isomerase A, N-terminally processed;Peptidyl-prolyl cis-trans isomerase	PPIA;HEL-S-69p	sp|P62937|PPIA_HUMAN Peptidyl-prolyl cis-trans isomerase A OS=Homo sapiens OX=9606 GN=PPIA PE=1 SV=2;tr|V9HWF5|V9HWF5_HUMAN Peptidyl-prolyl cis-trans isomerase OS=Homo sapiens OX=9606 GN=HEL-S-69p PE=1 SV=1;tr|A8K486|A8K486_HUMAN Peptidyl-prolyl cis-trans	19	10	10	10	10	8	10	8	10	8	66.7	66.7	66.7	18.012	165	165;165;165;165;164;121;129;120;35;60;61;164;58;164;164;164;164;164;164	0	122.47	By MS/MS	By MS/MS	66.7	58.8	791790000	583060000	208730000	10	79179000	58306000	20873000	497110000	714440000	15	10	25				275	461;585;881;961;1103;1813;2216;2257;2283;2284	True;True;True;True;True;True;True;True;True;True	479;612;920;921;1001;1002;1150;1917;2348;2349;2395;2421;2422	948;1194;1195;1884;1885;1886;2030;2031;2032;2033;2034;2352;2353;4041;4042;4043;4044;5044;5045;5046;5160;5161;5162;5163;5218;5219;5220;5221;5222;5223
P05388;A0A024RBS2;A8K4Z4;Q53HW2;F8VU65;Q8NHW5;Q53HK9;F8VWS0;B4E3D5;Q6NSF2;F8VW21;G3V210;F8VPE8;F8VZS0;F8VRK7;F8VQY6;F8VS58;F8VWV4;Q3MHV2;F8W1K8	P05388;A0A024RBS2;A8K4Z4;Q53HW2;F8VU65;Q8NHW5;Q53HK9;F8VWS0;B4E3D5;Q6NSF2;F8VW21;G3V210;F8VPE8	5;5;5;5;4;4;4;4;4;4;3;3;3;2;2;2;2;1;1;1	5;5;5;5;4;4;4;4;4;4;3;3;3;2;2;2;2;1;1;1	5;5;5;5;4;4;4;4;4;4;3;3;3;2;2;2;2;1;1;1	60S acidic ribosomal protein P0;60S acidic ribosomal protein P0-like	RPLP0;RPLP0P6	sp|P05388|RLA0_HUMAN Large ribosomal subunit protein uL10 OS=Homo sapiens OX=9606 GN=RPLP0 PE=1 SV=1;tr|A0A024RBS2|A0A024RBS2_HUMAN 60S acidic ribosomal protein P0 OS=Homo sapiens OX=9606 GN=RPLP0 PE=3 SV=1;tr|A8K4Z4|A8K4Z4_HUMAN 60S acidic ribosomal prote	20	5	5	5	5	4	5	4	5	4	24.3	24.3	24.3	34.273	317	317;317;317;317;247;317;317;281;266;254;244;166;153;246;156;142;121;111;157;107	0	38.487	By MS/MS	By MS/MS	24.3	14.5	39062000	24947000	14115000	13	3004800	1919000	1085800	19259000	48189000	4	3	7				78	81;722;809;963;2084	True;True;True;True;True	84;756;846;1004;2203	170;1524;1525;1728;1729;2039;2040;4742;4743
O00571;A0A2R8Y4A4;A0A2R8Y5G6;A0A0D9SG12;A0A2R8YCW1;A0A2R8YFR4;A0A2R8YFS5;A0A2U3TZJ9;A0A2R8YF78;B5BTY4;Q59GX6;A0A2R8Y645;A0A0D9SF53;A0A0D9SFB3;F6S8Q4;A0A2R8YDT5;A0A2R8Y7T2;Q5S4N1;A0A024R9A4;A0A2R8YDH3;O15523;B4DLU5;A0A0J9YVQ7;B4E132;B4E010;A0A087WVZ1;A0A2R8YCU0;A0A2R8Y650;B4E3C4;B4DLA0;C9J8G5;C9J081;A0A2R8YF89	O00571;A0A2R8Y4A4;A0A2R8Y5G6;A0A0D9SG12;A0A2R8YCW1;A0A2R8YFR4;A0A2R8YFS5;A0A2U3TZJ9;A0A2R8YF78;B5BTY4;Q59GX6;A0A2R8Y645;A0A0D9SF53;A0A0D9SFB3;F6S8Q4;A0A2R8YDT5;A0A2R8Y7T2;Q5S4N1;A0A024R9A4;A0A2R8YDH3;O15523;B4DLU5	11;11;11;11;11;11;11;11;11;11;11;11;11;11;10;9;9;8;8;8;8;6;5;5;4;3;2;2;2;1;1;1;1	11;11;11;11;11;11;11;11;11;11;11;11;11;11;10;9;9;8;8;8;8;6;5;5;4;3;2;2;2;1;1;1;1	10;10;10;10;10;10;10;10;10;10;10;10;10;10;9;8;8;7;7;7;7;5;5;4;3;3;2;2;2;1;1;1;1	ATP-dependent RNA helicase DDX3X;ATP-dependent RNA helicase DDX3Y	DDX3X;DDX3Y	sp|O00571|DDX3X_HUMAN ATP-dependent RNA helicase DDX3X OS=Homo sapiens OX=9606 GN=DDX3X PE=1 SV=3;tr|A0A2R8Y4A4|A0A2R8Y4A4_HUMAN RNA helicase OS=Homo sapiens OX=9606 GN=DDX3X PE=1 SV=1;tr|A0A2R8Y5G6|A0A2R8Y5G6_HUMAN RNA helicase OS=Homo sapiens OX=9606 GN=	33	11	11	10	11	9	11	9	10	8	19.6	19.6	18	73.243	662	662;662;622;647;647;660;661;661;641;662;674;716;733;640;629;475;476;362;660;503;660;532;222;407;410;189;181;193;308;139;224;250;96	0	122.62	By MS/MS	By MS/MS	19.6	15.4	91268000	72038000	19230000	39	2340200	1847100	493080	52794000	77147000	10	6	16				114	383;495;641;682;885;1198;1478;1758;1774;1877;2193	True;True;True;True;True;True;True;True;True;True;True	395;515;672;715;925;1249;1539;1540;1858;1875;1982;2324	790;791;1024;1025;1358;1359;1452;1453;1892;2584;2585;3222;3223;3224;3908;3909;3954;3955;4228;4229;5000
P02545;Q8N519;A0A384MQX1;W8QEH3;A0A804HL68;A0A6Q8PHQ9;Q3BDU5;Q5I6Y5;A0A6Q8PFJ0;A0A6Q8PF80;Q5TCI8;A0A6Q8PGH0;A0A6Q8PF59;A0A6Q8PFM1;W5X314;B4DFR3;A0A6Q8PFF5	P02545;Q8N519;A0A384MQX1;W8QEH3;A0A804HL68;A0A6Q8PHQ9;Q3BDU5;Q5I6Y5;A0A6Q8PFJ0;A0A6Q8PF80;Q5TCI8;A0A6Q8PGH0	11;11;11;11;11;11;11;11;11;9;7;6;4;4;3;1;1	11;11;11;11;11;11;11;11;11;9;7;6;4;4;3;1;1	11;11;11;11;11;11;11;11;11;9;7;6;4;4;3;1;1	Prelamin-A/C;Lamin-A/C	LMNA	sp|P02545|LMNA_HUMAN Prelamin-A/C OS=Homo sapiens OX=9606 GN=LMNA PE=1 SV=1;tr|Q8N519|Q8N519_HUMAN LMNA protein OS=Homo sapiens OX=9606 PE=2 SV=1;tr|A0A384MQX1|A0A384MQX1_HUMAN Epididymis secretory sperm binding protein OS=Homo sapiens OX=9606 PE=2 SV=1;tr	17	11	11	11	11	9	11	9	11	9	18.7	18.7	18.7	74.139	664	664;465;664;572;540;516;487;480;729;342;491;214;126;123;90;228;36	0	90.017	By MS/MS	By MS/MS	18.7	15.2	101530000	76394000	25132000	41	2476200	1863300	612970	71800000	80267000	13	6	19				187	341;907;1046;1141;1183;1357;1363;1496;1606;1780;2027	True;True;True;True;True;True;True;True;True;True;True	351;947;1092;1190;1234;1413;1419;1568;1692;1881;2138	685;1927;1928;2226;2227;2441;2442;2553;2554;2952;2953;2954;2967;2968;3271;3540;3541;3542;3543;3964;3965;4595;4596;4597;4598
A0A994J6U9;A0A994J4E9;B4DUQ1;A0A994J4U9;A0A994J4S7;A0A024R228;P61978;A0A994J782;Q5EC54;A0A994J6T5;Q5T6W2;B4DFF1;B3KU16;A0A994J795;S4R359	A0A994J6U9;A0A994J4E9;B4DUQ1;A0A994J4U9;A0A994J4S7;A0A024R228;P61978;A0A994J782;Q5EC54;A0A994J6T5;Q5T6W2;B4DFF1	11;11;11;11;11;11;11;10;10;9;9;9;4;2;1	11;11;11;11;11;11;11;10;10;9;9;9;4;2;1	11;11;11;11;11;11;11;10;10;9;9;9;4;2;1	Heterogeneous nuclear ribonucleoprotein K	HNRPK;HNRNPK	tr|A0A994J6U9|A0A994J6U9_HUMAN Heterogeneous nuclear ribonucleoprotein K OS=Homo sapiens OX=9606 GN=HNRNPK PE=1 SV=1;tr|A0A994J4E9|A0A994J4E9_HUMAN Heterogeneous nuclear ribonucleoprotein K OS=Homo sapiens OX=9606 GN=HNRNPK PE=1 SV=1;tr|B4DUQ1|B4DUQ1_HUMAN	15	11	11	11	11	9	11	9	11	9	33.9	33.9	33.9	47.91	434	434;435;439;458;459;463;463;453;464;359;379;459;223;106;100	0	95.29	By MS/MS	By MS/MS	33.9	26.3	151090000	112230000	38868000	24	6295600	4676000	1619500	103030000	126230000	12	5	17				28	708;792;904;953;971;992;1209;1292;1576;1979;2314	True;True;True;True;True;True;True;True;True;True;True	742;829;944;993;1014;1036;1261;1348;1657;2090;2453	1495;1690;1691;1922;1923;2010;2011;2081;2082;2124;2125;2607;2608;2837;2838;2839;3469;3470;4496;4497;5278;5279;5280;5281
B4DE59;C9JTX4;C9J826;C9JK18;C9JKY1;I6L965;F8VZY9;B2RA03;A0A024RAY2;P05783	B4DE59	11;3;3;3;3;2;2;2;2;2	3;3;3;3;3;0;0;0;0;0	0;0;0;0;0;0;0;0;0;0			tr|B4DE59|B4DE59_HUMAN cDNA FLJ60424, highly similar to Junction plakoglobin OS=Homo sapiens OX=9606 PE=2 SV=1	10	11	3	0	11	9	3	3	0	0	20.1	7.3	0	62.615	563	563;235;276;295;297;372;391;430;430;430	0	19.731	By MS/MS	By MS/MS	20.1	18.3	21939000	15296000	6643000	39	562530	392190	170330	21467000	13830000	2	1	3				309	157;1065;1139;1144;1197;1500;1732;1741;2022;2040;2218	True;False;False;True;False;False;False;True;False;False;False	162;1111;1188;1193;1248;1574;1829;1838;2133;2154;2155;2351	302;303;2263;2264;2265;2266;2267;2268;2269;2436;2437;2438;2447;2448;2581;2582;2583;3289;3290;3858;3874;3875;4585;4636;4637;4638;4639;4640;5049;5050
A0A024R1X6;Q14666;Q13092;CON__Q61782;K7ESE1;A0A3B3IS58;CON__P35900;CON__Q9D312;P35900;CON__Q8N1A0;Q8N1A0	A0A024R1X6;Q14666	17;9;6;3;3;2;2;2;2;1;1	2;0;0;0;0;0;0;0;0;0;0	0;0;0;0;0;0;0;0;0;0;0		KRT14	tr|A0A024R1X6|A0A024R1X6_HUMAN Keratin 14 (Epidermolysis bullosa simplex, Dowling-Meara, Koebner), isoform CRA_a OS=Homo sapiens OX=9606 GN=KRT14 PE=3 SV=1;tr|Q14666|Q14666_HUMAN Radiated keratinocyte mRNA 266 (keratin-related protein) (Fragment) OS=Homo s	11	17	2	0	17	14	2	1	0	0	56.3	4.2	0	29.979	261	261;266;157;93;95;98;424;431;424;295;295	0	12.938	By MS/MS	By MS/MS	56.3	52.5	24040000	21900000	2140000	18	1335500	1216700	118890	21900000	0	2	0	2				26	220;282;556;788;991;1197;1278;1500;1543;1732;1763;1764;1927;1928;2081;2218;2323	False;False;False;False;False;False;False;False;False;False;False;False;True;True;False;False;False	226;292;582;825;1035;1248;1334;1574;1623;1624;1829;1863;1864;2036;2037;2200;2351;2463	436;437;582;583;1146;1147;1680;1681;1682;1683;2122;2123;2581;2582;2583;2799;2800;3289;3290;3377;3378;3379;3380;3858;3918;3919;3920;3921;3922;4356;4357;4358;4735;4736;4737;4738;5049;5050;5317
P11142;V9HW22;E9PKE3;B3KTV0;Q53GZ6;Q96IS6;Q53HF2;E9PNE6;E9PN89;B4DTX2;A8K7Q2;E9PLF4;P54652;A0A384MDT7;A0A024R6B5;E9PK54;E9PQK7;E9PQQ4;E9PI65;E9PPY6;E9PN25;B3KUS2;A4D111	P11142;V9HW22;E9PKE3;B3KTV0;Q53GZ6;Q96IS6;Q53HF2;E9PNE6;E9PN89	23;23;22;21;21;20;19;14;14;11;11;10;10;10;10;9;9;9;8;7;6;5;3	22;22;21;20;21;19;18;14;13;10;11;9;9;9;9;9;9;9;7;7;6;5;3	8;8;7;6;8;6;8;3;6;7;0;7;2;2;2;7;7;7;4;6;5;0;2	Heat shock cognate 71 kDa protein	HSPA8;HEL-S-72p	sp|P11142|HSP7C_HUMAN Heat shock cognate 71 kDa protein OS=Homo sapiens OX=9606 GN=HSPA8 PE=1 SV=1;tr|V9HW22|V9HW22_HUMAN Epididymis luminal protein 33 OS=Homo sapiens OX=9606 GN=HEL-S-72p PE=2 SV=1;tr|E9PKE3|E9PKE3_HUMAN Heat shock protein family A (Hsp70	23	23	22	8	23	19	22	18	8	5	43.7	43.7	18.1	70.897	646	646;646;627;621;646;587;493;500;312;210;410;187;639;639;639;183;178;171;168;137;132;413;231	0	293.64	By MS/MS	By MS/MS	43.7	37.9	1680500000	1539800000	140710000	33	50925000	46661000	4264000	1511500000	445770000	36	11	47				463	207;288;583;588;592;773;957;958;1049;1050;1302;1473;1509;1599;1604;1694;1777;1800;1885;1907;2098;2111;2276	True;True;True;True;True;True;False;True;True;True;True;True;True;True;True;True;True;True;True;True;True;True;True	213;298;610;615;620;809;997;998;1095;1096;1358;1534;1586;1683;1684;1689;1690;1790;1878;1902;1990;2015;2220;2234;2414	406;407;408;409;593;594;595;1191;1201;1202;1213;1214;1648;1649;1650;2017;2018;2019;2020;2021;2022;2231;2232;2233;2234;2860;2861;3216;3312;3313;3520;3521;3522;3523;3535;3536;3537;3779;3780;3781;3782;3959;3960;4010;4011;4241;4242;4243;4244;4303;4304;4305;4306;4783;4784;4785;4786;4809;4810;4811;4812;5203;5204;5205
Q15365;Q53SS8;F8VTZ0	Q15365;Q53SS8	6;6;1	6;6;1	4;4;0	Poly(rC)-binding protein 1	PCBP1	sp|Q15365|PCBP1_HUMAN Poly(rC)-binding protein 1 OS=Homo sapiens OX=9606 GN=PCBP1 PE=1 SV=2;tr|Q53SS8|Q53SS8_HUMAN Epididymis secretory protein Li 85 OS=Homo sapiens OX=9606 GN=PCBP1 PE=2 SV=1	3	6	6	4	6	5	6	5	4	3	23.3	23.3	14.6	37.497	356	356;356;64	0	56.4	By MS/MS	By MS/MS	23.3	20.8	144980000	116340000	28635000	17	8528200	6843800	1684400	109150000	88810000	8	3	11				514	124;544;973;1002;1442;1663	True;True;True;True;True;True	128;570;1016;1046;1498;1757	236;237;1122;1123;1124;2085;2086;2145;2146;3148;3149;3150;3713
Q6LET3;A0A140VJL3;P00492;A0A0H3YEQ7	Q6LET3;A0A140VJL3;P00492	6;6;6;2	6;6;6;2	6;6;6;2	Hypoxanthine-guanine phosphoribosyltransferase	HPRT1	tr|Q6LET3|Q6LET3_HUMAN Hypoxanthine phosphoribosyltransferase (Fragment) OS=Homo sapiens OX=9606 GN=HPRT1 PE=2 SV=1;tr|A0A140VJL3|A0A140VJL3_HUMAN Hypoxanthine phosphoribosyltransferase OS=Homo sapiens OX=9606 GN=HPRT1 PE=2 SV=1;sp|P00492|HPRT_HUMAN Hypoxa	4	6	6	6	6	5	6	5	6	5	32.1	32.1	32.1	24.588	218	218;218;218;65	0	43.425	By MS/MS	By MS/MS	32.1	27.1	62940000	46126000	16814000	13	4841500	3548100	1293400	41824000	54929000	6	3	9				143	344;595;1617;1801;2175;2206	True;True;True;True;True;True	354;624;1704;1903;2306;2338	689;690;1220;1221;3562;3563;4012;4013;4973;5025;5026
V9HW26;P25705;B4DGW3;K7ERX7;K7EK77;K7EQH4;K7EJP1;K7ESA0;K7ENJ4	V9HW26;P25705;B4DGW3;K7ERX7;K7EK77;K7EQH4;K7EJP1	6;6;5;5;5;3;3;2;2	6;6;5;5;5;3;3;2;2	6;6;5;5;5;3;3;2;2	ATP synthase subunit alpha;ATP synthase subunit alpha, mitochondrial	HEL-S-123m;ATP5A1	tr|V9HW26|V9HW26_HUMAN ATP synthase subunit alpha OS=Homo sapiens OX=9606 GN=HEL-S-123m PE=2 SV=1;sp|P25705|ATPA_HUMAN ATP synthase subunit alpha, mitochondrial OS=Homo sapiens OX=9606 GN=ATP5F1A PE=1 SV=1;tr|B4DGW3|B4DGW3_HUMAN cDNA FLJ54625, highly simil	9	6	6	6	6	5	6	5	6	5	12.8	12.8	12.8	59.75	553	553;553;167;205;207;111;144;77;199	0	49.044	By MS/MS	By MS/MS	12.8	10.5	64566000	46520000	18046000	31	2082800	1500600	582140	43847000	57011000	5	3	8				476	244;507;982;1994;1997;2241	True;True;True;True;True;True	251;527;1026;2105;2108;2374	491;492;1043;1044;2105;2106;4523;4524;4527;5101;5102
B4E3E6;A0A7I2V2R3;A0A7I2V5D8;A0A7I2V402;B4DDB6;A0A384NL63;A0A7I2V4G0;P51991;A0A7I2V4J6;Q65ZQ3;Q8NFG3;H7C1J8;B4E036;Q66K53	B4E3E6;A0A7I2V2R3;A0A7I2V5D8;A0A7I2V402;B4DDB6;A0A384NL63;A0A7I2V4G0;P51991;A0A7I2V4J6;Q65ZQ3	6;6;6;6;6;6;6;6;5;3;1;1;1;1	6;6;6;6;6;6;6;6;5;3;1;1;1;1	6;6;6;6;6;6;6;6;5;3;1;1;1;1	Heterogeneous nuclear ribonucleoprotein A3	HNRPA3;HNRNPA3;D10S102	tr|B4E3E6|B4E3E6_HUMAN cDNA FLJ58832, highly similar to Heterogeneous nuclear ribonucleoprotein A3 OS=Homo sapiens OX=9606 PE=2 SV=1;tr|A0A7I2V2R3|A0A7I2V2R3_HUMAN Heterogeneous nuclear ribonucleoprotein A3 OS=Homo sapiens OX=9606 GN=HNRNPA3 PE=1 SV=1;tr|A	14	6	6	6	6	5	6	5	6	5	26.9	26.9	26.9	34.189	323	323;331;348;348;356;378;396;378;377;269;63;115;139;189	0	57.394	By MS/MS	By MS/MS	26.9	26.9	71341000	43761000	27580000	16	4458800	2735000	1723800	34387000	92419000	7	4	11				202	440;694;928;1206;1207;1898	True;True;True;True;True;True	457;728;968;1258;1259;2005	907;908;1471;1472;1473;1965;1966;1967;1968;2602;2603;2604;4280;4281
Q14315;Q59H94;A0A804HJC2;B3KM41;A4D1J9	Q14315	28;11;2;1;1	28;11;2;1;1	25;10;0;1;1	Filamin-C	FLNC	sp|Q14315|FLNC_HUMAN Filamin-C OS=Homo sapiens OX=9606 GN=FLNC PE=1 SV=3	5	28	28	25	26	22	26	22	23	20	14	14	12.7	291.02	2725	2725;1342;521;160;306	0	241.28	By MS/MS	By MS/MS	13.1	10.9	176110000	136190000	39927000	151	1166300	901910	264410	117010000	138960000	23	10	33				512	78;181;214;286;397;422;566;622;672;674;854;998;1019;1196;1238;1246;1412;1849;1873;1875;1978;2063;2132;2156;2196;2259;2307;2375	True;True;True;True;True;True;True;True;True;True;True;True;True;True;True;True;True;True;True;True;True;True;True;True;True;True;True;True	81;187;220;296;410;438;593;652;705;707;891;1042;1063;1247;1292;1301;1468;1954;1978;1980;2089;2178;2257;2285;2327;2397;2446;2524	166;357;358;359;426;427;590;817;818;876;877;1163;1164;1297;1298;1435;1436;1438;1439;1822;2139;2140;2175;2176;2579;2580;2704;2705;2706;2725;3095;3096;4162;4163;4220;4221;4224;4225;4494;4495;4688;4689;4889;4890;4940;4941;5004;5165;5266;5425
P13639;Q8TA90;B4DPU3;Q6PK56;B4DRE8;B4DMC6;Q6W6M8;K7EJ74;K7EP67;Q8IXJ3;B4DZB1;B3KX19;Q6IBM8;A8KAP3;Q15029	P13639;Q8TA90;B4DPU3	13;10;10;6;4;3;2;1;1;1;1;1;1;1;1	13;10;10;6;4;3;2;1;1;1;1;1;1;1;1	13;10;10;6;4;3;2;1;1;1;1;1;1;1;1	Elongation factor 2	EEF2	sp|P13639|EF2_HUMAN Elongation factor 2 OS=Homo sapiens OX=9606 GN=EEF2 PE=1 SV=4;tr|Q8TA90|Q8TA90_HUMAN Similar to Elongation factor 2b (Fragment) OS=Homo sapiens OX=9606 PE=2 SV=1;tr|B4DPU3|B4DPU3_HUMAN cDNA FLJ56548, highly similar to Elongation factor	15	13	13	13	13	11	13	11	13	11	18.1	18.1	18.1	95.337	858	858;517;566;583;505;387;151;134;223;850;923;962;972;972;972	0	94.667	By MS/MS	By MS/MS	18.1	15	146980000	101100000	45885000	45	3266300	2246700	1019700	104370000	134900000	11	7	18				468	97;208;271;280;457;554;650;692;712;1644;1913;1999;2181	True;True;True;True;True;True;True;True;True;True;True;True;True	100;214;280;290;475;580;681;726;746;1738;2021;2110;2312	195;196;410;411;559;560;579;942;943;1142;1143;1390;1391;1468;1469;1506;1507;3675;3676;4327;4328;4529;4982;4983
A0A384NPQ2;Q06830;A0A0A0MSI0;B2R4P2;A0A0A0MRQ5	A0A384NPQ2;Q06830;A0A0A0MSI0;B2R4P2	14;14;13;12;6	14;14;13;12;6	11;11;10;9;3	Peroxiredoxin-1	PRDX1	tr|A0A384NPQ2|A0A384NPQ2_HUMAN Epididymis secretory sperm binding protein OS=Homo sapiens OX=9606 PE=2 SV=1;sp|Q06830|PRDX1_HUMAN Peroxiredoxin-1 OS=Homo sapiens OX=9606 GN=PRDX1 PE=1 SV=1;tr|A0A0A0MSI0|A0A0A0MSI0_HUMAN Peroxiredoxin-1 (Fragment) OS=Homo s	5	14	14	11	14	12	14	12	11	9	74.9	74.9	59.8	22.11	199	199;199;171;199;97	0	112.47	By MS/MS	By MS/MS	74.9	66.8	1371500000	962460000	409030000	15	91432000	64164000	27268000	974350000	1212500000	16	12	28				203	40;227;331;748;846;937;1317;1435;1664;1665;1671;1727;1924;2010	True;True;True;True;True;True;True;True;True;True;True;True;True;True	43;233;234;341;783;883;977;1373;1491;1758;1759;1765;1824;2033;2121	91;92;449;450;451;669;670;1594;1595;1797;1798;1982;1983;2882;2883;2884;2885;3134;3135;3136;3137;3714;3715;3726;3727;3849;3850;4352;4353;4560;4561
P14618;A0A8V8TNX9;V9HWB8;B4DNK4;A0A804F729;A0A804F6T5;A0A024R5Z9;B4DRT3;H3BTN5;A0A8V8TMM5;A0A024R609;Q8WUW7;H3BQ34;Q504U3;H3BTJ2;H3BUW1;H3BT25;Q9UKK4;H3BU13;Q9NYI7;Q9UN47;H3BN34;H3BQZ3;Q9UK31	P14618;A0A8V8TNX9;V9HWB8;B4DNK4;A0A804F729;A0A804F6T5;A0A024R5Z9;B4DRT3;H3BTN5;A0A8V8TMM5;A0A024R609;Q8WUW7;H3BQ34	16;16;16;14;13;13;13;12;12;11;10;10;10;6;5;5;5;3;2;2;2;1;1;1	16;16;16;14;13;13;13;12;12;11;10;10;10;6;5;5;5;3;2;2;2;1;1;1	16;16;16;14;13;13;13;12;12;11;10;10;10;6;5;5;5;3;2;2;2;1;1;1	Pyruvate kinase PKM;Pyruvate kinase	PKM;HEL-S-30;PKM2	sp|P14618|KPYM_HUMAN Pyruvate kinase PKM OS=Homo sapiens OX=9606 GN=PKM PE=1 SV=4;tr|A0A8V8TNX9|A0A8V8TNX9_HUMAN Pyruvate kinase OS=Homo sapiens OX=9606 GN=PKM PE=1 SV=1;tr|V9HWB8|V9HWB8_HUMAN Pyruvate kinase OS=Homo sapiens OX=9606 GN=HEL-S-30 PE=2 SV=1;t	24	16	16	16	14	12	14	12	14	12	36.5	36.5	36.5	57.936	531	531;605;531;457;605;566;531;511;485;344;345;343;281;366;168;162;151;56;82;55;47;51;69;56	0	167.47	By MS/MS	By MS/MS	34.1	26.6	299280000	192340000	106940000	33	9069100	5828600	3240500	210710000	303630000	19	13	32				253	416;417;670;795;823;824;1052;1074;1100;1156;1176;1494;1611;1706;1965;2252	True;True;True;True;True;True;True;True;True;True;True;True;True;True;True;True	432;433;702;832;860;861;1098;1120;1147;1205;1227;1564;1565;1697;1803;2076;2388	863;864;865;866;867;868;1431;1695;1696;1755;1756;1757;2237;2284;2285;2344;2345;2346;2476;2477;2478;2479;2538;2539;3265;3266;3267;3268;3551;3811;3812;4465;4466;5137
B4E1Q1;E9PS65;Q96BE0;E9PM13;Q96H53;Q9NZ87;Q9NWW3	B4E1Q1	15;5;5;4;4;1;1	1;0;0;0;0;0;0	1;0;0;0;0;0;0			tr|B4E1Q1|B4E1Q1_HUMAN cDNA FLJ55485, highly similar to Heat shock cognate 71 kDa protein OS=Homo sapiens OX=9606 PE=2 SV=1	7	15	1	1	15	13	1	0	1	0	32.1	1.8	1.8	55.02	501	501;223;269;150;219;129;129	0	7.2315	By MS/MS	By matching	32.1	30.1	2953400	2953400	0	24	123060	123060	0	2953400	0	1	0	1				330	207;288;588;592;957;958;1049;1050;1302;1509;1604;1634;1694;1800;1885	False;False;False;False;False;False;False;False;False;False;False;True;False;False;False	213;298;615;620;997;998;1095;1096;1358;1586;1689;1690;1724;1790;1902;1990	406;407;408;409;593;594;595;1201;1202;1213;1214;2017;2018;2019;2020;2021;2022;2231;2232;2233;2234;2860;2861;3312;3313;3535;3536;3537;3625;3779;3780;3781;3782;4010;4011;4241;4242;4243;4244
P02533;CON__P02533;K7ENV3	P02533;CON__P02533	26;26;2	19;19;2	2;2;0	Keratin, type I cytoskeletal 14	KRT14	sp|P02533|K1C14_HUMAN Keratin, type I cytoskeletal 14 OS=Homo sapiens OX=9606 GN=KRT14 PE=1 SV=4;	3	26	19	2	26	23	19	16	2	1	55.3	45.1	7.2	51.561	472	472;472;48	0	201.78	By MS/MS	By MS/MS	55.3	49.2	992360000	716730000	275630000	29	34219000	24715000	9504600	676680000	865190000	20	14	34			+	349	137;185;220;282;556;788;791;991;995;1023;1042;1139;1162;1164;1197;1278;1500;1543;1732;1763;1764;2026;2081;2218;2305;2323	False;True;True;True;True;True;True;True;True;True;True;False;False;False;False;True;True;True;True;True;True;True;False;True;False;True	142;191;226;292;582;825;828;1035;1039;1067;1088;1188;1211;1213;1248;1334;1574;1623;1624;1829;1863;1864;2137;2200;2351;2443;2444;2463	262;263;363;364;436;437;582;583;1146;1147;1680;1681;1682;1683;1688;1689;2122;2123;2133;2134;2185;2186;2220;2221;2436;2437;2438;2488;2489;2490;2495;2496;2581;2582;2583;2799;2800;3289;3290;3377;3378;3379;3380;3858;3918;3919;3920;3921;3922;4591;4592;4593;4594;4735;4736;4737;4738;5049;5050;5261;5262;5263;5264;5317
A8K7F6;P60842;A8K088;J3KT12;J3KTB5;Q59F68;E7EQG2;J3QR64;J3QS69;J3QL43;Q14240;B4DNH2;J3QLN6;J3KS25;B4E047;J3QKZ9;B4E102;Q9NZE6;B4DKP9;J3KSZ0;J3KTN0;J3KSN7;J3KT04;Q96B07;Q86WD0;E7EMV8;J3KS93;I3L3H2;A0A024R8W0;Q59GT8;B4DJX6;D3DSD6;F8WE11;E9PBH4;J3QQP0;Q5JWW0;P38919	A8K7F6;P60842;A8K088;J3KT12;J3KTB5;Q59F68;E7EQG2;J3QR64;J3QS69;J3QL43;Q14240;B4DNH2;J3QLN6	9;9;8;7;7;7;6;6;6;6;6;5;5;4;4;4;3;3;3;3;3;3;2;2;2;2;2;1;1;1;1;1;1;1;1;1;1	9;9;8;7;7;7;6;6;6;6;6;5;5;4;4;4;3;3;3;3;3;3;2;2;2;2;2;1;1;1;1;1;1;1;1;1;1	9;9;8;7;7;7;6;6;6;6;6;5;5;4;4;4;3;3;3;3;3;3;2;2;2;2;2;1;1;1;1;1;1;1;1;1;1	Eukaryotic initiation factor 4A-I;Eukaryotic initiation factor 4A-II;Eukaryotic initiation factor 4A-II, N-terminally processed	EIF4A1;EIF4A2	tr|A8K7F6|A8K7F6_HUMAN ATP-dependent RNA helicase OS=Homo sapiens OX=9606 PE=2 SV=1;sp|P60842|IF4A1_HUMAN Eukaryotic initiation factor 4A-I OS=Homo sapiens OX=9606 GN=EIF4A1 PE=1 SV=1;tr|A8K088|A8K088_HUMAN ATP-dependent RNA helicase OS=Homo sapiens OX=960	37	9	9	9	9	8	9	8	9	8	27.8	27.8	27.8	46.121	406	406;406;406;341;257;375;362;214;300;271;407;229;163;187;173;134;146;312;200;230;117;109;85;179;101;98;85;390;411;67;250;126;97;96;95;95;411	0	74.12	By MS/MS	By MS/MS	27.8	24.6	128900000	84772000	44128000	23	5604300	3685700	1918600	76092000	141550000	9	6	15				279	233;493;699;729;739;831;1089;1465;2233	True;True;True;True;True;True;True;True;True	240;513;733;763;774;868;1135;1525;2366	475;476;1018;1019;1480;1481;1540;1541;1542;1543;1570;1571;1769;1770;2322;2323;2324;2325;3202;5077;5078
P35527;CON__P35527;K7EQQ3	P35527;CON__P35527;K7EQQ3	31;31;18	30;30;18	30;30;18	Keratin, type I cytoskeletal 9	KRT9	sp|P35527|K1C9_HUMAN Keratin, type I cytoskeletal 9 OS=Homo sapiens OX=9606 GN=KRT9 PE=1 SV=3;;tr|K7EQQ3|K7EQQ3_HUMAN Keratin 9 OS=Homo sapiens OX=9606 GN=KRT9 PE=1 SV=1	3	31	30	30	31	28	30	27	30	27	56	56	56	62.064	623	623;623;390	0	323.31	By MS/MS	By MS/MS	56	53.6	5941200000	4385100000	1556200000	26	228510000	168660000	59853000	3849700000	5103000000	67	43	110			+	364	326;369;473;593;646;711;715;851;852;979;1013;1081;1162;1163;1192;1503;1544;1545;1630;1631;1658;1662;1666;1697;1755;1787;1915;2031;2037;2269;2270	True;True;True;True;True;True;True;True;True;True;True;True;False;True;True;True;True;True;True;True;True;True;True;True;True;True;True;True;True;True;True	336;380;492;621;622;677;745;749;888;889;1022;1023;1057;1127;1211;1212;1243;1579;1625;1626;1720;1721;1752;1756;1760;1793;1794;1853;1854;1855;1889;2023;2024;2143;2150;2151;2407;2408	659;660;661;733;734;976;977;978;979;1215;1216;1217;1374;1375;1376;1377;1502;1503;1504;1505;1511;1512;1811;1812;1813;1814;1815;1816;1817;1818;1819;1820;2093;2094;2095;2096;2097;2098;2099;2162;2163;2307;2308;2309;2310;2488;2489;2490;2491;2492;2493;2494;2569;2570;2571;3298;3299;3300;3301;3302;3303;3381;3382;3383;3384;3385;3616;3617;3618;3619;3620;3621;3701;3702;3703;3704;3711;3712;3716;3787;3788;378…
Q2VPJ6;K9JA46;P07900;Q8TBA7;Q86U12;O75322;Q96HX7;G3V2J8;Q58FG0	Q2VPJ6;K9JA46;P07900;Q8TBA7;Q86U12;O75322	11;11;11;10;9;7;5;3;2	6;6;6;6;6;5;4;1;2	6;6;6;6;6;5;4;1;2	Heat shock protein HSP 90-alpha	HSP90AA1;EL52	tr|Q2VPJ6|Q2VPJ6_HUMAN HSP90AA1 protein (Fragment) OS=Homo sapiens OX=9606 GN=HSP90AA1 PE=1 SV=1;tr|K9JA46|K9JA46_HUMAN Epididymis luminal secretory protein 52 OS=Homo sapiens OX=9606 GN=EL52 PE=2 SV=1;sp|P07900|HS90A_HUMAN Heat shock protein HSP 90-alpha	9	11	6	6	11	10	6	5	6	5	19.7	10.4	10.4	68.371	585	585;732;732;638;413;539;422;174;334	0	52.557	By MS/MS	By MS/MS	19.7	19.5	50221000	25593000	24629000	29	1731800	882510	849260	28235000	71515000	4	4	8				429	48;177;375;439;827;856;879;1588;1702;2366;2382	False;True;True;False;False;True;True;True;True;False;False	51;183;387;456;864;893;918;1672;1799;2515;2531	106;107;351;352;775;776;905;906;1762;1763;1827;1828;1880;1881;3502;3503;3804;5408;5409;5436;5437
P07355;A0A024R5Z7;V9HW65;H0YMW4;H0YN42;H0YMU9;H0YMD0;A6NMY6;H0YM50;H0YL33;H0YNB8;H0YKS4;B3KRQ1;H0YNP5;B4DNH8;H0YN28;A0A7I2V4P4;H0YMM1;H0YNA0;H0YKX9;H0YMT9;H0YLV6;H0YKZ7;H0YKL9;H0YKV8;H0YMD9;H0YKN4;H0YLE2	P07355;A0A024R5Z7;V9HW65;H0YMW4;H0YN42;H0YMU9;H0YMD0;A6NMY6;H0YM50;H0YL33;H0YNB8;H0YKS4;B3KRQ1;H0YNP5;B4DNH8;H0YN28	26;26;26;25;23;21;21;20;17;17;17;17;15;15;14;14;11;11;10;9;9;9;9;8;7;6;4;2	26;26;26;25;23;21;21;20;17;17;17;17;15;15;14;14;11;11;10;9;9;9;9;8;7;6;4;2	26;26;26;25;23;21;21;20;17;17;17;17;15;15;14;14;11;11;10;9;9;9;9;8;7;6;4;2	Annexin A2;Annexin;Putative annexin A2-like protein	ANXA2;HEL-S-270;ANXA2P2	sp|P07355|ANXA2_HUMAN Annexin A2 OS=Homo sapiens OX=9606 GN=ANXA2 PE=1 SV=2;tr|A0A024R5Z7|A0A024R5Z7_HUMAN Annexin OS=Homo sapiens OX=9606 GN=ANXA2 PE=2 SV=1;tr|V9HW65|V9HW65_HUMAN Annexin OS=Homo sapiens OX=9606 GN=HEL-S-270 PE=2 SV=1;tr|H0YMW4|H0YMW4_HUM	28	26	26	26	25	23	25	23	25	23	66.1	66.1	66.1	38.604	339	339;339;339;367;256;230;227;339;248;222;189;176;181;175;194;139;155;149;79;134;133;132;119;110;81;65;69;45	0	323.31	By MS/MS	By MS/MS	66.1	58.1	3805400000	2329800000	1475600000	23	165450000	101290000	64156000	2155700000	4516000000	44	31	75				45	61;156;274;293;327;328;352;755;817;1113;1315;1388;1656;1701;1742;1770;1862;1922;1943;1944;1973;1974;2023;2056;2060;2339	True;True;True;True;True;True;True;True;True;True;True;True;True;True;True;True;True;True;True;True;True;True;True;True;True;True	64;161;284;303;337;338;363;790;854;1160;1371;1444;1750;1798;1839;1871;1967;2031;2052;2053;2054;2055;2084;2085;2134;2171;2175;2479	126;127;128;129;130;131;300;301;570;571;601;602;662;663;664;665;702;703;1605;1606;1607;1608;1609;1610;1611;1612;1613;1614;1615;1744;1745;1746;2382;2879;2880;3015;3016;3017;3018;3697;3698;3796;3797;3798;3799;3800;3801;3802;3803;3876;3947;3948;4189;4345;4346;4347;4348;4349;4397;4398;4399;4400;4401;4402;4403;4404;4478;4479;4480;4481;4482;4483;4484;4485;4486;4487;4586;4587;4675;4676;4677;4678;4683;46…
H6VRG3;H6VRF8;H6VRG1;P04264;H6VRG0;CON__P04264;H6VRF9	H6VRG3;H6VRF8;H6VRG1;P04264;H6VRG0;CON__P04264;H6VRF9	45;45;45;45;44;43;41	42;42;42;42;41;40;38	0;0;0;0;0;0;0	Keratin, type II cytoskeletal 1	KRT1	tr|H6VRG3|H6VRG3_HUMAN Keratin, type II cytoskeletal 1 OS=Homo sapiens OX=9606 GN=KRT1 PE=3 SV=1;tr|H6VRF8|H6VRF8_HUMAN Keratin, type II cytoskeletal 1 OS=Homo sapiens OX=9606 GN=KRT1 PE=3 SV=1;tr|H6VRG1|H6VRG1_HUMAN Keratin, type II cytoskeletal 1 OS=Homo	7	45	42	0	44	41	41	38	0	0	53.4	53.4	0	66.11	644	644;644;645;644;644;644;644	0	323.31	By MS/MS	By MS/MS	53.4	50.6	18429000000	13022000000	5406900000	31	594480000	420060000	174410000	12370000000	16083000000	105	71	176			+	412	57;58;201;202;404;411;614;615;645;710;918;1084;1123;1151;1318;1319;1378;1379;1499;1556;1557;1560;1561;1583;1603;1669;1670;1728;1762;1785;1808;1816;1826;1843;1844;1852;1853;1854;2004;2005;2032;2050;2051;2357;2360	True;True;True;True;True;True;False;True;True;True;False;True;True;True;True;True;True;True;True;True;True;True;True;True;True;True;True;True;True;True;True;True;True;True;True;True;True;True;True;True;True;True;True;False;True	60;61;207;208;417;418;425;426;644;645;676;744;958;1130;1170;1200;1374;1375;1434;1435;1572;1573;1637;1638;1641;1642;1665;1666;1667;1688;1763;1764;1825;1862;1887;1911;1920;1930;1948;1949;1957;1958;1959;2115;2116;2144;2165;2166;2506;2509	119;120;121;122;397;398;399;835;836;837;847;848;849;850;1279;1280;1281;1282;1283;1365;1366;1367;1368;1369;1370;1371;1372;1373;1500;1501;1947;1948;1949;1950;2313;2396;2397;2398;2399;2463;2464;2465;2466;2467;2468;2469;2886;2887;2888;2889;2890;2891;2892;2998;2999;3000;3001;3002;3003;3280;3281;3282;3283;3284;3285;3286;3287;3288;3408;3409;3410;3411;3412;3413;3414;3415;3422;3423;3424;3425;3426;3427;348…
Q8WVW9;P49458	Q8WVW9;P49458	1;1	1;1	1;1	Signal recognition particle 9 kDa protein	SRP9	tr|Q8WVW9|Q8WVW9_HUMAN Similar to signal recognition particle 9kD (Fragment) OS=Homo sapiens OX=9606 PE=2 SV=1;sp|P49458|SRP09_HUMAN Signal recognition particle 9 kDa protein OS=Homo sapiens OX=9606 GN=SRP9 PE=1 SV=2	2	1	1	1	1	1	1	1	1	1	24.4	24.4	24.4	5.2561	45	45;86	0	11.289	By MS/MS	By MS/MS	24.4	24.4	4712200	4712200	0	4	1178100	1178100	0	4712200	0	1	1	2				489	2295	TRUE	2433	5240;5241
A0A5C2GG43	A0A5C2GG43	1	1	1			tr|A0A5C2GG43|A0A5C2GG43_HUMAN IG c988_heavy_IGHV3-23_IGHD4-17_IGHJ4 (Fragment) OS=Homo sapiens OX=9606 PE=2 SV=1	1	1	1	1	1	1	1	1	1	1	15.6	15.6	15.6	13.189	122	122	0	7.9605	By MS/MS	By matching	15.6	15.6	356340000	355820000	516900	4	89084000	88955000	129220	0	1556400	1	0	1				229	409	TRUE	423	844;845
A0AVP6;Q5H8X8;O95399	A0AVP6;Q5H8X8;O95399	1;1;1	1;1;1	1;1;1	Urotensin-2	UTS2	tr|A0AVP6|A0AVP6_HUMAN UTS2 protein OS=Homo sapiens OX=9606 GN=UTS2 PE=2 SV=1;tr|Q5H8X8|Q5H8X8_HUMAN Urotensin 2 OS=Homo sapiens OX=9606 GN=UTS2 PE=1 SV=1;sp|O95399|UTS2_HUMAN Urotensin-2 OS=Homo sapiens OX=9606 GN=UTS2 PE=1 SV=1	3	1	1	1	1	1	1	1	1	1	8.5	8.5	8.5	10.994	94	94;139;124	0.0057915	6.1612	By MS/MS	By MS/MS	8.5	8.5	64223000	59746000	4476900	6	10704000	9957700	746150	0	13480000	1	1	2				258	1405	TRUE	1461	3084;3085
I3L1H9;I3L3X0;A0A0U1RRM3;A0A0U1RQF6;A0A0C4DGN4;A0A0U1RQZ6;C3PTT6;G8H6I3;Q96DA0	I3L1H9;I3L3X0;A0A0U1RRM3;A0A0U1RQF6;A0A0C4DGN4;A0A0U1RQZ6;C3PTT6;G8H6I3;Q96DA0	2;2;2;2;2;2;2;2;2	2;2;2;2;2;2;2;2;2	2;2;2;2;2;2;2;2;2	Zymogen granule protein 16 homolog B	ZG16B;PAUF;EECP	tr|I3L1H9|I3L1H9_HUMAN Zymogen granule protein 16B OS=Homo sapiens OX=9606 GN=ZG16B PE=4 SV=2;tr|I3L3X0|I3L3X0_HUMAN Zymogen granule protein 16B OS=Homo sapiens OX=9606 GN=ZG16B PE=4 SV=2;tr|A0A0U1RRM3|A0A0U1RRM3_HUMAN Zymogen granule protein 16 homolog B	9	2	2	2	2	2	2	2	2	2	48.1	48.1	48.1	5.6105	52	52;60;69;95;172;178;196;208;208	0	17.896	By MS/MS	By MS/MS	48.1	48.1	29476000	27186000	2290500	4	7369100	6796400	572620	26501000	7581500	3	1	4				112	2290;2370	True;True	2428;2519	5233;5234;5414;5415;5416
J3KN29;O00233	J3KN29;O00233	1;1	1;1	1;1	26S proteasome non-ATPase regulatory subunit 9	PSMD9	tr|J3KN29|J3KN29_HUMAN 26S proteasome non-ATPase regulatory subunit 9 OS=Homo sapiens OX=9606 GN=PSMD9 PE=1 SV=1;sp|O00233|PSMD9_HUMAN 26S proteasome non-ATPase regulatory subunit 9 OS=Homo sapiens OX=9606 GN=PSMD9 PE=1 SV=3	2	1	1	1	1	1	1	1	1	1	5.4	5.4	5.4	24.553	222	222;223	0	10.848	By MS/MS	By matching	5.4	5.4	6718100	5982300	735820	11	610740	543850	66893	0	2215600	1	0	1				420	758	TRUE	793	1619;1620
K7EL89;P19623	K7EL89;P19623	1;1	1;1	1;1	Spermidine synthase	SRM	tr|K7EL89|K7EL89_HUMAN Spermidine synthase (Fragment) OS=Homo sapiens OX=9606 GN=SRM PE=1 SV=1;sp|P19623|SPEE_HUMAN Spermidine synthase OS=Homo sapiens OX=9606 GN=SRM PE=1 SV=1	2	1	1	1	1	1	1	1	1	1	12	12	12	9.2114	83	83;302	0.0075047	6.057	By MS/MS	By matching	12	12	5042900	4411700	631230	5	1008600	882340	126250	0	1900700	1	0	1				426	15	TRUE	16	34;35
A0A024R897;B3KPC7;Q9BPX5	A0A024R897;B3KPC7;Q9BPX5	1;1;1	1;1;1	1;1;1	Actin-related protein 2/3 complex subunit 5;Actin-related protein 2/3 complex subunit 5-like protein	ARPC5L	tr|A0A024R897|A0A024R897_HUMAN Actin-related protein 2/3 complex subunit 5 OS=Homo sapiens OX=9606 GN=ARPC5L PE=2 SV=1;tr|B3KPC7|B3KPC7_HUMAN Actin-related protein 2/3 complex subunit 5 OS=Homo sapiens OX=9606 PE=2 SV=1;sp|Q9BPX5|ARP5L_HUMAN Actin-related	3	1	1	1	1	1	1	1	1	1	7.8	7.8	7.8	16.941	153	153;153;153	0	6.7221	By MS/MS	By matching	7.8	7.8	5337400	4636800	700610	9	593050	515200	77845	0	2109600	1	0	1				56	132	TRUE	137	254;255
B4DVK5;B4DQ39;B3KVF0;B1AHB1;Q53FG5;B1AHB0;A8K521;P33992;B1AHB2;B1AHA9	B4DVK5;B4DQ39;B3KVF0;B1AHB1;Q53FG5;B1AHB0;A8K521;P33992;B1AHB2;B1AHA9	2;2;2;2;2;2;2;2;1;1	2;2;2;2;2;2;2;2;1;1	2;2;2;2;2;2;2;2;1;1	DNA helicase;DNA replication licensing factor MCM5	MCM5	tr|B4DVK5|B4DVK5_HUMAN DNA replication licensing factor MCM5 OS=Homo sapiens OX=9606 PE=2 SV=1;tr|B4DQ39|B4DQ39_HUMAN DNA replication licensing factor MCM5 OS=Homo sapiens OX=9606 PE=2 SV=1;tr|B3KVF0|B3KVF0_HUMAN DNA replication licensing factor MCM5 OS=Ho	10	2	2	2	2	2	2	2	2	2	6.1	6.1	6.1	44.981	412	412;643;691;691;734;734;734;734;150;230	0	14.39	By MS/MS	By matching	6.1	6.1	10485000	9011300	1473500	29	361550	310730	50812	8981900	4466300	2	0	2				277	1008;2231	True;True	1052;2364	2154;2155;5073;5074
P62979;F5H388;F5H747;F5GXK7;J3QKN0;Q5PY61;Q5U5U6;Q9UFQ0;Q96C32;Q96MH4;L8B196;L8B4I8;Q96H31;L8B4R0;A8K674;L8B4J3;L8B4M0;L8B4Z6;Q66K58;Q59EM9;Q5RKT7;B2RDW1;P62987;P0CG48;J3QS39;Q5UGI3;B4DV12;F5H265;J3QTR3;P0CG47;A0A248RGE3;F5H2Z3;F5GYU3;Q3MIH3;F5H6Q2;M0R1M6;Q49A90;M0R2S1;M0R1V7;F5GZ39;J3QSA3;Q8WYN9	P62979;F5H388;F5H747;F5GXK7;J3QKN0;Q5PY61;Q5U5U6;Q9UFQ0;Q96C32;Q96MH4;L8B196;L8B4I8;Q96H31;L8B4R0;A8K674;L8B4J3;L8B4M0;L8B4Z6;Q66K58;Q59EM9;Q5RKT7;B2RDW1;P62987;P0CG48;J3QS39;Q5UGI3;B4DV12;F5H265;J3QTR3;P0CG47;A0A248RGE3;F5H2Z3;F5GYU3;Q3MIH3;F5H6Q2;M0R1M6;Q49A90;M0R2S1;M0R1V7;F5GZ39;J3QSA3	5;5;5;5;5;5;5;5;5;5;5;5;5;5;5;5;5;5;5;5;5;5;5;5;5;5;5;5;5;5;5;5;5;5;5;4;4;4;4;3;3;2	5;5;5;5;5;5;5;5;5;5;5;5;5;5;5;5;5;5;5;5;5;5;5;5;5;5;5;5;5;5;5;5;5;5;5;4;4;4;4;3;3;2	5;5;5;5;5;5;5;5;5;5;5;5;5;5;5;5;5;5;5;5;5;5;5;5;5;5;5;5;5;5;5;5;5;5;5;4;4;4;4;3;3;2	Ubiquitin-40S ribosomal protein S27a;Ubiquitin;40S ribosomal protein S27a;Ubiquitin-60S ribosomal protein L40;Ubiquitin;60S ribosomal protein L40;Polyubiquitin-C;Ubiquitin;Polyubiquitin-B;Ubiquitin	RPS27A;UBC;UBB;DKFZp434K0435;UbC;HEL112;UBA52	sp|P62979|RS27A_HUMAN Ubiquitin-ribosomal protein eS31 fusion protein OS=Homo sapiens OX=9606 GN=RPS27A PE=1 SV=2;tr|F5H388|F5H388_HUMAN Ubiquitin C (Fragment) OS=Homo sapiens OX=9606 GN=UBC PE=1 SV=1;tr|F5H747|F5H747_HUMAN Ubiquitin C (Fragment) OS=Homo s	42	5	5	5	5	5	5	5	5	5	30.1	30.1	30.1	17.965	156	156;155;160;169;206;229;229;239;305;388;533;533;546;609;609;685;685;685;698;1309;156;156;128;685;93;153;153;149;106;229;145;136;134;128;122;114;95;138;63;61;43;121	0	52.139	By MS/MS	By MS/MS	30.1	30.1	459890000	393440000	66451000	6	76648000	65573000	11075000	404470000	188350000	7	3	10				170	458;545;1012;2020;2041	True;True;True;True;True	476;571;1056;2131;2156	944;945;1125;1126;1127;1128;1129;2160;2161;4582;4583;4641;4642
Q59EH3;P24666;F2Z2Q9;O75702;G5E9R5;D3YTI2;A0A140VK37	Q59EH3;P24666;F2Z2Q9;O75702;G5E9R5;D3YTI2;A0A140VK37	2;2;1;1;1;1;1	2;2;1;1;1;1;1	2;2;1;1;1;1;1	Low molecular weight phosphotyrosine protein phosphatase	ACP1	tr|Q59EH3|Q59EH3_HUMAN Low molecular weight phosphotyrosine protein phosphatase (Fragment) OS=Homo sapiens OX=9606 PE=2 SV=1;sp|P24666|PPAC_HUMAN Low molecular weight phosphotyrosine protein phosphatase OS=Homo sapiens OX=9606 GN=ACP1 PE=1 SV=3;tr|F2Z2Q9|F	7	2	2	2	2	2	2	2	2	2	12.1	12.1	12.1	18.698	165	165;158;70;73;80;85;112	0	12.478	By MS/MS	By matching	12.1	12.1	17725000	15159000	2566400	9	1969400	1684300	285150	14798000	8087800	2	0	2				474	919;1876	True;True	959;1981	1951;1952;4226;4227
A0A8V8TQU8;B3KQ51;A0A8V8TQA1;Q8WZ56;Q6I9T8;Q5U0I7;B3KUN1;B3KRM2;A0A140VJS0;A0A8V8TRB3;P67775;P62714;H0YC23;H0YBN9	A0A8V8TQU8;B3KQ51;A0A8V8TQA1;Q8WZ56;Q6I9T8;Q5U0I7;B3KUN1;B3KRM2;A0A140VJS0;A0A8V8TRB3;P67775;P62714;H0YC23	3;3;3;3;3;3;3;3;3;3;3;3;2;1	3;3;3;3;3;3;3;3;3;3;3;3;2;1	3;3;3;3;3;3;3;3;3;3;3;3;2;1	Serine/threonine-protein phosphatase;Serine/threonine-protein phosphatase 2A catalytic subunit alpha isoform;Serine/threonine-protein phosphatase 2A catalytic subunit beta isoform	PPP2CA;PPP2CB	tr|A0A8V8TQU8|A0A8V8TQU8_HUMAN Serine/threonine-protein phosphatase OS=Homo sapiens OX=9606 GN=PPP2CA PE=1 SV=1;tr|B3KQ51|B3KQ51_HUMAN Serine/threonine-protein phosphatase OS=Homo sapiens OX=9606 GN=PPP2CA PE=1 SV=1;tr|A0A8V8TQA1|A0A8V8TQA1_HUMAN Serine/th	14	3	3	3	3	3	3	3	3	3	20.9	20.9	20.9	27.714	239	239;244;252;309;309;309;309;309;309;317;309;309;124;52	0	37.175	By MS/MS	By matching	20.9	20.9	22215000	18793000	3422300	12	1851300	1566100	285190	19444000	9653600	3	0	3				146	676;1626;2428	True;True;True	709;1714;2578	1442;1443;3594;3595;5568;5569
A7YDK7;A0A804HJ46;D0EKE5;C8CHN4;D5LTB3;D0EKE6;D0EKE4;C8CK05;C8CK04;C0JXB8;C0JXB9;B7SBB1;A0A804HKH9;A0A804HKL7;A0A804HKK3;D2CVN5;E9PMH2;A5JGZ4;O00170	A7YDK7;A0A804HJ46;D0EKE5;C8CHN4;D5LTB3;D0EKE6;D0EKE4;C8CK05;C8CK04;C0JXB8;C0JXB9;B7SBB1;A0A804HKH9;A0A804HKL7;A0A804HKK3;D2CVN5;E9PMH2;A5JGZ4;O00170	1;1;1;1;1;1;1;1;1;1;1;1;1;1;1;1;1;1;1	1;1;1;1;1;1;1;1;1;1;1;1;1;1;1;1;1;1;1	1;1;1;1;1;1;1;1;1;1;1;1;1;1;1;1;1;1;1	AH receptor-interacting protein	AIP	tr|A7YDK7|A7YDK7_HUMAN Aryl hydrocarbon receptor interacting protein (Fragment) OS=Homo sapiens OX=9606 GN=AIP PE=4 SV=1;tr|A0A804HJ46|A0A804HJ46_HUMAN Aryl hydrocarbon receptor interacting protein OS=Homo sapiens OX=9606 GN=AIP PE=1 SV=1;tr|D0EKE5|D0EKE5_	19	1	1	1	1	1	1	1	1	1	28	28	28	5.5053	50	50;207;337;330;330;330;330;330;330;330;330;329;315;271;270;270;267;368;330	0	8.4095	By MS/MS	By matching	28	28	2213700	1828900	384780	3	737890	609630	128260	0	1158600	1	0	1				249	2226	TRUE	2359	5064;5065
Q53GM9;B2R9B4;A0A0S2Z595;P15407	Q53GM9;B2R9B4;A0A0S2Z595;P15407	1;1;1;1	1;1;1;1	1;1;1;1	Fos-related antigen 1	FOSL1	tr|Q53GM9|Q53GM9_HUMAN FOS-like antigen 1 variant (Fragment) OS=Homo sapiens OX=9606 PE=2 SV=1;tr|B2R9B4|B2R9B4_HUMAN cDNA, FLJ94314, highly similar to Homo sapiens FOS-like antigen 1 (FOSL1), mRNA OS=Homo sapiens OX=9606 PE=2 SV=1;tr|A0A0S2Z595|A0A0S2Z595	4	1	1	1	1	1	1	1	1	1	6.3	6.3	6.3	29.427	271	271;271;271;271	0.0040486	6.2975	By MS/MS	By matching	6.3	6.3	3916700	3226100	690560	8	489590	403270	86320	0	2079300	1	0	1				132	517	TRUE	538	1060;1061
Q6IB71;A0A140VK43;P25788	Q6IB71;A0A140VK43;P25788	1;1;1	1;1;1	1;1;1	Proteasome subunit alpha type;Proteasome subunit alpha type-3	PSMA3	tr|Q6IB71|Q6IB71_HUMAN Proteasome subunit alpha type OS=Homo sapiens OX=9606 GN=PSMA3 PE=2 SV=1;tr|A0A140VK43|A0A140VK43_HUMAN Proteasome subunit alpha type OS=Homo sapiens OX=9606 PE=2 SV=1;sp|P25788|PSA3_HUMAN Proteasome subunit alpha type-3 OS=Homo sapi	3	1	1	1	1	1	1	1	1	1	4.7	4.7	4.7	28.415	255	255;255;255	0	7.0826	By MS/MS	By MS/MS	4.7	4.7	5042300	4141800	900510	13	387870	318600	69270	0	2711500	1	0	1				156	246	TRUE	253	494;495
B7Z9C4;A0A3B3ITB8;B4E1E0;A0A8Q3WL40;A0A3B3IRQ8;A0A3B3ITF6;A0A8Q3WKZ7;B4DMB5;A0A3B3IRI2;P17812	B7Z9C4;A0A3B3ITB8;B4E1E0;A0A8Q3WL40;A0A3B3IRQ8;A0A3B3ITF6;A0A8Q3WKZ7;B4DMB5;A0A3B3IRI2;P17812	1;1;1;1;1;1;1;1;1;1	1;1;1;1;1;1;1;1;1;1	1;1;1;1;1;1;1;1;1;1	CTP synthase;CTP synthase 1	CTPS1	tr|B7Z9C4|B7Z9C4_HUMAN cDNA FLJ54863, highly similar to CTP synthase 1 OS=Homo sapiens OX=9606 PE=2 SV=1;tr|A0A3B3ITB8|A0A3B3ITB8_HUMAN CTP synthase 1 OS=Homo sapiens OX=9606 GN=CTPS1 PE=1 SV=1;tr|B4E1E0|B4E1E0_HUMAN CTP synthase OS=Homo sapiens OX=9606 GN	10	1	1	1	1	1	1	1	1	1	3.8	3.8	3.8	35.253	314	314;335;435;445;451;461;491;497;564;591	0.0059406	6.2291	By MS/MS	By matching	3.8	3.8	3074600	2481500	593140	14	219610	177250	42367	0	1786000	0	0	0				212	754	TRUE	789	1603;1604
F8W0G4;F8VXH9;B4DRD7;H3BRU6;B4DLC0;F8VZX2;A0A384N6B9;Q15366;F8W1G6;J3QT27;Q5MJP6;E9PFP8;P57721;H3BND9	F8W0G4;F8VXH9;B4DRD7;H3BRU6;B4DLC0;F8VZX2;A0A384N6B9;Q15366;F8W1G6;J3QT27;Q5MJP6;E9PFP8;P57721	4;4;4;4;4;4;4;4;3;3;3;3;3;1	2;2;2;2;2;2;2;2;2;1;1;1;1;1	2;2;2;2;2;2;2;2;2;1;1;1;1;1	Poly(rC)-binding protein 2;Poly(rC)-binding protein 3	PCBP2;PCBP3	tr|F8W0G4|F8W0G4_HUMAN Poly(rC) binding protein 2 (Fragment) OS=Homo sapiens OX=9606 GN=PCBP2 PE=1 SV=1;tr|F8VXH9|F8VXH9_HUMAN Poly(rC) binding protein 2 (Fragment) OS=Homo sapiens OX=9606 GN=PCBP2 PE=1 SV=1;tr|B4DRD7|B4DRD7_HUMAN cDNA FLJ54752, highly sim	14	4	2	2	4	4	2	2	2	2	36.7	17.1	17.1	16.637	158	158;160;282;301;301;321;366;365;202;322;361;361;371;112	0	18.31	By MS/MS	By MS/MS	36.7	36.7	74981000	60495000	14486000	9	8331200	6721600	1609600	60584000	43529000	2	2	4				195	544;972;1002;1441	False;True;False;True	570;1015;1046;1497	1122;1123;1124;2083;2084;2145;2146;3146;3147
Q75MN1;A0A6Q8PH49;A0A6Q8PF45;A0A6Q8PFZ6;H7C443;A0A6Q8PHI7;A0A6Q8PGW4;A0A6Q8PGI6;A0A6Q8PGA8;A0A6Q8PHH9;A0A6Q8PGZ8;P41250	Q75MN1;A0A6Q8PH49;A0A6Q8PF45;A0A6Q8PFZ6;H7C443;A0A6Q8PHI7;A0A6Q8PGW4;A0A6Q8PGI6;A0A6Q8PGA8;A0A6Q8PHH9;A0A6Q8PGZ8;P41250	1;1;1;1;1;1;1;1;1;1;1;1	1;1;1;1;1;1;1;1;1;1;1;1	1;1;1;1;1;1;1;1;1;1;1;1	Glycine--tRNA ligase	GARS	tr|Q75MN1|Q75MN1_HUMAN Uncharacterized protein GARS (Fragment) OS=Homo sapiens OX=9606 GN=GARS PE=4 SV=1;tr|A0A6Q8PH49|A0A6Q8PH49_HUMAN Glycine--tRNA ligase OS=Homo sapiens OX=9606 GN=GARS1 PE=1 SV=1;tr|A0A6Q8PF45|A0A6Q8PF45_HUMAN Glycine--tRNA ligase OS=H	12	1	1	1	1	1	1	1	1	1	13.3	13.3	13.3	10.88	98	98;350;350;546;570;606;616;672;683;705;745;739	0.0021186	6.5644	By MS/MS	By matching	13.3	13.3	4327800	3465500	862310	6	721300	577590	143720	0	2596400	1	0	1				234	1335	TRUE	1391	2921;2922
D3WYY8;R9Y478;Q5S971;V9J3S1;V9J128;U5Z9R9;U5Z487;U3LSI8;U3L556;T1SWS8;T1Q632;W8D1X2;V9J3C6;V9JPM6;Q4GW12;Q4GVP5;Q4GQP0;J7FG21;I6UIH6;I6PZI4;I6PRP7;I6N6Q6;I3Q4M2;V9K571;V9JD22;I2E7Z7;H9T3W9;Q5SB08;Q7Y6M3;Q7Y626;Q6VJJ3;Q6VJD8;Q6VIG7;Q6RQ80;Q6RNN7;Q6RKW8;Q6R0V6;Q5XRW8;Q5SAP1;I3PYD8;Q5SA98;Q8WCW3;Q9B138;Q9B2U8;R9Y412;X2CK15;X2C841;W8DFH5;W8DBX9;W8D4U9;A0A0E3JG40;A0A342YDT1;Q7YCE6;A0A1B1PEN9;Q0Z7D8;Q0…	D3WYY8;R9Y478;Q5S971;V9J3S1;V9J128;U5Z9R9;U5Z487;U3LSI8;U3L556;T1SWS8;T1Q632;W8D1X2;V9J3C6;V9JPM6;Q4GW12;Q4GVP5;Q4GQP0;J7FG21;I6UIH6;I6PZI4;I6PRP7;I6N6Q6;I3Q4M2;V9K571;V9JD22;I2E7Z7;H9T3W9;Q5SB08;Q7Y6M3;Q7Y626;Q6VJJ3;Q6VJD8;Q6VIG7;Q6RQ80;Q6RNN7;Q6RKW8;Q6R0V6;Q5XRW8;Q5SAP1;I3PYD8;Q5SA98;Q8WCW3;Q9B138;Q9B2U8;R9Y412;X2CK15;X2C841;W8DFH5;W8DBX9;W8D4U9;A0A0E3JG40;A0A342YDT1;Q7YCE6;A0A1B1PEN9;Q0Z7D8;Q0…	1;1;1;1;1;1;1;1;1;1;1;1;1;1;1;1;1;1;1;1;1;1;1;1;1;1;1;1;1;1;1;1;1;1;1;1;1;1;1;1;1;1;1;1;1;1;1;1;1;1;1;1;1;1;1;1;1;1;1;1;1;1;1;1;1;1;1;1;1;1;1;1;1;1;1;1;1;1;1;1;1;1;1;1;1;1;1;1;1;1;1;1;1;1;1;1;1;1;1;1;1;1;1;1;1;1;1;1;1;1;1;1;1;1;1;1;1;1;1;1;1;1;1;1;1;1;1;1;1;1;1;1;1;1;1;1;1;1;1;1;1;1;1;1;1;1;1;1;1;1;1;1;1;1;1;1;1;1;1;1;1;1;1;1;1;1;1;1;1;1;1;1;1;1;1;1;1;1;1;1;1;1;1;1;1;1;1;1;1;1;1;1;1;1;1;1;1;1;1;1…	1;1;1;1;1;1;1;1;1;1;1;1;1;1;1;1;1;1;1;1;1;1;1;1;1;1;1;1;1;1;1;1;1;1;1;1;1;1;1;1;1;1;1;1;1;1;1;1;1;1;1;1;1;1;1;1;1;1;1;1;1;1;1;1;1;1;1;1;1;1;1;1;1;1;1;1;1;1;1;1;1;1;1;1;1;1;1;1;1;1;1;1;1;1;1;1;1;1;1;1;1;1;1;1;1;1;1;1;1;1;1;1;1;1;1;1;1;1;1;1;1;1;1;1;1;1;1;1;1;1;1;1;1;1;1;1;1;1;1;1;1;1;1;1;1;1;1;1;1;1;1;1;1;1;1;1;1;1;1;1;1;1;1;1;1;1;1;1;1;1;1;1;1;1;1;1;1;1;1;1;1;1;1;1;1;1;1;1;1;1;1;1;1;1;1;1;1;1;1;1…	1;1;1;1;1;1;1;1;1;1;1;1;1;1;1;1;1;1;1;1;1;1;1;1;1;1;1;1;1;1;1;1;1;1;1;1;1;1;1;1;1;1;1;1;1;1;1;1;1;1;1;1;1;1;1;1;1;1;1;1;1;1;1;1;1;1;1;1;1;1;1;1;1;1;1;1;1;1;1;1;1;1;1;1;1;1;1;1;1;1;1;1;1;1;1;1;1;1;1;1;1;1;1;1;1;1;1;1;1;1;1;1;1;1;1;1;1;1;1;1;1;1;1;1;1;1;1;1;1;1;1;1;1;1;1;1;1;1;1;1;1;1;1;1;1;1;1;1;1;1;1;1;1;1;1;1;1;1;1;1;1;1;1;1;1;1;1;1;1;1;1;1;1;1;1;1;1;1;1;1;1;1;1;1;1;1;1;1;1;1;1;1;1;1;1;1;1;1;1;1…	Cytochrome c oxidase subunit 2	COX2;COII;cox2;MT-CO2	tr|D3WYY8|D3WYY8_HUMAN Cytochrome c oxidase subunit 2 (Fragment) OS=Homo sapiens OX=9606 PE=4 SV=1;tr|R9Y478|R9Y478_HUMAN Cytochrome c oxidase subunit 2 OS=Homo sapiens OX=9606 GN=COX2 PE=3 SV=1;tr|Q5S971|Q5S971_HUMAN Cytochrome c oxidase subunit 2 OS=Homo	414	1	1	1	1	1	1	1	1	1	26.3	26.3	26.3	4.274	38	38;227;227;227;227;227;227;227;227;227;227;227;227;227;227;227;227;227;227;227;227;227;227;227;227;227;227;227;227;227;227;227;227;227;227;227;227;227;227;227;227;227;227;227;227;227;227;227;227;227;227;227;227;227;227;227;227;227;227;227;227;227;227;227;227;227;227;227;227;227;227;227;227;227;227;227;227;227;227;227;227;227;227;227;227;227;227;227;227;227;227;88;227;227;227;227;227;227;227;227;2…	0.0021142	6.5588	By MS/MS	By matching	26.3	26.3	11164000	8854600	2309000	4	2790900	2213600	577250	0	6952500	1	0	1				0	2316	TRUE	2455	5283;5284
B4DF70;V9HW12;P32119;A6NIW5;A0A024R7F2	B4DF70;V9HW12;P32119;A6NIW5	8;8;8;4;1	7;7;7;4;1	7;7;7;4;1	Peroxiredoxin-2	HEL-S-2a;PRDX2	tr|B4DF70|B4DF70_HUMAN cDNA FLJ60461, highly similar to Peroxiredoxin-2 OS=Homo sapiens OX=9606 PE=2 SV=1;tr|V9HW12|V9HW12_HUMAN Epididymis secretory sperm binding protein Li 2a OS=Homo sapiens OX=9606 GN=HEL-S-2a PE=2 SV=1;sp|P32119|PRDX2_HUMAN Peroxiredo	5	8	7	7	8	8	7	7	7	7	38.3	32.2	32.2	20.107	183	183;198;198;136;142	0	59.35	By MS/MS	By MS/MS	38.3	38.3	153040000	120480000	32560000	12	12754000	10040000	2713300	109140000	109390000	8	4	12				310	456;749;939;1090;1382;1671;1923;1971	True;True;True;True;True;False;True;True	474;784;979;1136;1438;1765;2032;2082	940;941;1596;1597;1985;1986;2326;2327;2328;3007;3008;3726;3727;4350;4351;4475;4476
B4DRA5;B4DJW8;A0A2R8YFH5;Q15437;A0A2R8YF30;A0A2R8Y633;A0A2R8Y7S7;Q5QPE1;Q5QPE2;B4DS04	B4DRA5;B4DJW8;A0A2R8YFH5;Q15437;A0A2R8YF30;A0A2R8Y633;A0A2R8Y7S7;Q5QPE1;Q5QPE2;B4DS04	2;2;2;2;1;1;1;1;1;1	2;2;2;2;1;1;1;1;1;1	2;2;2;2;1;1;1;1;1;1	Protein transport protein Sec23B	SEC23B	tr|B4DRA5|B4DRA5_HUMAN Protein transport protein SEC23 OS=Homo sapiens OX=9606 PE=2 SV=1;tr|B4DJW8|B4DJW8_HUMAN Protein transport protein SEC23 OS=Homo sapiens OX=9606 PE=2 SV=1;tr|A0A2R8YFH5|A0A2R8YFH5_HUMAN Protein transport protein SEC23 OS=Homo sapiens	10	2	2	2	2	2	2	2	2	2	3.2	3.2	3.2	83.809	742	742;749;749;767;32;52;59;246;331;366	0	13.47	By MS/MS	By MS/MS	3.2	3.2	3615500	2844400	771020	38	95144	74854	20290	2844800	2321200	2	0	2				177	72;238	True;True	75;245	151;152;481;482
M0QYE0;M0R0I3;B7Z7W3;Q3V639;Q8IZ09;B7Z7M7;D3DRJ2;B7Z1K6;Q9UQD4;Q6FGM0;Q99962;Q99961	M0QYE0;M0R0I3;B7Z7W3;Q3V639;Q8IZ09;B7Z7M7;D3DRJ2;B7Z1K6;Q9UQD4;Q6FGM0;Q99962;Q99961	1;1;1;1;1;1;1;1;1;1;1;1	1;1;1;1;1;1;1;1;1;1;1;1	1;1;1;1;1;1;1;1;1;1;1;1	Endophilin-A1;Endophilin-A2	SH3GL1;SH3GL2	tr|M0QYE0|M0QYE0_HUMAN SH3 domain containing GRB2 like 1, endophilin A2 (Fragment) OS=Homo sapiens OX=9606 GN=SH3GL1 PE=1 SV=8;tr|M0R0I3|M0R0I3_HUMAN SH3 domain containing GRB2 like 1, endophilin A2 (Fragment) OS=Homo sapiens OX=9606 GN=SH3GL1 PE=1 SV=1;tr	12	1	1	1	1	1	1	1	1	1	9.4	9.4	9.4	14.245	128	128;139;190;247;279;305;317;342;353;368;352;368	0	10.733	By MS/MS	By MS/MS	9.4	9.4	6259700	4881400	1378200	8	782460	610180	172280	0	4149900	1	1	2				333	2014	TRUE	2125	4567;4568
H0UI83;B0YJ74;Q05DH1;A0A0K0K1K4;O14818;Q8TAA3;F5GY34;H0Y586;Q4G1B8;A0A087WYS6	H0UI83;B0YJ74;Q05DH1;A0A0K0K1K4;O14818;Q8TAA3;F5GY34;H0Y586;Q4G1B8;A0A087WYS6	2;2;2;2;2;2;1;1;1;1	2;2;2;2;2;2;1;1;1;1	2;2;2;2;2;2;1;1;1;1	Proteasome subunit alpha type;Proteasome subunit alpha type-7;Proteasome subunit alpha type-7-like	hCG_41772;PSMA8;PSMA7	tr|H0UI83|H0UI83_HUMAN Proteasome subunit alpha type OS=Homo sapiens OX=9606 GN=hCG_41772 PE=3 SV=1;tr|B0YJ74|B0YJ74_HUMAN Proteasome subunit alpha type OS=Homo sapiens OX=9606 GN=PSMA8 PE=3 SV=1;tr|Q05DH1|Q05DH1_HUMAN Proteasome subunit alpha type (Fragme	10	2	2	2	2	2	2	2	2	2	21.7	21.7	21.7	18.254	166	166;212;238;248;248;256;63;187;210;224	0	13.036	By MS/MS	By MS/MS	21.7	21.7	17008000	13261000	3747100	8	2126000	1657600	468390	13261000	0	2	1	3				120	126;1410	True;True	130;1466	239;240;3091;3092
B8ZZB8;Q96F85	B8ZZB8;Q96F85	2;2	2;2	2;2	CB1 cannabinoid receptor-interacting protein 1	CNRIP1	tr|B8ZZB8|B8ZZB8_HUMAN CB1 cannabinoid receptor-interacting protein 1 OS=Homo sapiens OX=9606 GN=CNRIP1 PE=1 SV=1;sp|Q96F85|CNRP1_HUMAN CB1 cannabinoid receptor-interacting protein 1 OS=Homo sapiens OX=9606 GN=CNRIP1 PE=1 SV=1	2	2	2	2	2	2	2	2	2	2	19.7	19.7	19.7	15.167	137	137;164	0	30.24	By MS/MS	By MS/MS	19.7	19.7	15648000	11905000	3743100	6	2608000	1984100	623860	0	11271000	1	0	1				337	1018;2328	True;True	1062;2468	2173;2174;5323;5324
B1AQP2;Q9UHV9	B1AQP2;Q9UHV9	2;2	2;2	2;2	Prefoldin subunit 2	PFDN2	tr|B1AQP2|B1AQP2_HUMAN Prefoldin subunit 2 OS=Homo sapiens OX=9606 GN=PFDN2 PE=2 SV=1;sp|Q9UHV9|PFD2_HUMAN Prefoldin subunit 2 OS=Homo sapiens OX=9606 GN=PFDN2 PE=1 SV=1	2	2	2	2	2	2	2	2	2	2	16.9	16.9	16.9	16.648	154	154;154	0	37.932	By MS/MS	By MS/MS	16.9	16.9	12326000	9339900	2986300	10	1232600	933990	298630	9381900	8949700	2	0	2				285	681;952	True;True	714;992	1450;1451;2008;2009
H0Y8L8;A0A499FJW5;B3KRK2;Q53HI2;Q9UJV9	H0Y8L8;A0A499FJW5;B3KRK2;Q53HI2;Q9UJV9	1;1;1;1;1	1;1;1;1;1	1;1;1;1;1	Probable ATP-dependent RNA helicase DDX41	DDX41	tr|H0Y8L8|H0Y8L8_HUMAN ATP-dependent RNA helicase (Fragment) OS=Homo sapiens OX=9606 GN=DDX41 PE=1 SV=1;tr|A0A499FJW5|A0A499FJW5_HUMAN ATP-dependent RNA helicase OS=Homo sapiens OX=9606 GN=DDX41 PE=1 SV=1;tr|B3KRK2|B3KRK2_HUMAN RNA helicase OS=Homo sapiens	5	1	1	1	1	1	1	1	1	1	6.4	6.4	6.4	19.375	173	173;312;496;622;622	0	7.001	By MS/MS	By MS/MS	6.4	6.4	4161800	3136800	1025000	11	378340	285160	93183	0	3086400	1	1	2				220	1303	TRUE	1359	2862;2863
Q9BR63;Q9NSD9;A8K666;B7ZB32	Q9BR63;Q9NSD9;A8K666;B7ZB32	4;4;3;2	4;4;3;2	4;4;3;2	Phenylalanine--tRNA ligase beta subunit	FARSB	tr|Q9BR63|Q9BR63_HUMAN Phenylalanine--tRNA ligase beta subunit (Fragment) OS=Homo sapiens OX=9606 GN=FARSB PE=2 SV=2;sp|Q9NSD9|SYFB_HUMAN Phenylalanine--tRNA ligase beta subunit OS=Homo sapiens OX=9606 GN=FARSB PE=1 SV=3;tr|A8K666|A8K666_HUMAN Phenylalanin	4	4	4	4	4	4	4	4	4	4	7	7	7	65.7	585	585;589;589;490	0	24.881	By MS/MS	By MS/MS	7	7	21255000	16011000	5243700	33	644080	485180	158900	16231000	15569000	3	1	4				542	16;212;343;1204	True;True;True;True	17;218;353;1256	36;37;422;423;687;688;2599;2600
A0A6Q8PFK8;V9HW43;P04792;A0A6Q8PHJ6;B4DL87;A0A6Q8PGK1;A0A6Q8PFE7;A0A6Q8PF43;A0A6Q8PHA6;A0A6Q8PH65;A0A6Q8PGY2;A0A8E9ZT92;C9J3N8;A0A8E9ZUD7	A0A6Q8PFK8;V9HW43;P04792;A0A6Q8PHJ6;B4DL87;A0A6Q8PGK1;A0A6Q8PFE7;A0A6Q8PF43;A0A6Q8PHA6;A0A6Q8PH65;A0A6Q8PGY2	6;6;6;5;5;5;4;4;4;4;4;2;1;1	6;6;6;5;5;5;4;4;4;4;4;2;1;1	6;6;6;5;5;5;4;4;4;4;4;2;1;1	Heat shock protein beta-1	HEL-S-102;HSPB1	tr|A0A6Q8PFK8|A0A6Q8PFK8_HUMAN Heat shock protein family B (small) member 1 OS=Homo sapiens OX=9606 GN=HSPB1 PE=1 SV=1;tr|V9HW43|V9HW43_HUMAN Heat shock protein beta-1 OS=Homo sapiens OX=9606 GN=HEL-S-102 PE=2 SV=1;sp|P04792|HSPB1_HUMAN Heat shock protein	14	6	6	6	6	6	6	6	6	6	35.4	35.4	35.4	21.882	198	198;205;205;143;170;215;122;141;157;162;174;63;37;56	0	51.48	By MS/MS	By MS/MS	35.4	35.4	109120000	81650000	27467000	14	7794000	5832100	1961900	81586000	82766000	7	2	9				235	322;1165;1202;1681;1736;2287	True;True;True;True;True;True	332;1214;1254;1776;1833;2425	653;654;2497;2498;2499;2596;2597;3743;3744;3866;3867;5228;5229
Q53H22;A8K4H7;Q06203;Q59G63	Q53H22;A8K4H7;Q06203;Q59G63	2;2;2;1	2;2;2;1	2;2;2;1	Amidophosphoribosyltransferase	PPAT	tr|Q53H22|Q53H22_HUMAN Amidophosphoribosyltransferase (Fragment) OS=Homo sapiens OX=9606 PE=2 SV=1;tr|A8K4H7|A8K4H7_HUMAN Amidophosphoribosyltransferase OS=Homo sapiens OX=9606 GN=PPAT PE=2 SV=1;sp|Q06203|PUR1_HUMAN Amidophosphoribosyltransferase OS=Homo s	4	2	2	2	2	2	2	2	2	2	4.3	4.3	4.3	57.384	517	517;517;517;217	0	11.344	By MS/MS	By matching	4.3	4.3	8516500	6371600	2144900	25	340660	254860	85798	0	6458500	1	0	1				276	560;1066	True;True	586;1112	1151;1152;2270;2271
Q53GB0;Q549C5;Q9NS69	Q53GB0;Q549C5;Q9NS69	1;1;1	1;1;1	1;1;1	Mitochondrial import receptor subunit TOM22 homolog	MST065;TOMM22	tr|Q53GB0|Q53GB0_HUMAN Mitochondrial import receptor subunit TOM22 homolog (Fragment) OS=Homo sapiens OX=9606 PE=2 SV=1;tr|Q549C5|Q549C5_HUMAN Mitochondrial import receptor subunit TOM22 homolog OS=Homo sapiens OX=9606 GN=MST065 PE=2 SV=1;sp|Q9NS69|TOM22_H	3	1	1	1	1	1	1	1	1	1	14.8	14.8	14.8	15.505	142	142;142;142	0	7.3572	By MS/MS	By matching	14.8	14.8	1784800	1322500	462340	7	254980	188930	66049	0	1392100	1	0	1				520	8	TRUE	9	16;17
A0A8V8TN70;A0A8V8TM86;A0A494C194;A0A8V8TN48;A0A8V8TLP2;A0A8V8TNF2;J3K000;A0A140VJR2;A0A8V8TLP4;A0A8V8TLR1;A0A8V8TLL9;K7ES25;A0A494C165;P12955	A0A8V8TN70;A0A8V8TM86;A0A494C194;A0A8V8TN48;A0A8V8TLP2;A0A8V8TNF2;J3K000;A0A140VJR2;A0A8V8TLP4;A0A8V8TLR1;A0A8V8TLL9;K7ES25;A0A494C165;P12955	1;1;1;1;1;1;1;1;1;1;1;1;1;1	1;1;1;1;1;1;1;1;1;1;1;1;1;1	1;1;1;1;1;1;1;1;1;1;1;1;1;1	Xaa-Pro dipeptidase	PEPD	tr|A0A8V8TN70|A0A8V8TN70_HUMAN Peptidase D OS=Homo sapiens OX=9606 GN=PEPD PE=1 SV=1;tr|A0A8V8TM86|A0A8V8TM86_HUMAN Peptidase D (Fragment) OS=Homo sapiens OX=9606 GN=PEPD PE=1 SV=1;tr|A0A494C194|A0A494C194_HUMAN Peptidase D OS=Homo sapiens OX=9606 GN=PEPD	14	1	1	1	1	1	1	1	1	1	8.7	8.7	8.7	12.571	115	115;133;224;361;430;478;493;493;495;507;510;515;523;493	0.0092593	5.989	By MS/MS	By matching	8.7	8.7	3017800	2225500	792250	7	431110	317930	113180	0	2385500	1	0	1				145	2265	TRUE	2403	5174;5175
Q7Z6R9	Q7Z6R9	1	1	1	Transcription factor AP-2-delta	TFAP2D	sp|Q7Z6R9|AP2D_HUMAN Transcription factor AP-2-delta OS=Homo sapiens OX=9606 GN=TFAP2D PE=1 SV=1	1	1	1	1	1	1	1	1	1	1	1.5	1.5	1.5	49.577	452	452	0	8.0716	By MS/MS	By matching	1.5	1.5	5587200	4119500	1467700	18	310400	228860	81540	0	4419300	0	0	0				533	2300	TRUE	2438	5251;5252
H0YJ63;G3V438;H0YJG7;O95433	H0YJ63;G3V438;H0YJG7;O95433	1;1;1;1	1;1;1;1	1;1;1;1	Activator of 90 kDa heat shock protein ATPase homolog 1	AHSA1	tr|H0YJ63|H0YJ63_HUMAN Activator of HSP90 ATPase activity 1 (Fragment) OS=Homo sapiens OX=9606 GN=AHSA1 PE=1 SV=1;tr|G3V438|G3V438_HUMAN Activator of HSP90 ATPase activity 1 (Fragment) OS=Homo sapiens OX=9606 GN=AHSA1 PE=1 SV=1;tr|H0YJG7|H0YJG7_HUMAN Activ	4	1	1	1	1	1	1	1	1	1	24.4	24.4	24.4	10.031	90	90;203;216;338	0	6.7147	By MS/MS	By MS/MS	24.4	24.4	3187200	2345700	841440	4	796790	586430	210360	0	2533600	2	1	3				403	2184	TRUE	2315	4986;4987;4988
V9HWI5;P23528;G3V1A4;A0A024R5B5;E9PP50;E9PK25;B4E112;E9PQB7;E9PLJ3;E9PS23;Q549N0;Q9Y281	V9HWI5;P23528;G3V1A4;A0A024R5B5;E9PP50;E9PK25;B4E112;E9PQB7;E9PLJ3;E9PS23	10;10;9;9;9;9;6;6;5;5;2;2	10;10;9;9;9;9;6;6;5;5;2;2	10;10;9;9;9;9;6;6;5;5;2;2	Cofilin-1	HEL-S-15;CFL1	tr|V9HWI5|V9HWI5_HUMAN Cofilin 1 (Non-muscle), isoform CRA_b OS=Homo sapiens OX=9606 GN=HEL-S-15 PE=2 SV=1;sp|P23528|COF1_HUMAN Cofilin-1 OS=Homo sapiens OX=9606 GN=CFL1 PE=1 SV=3;tr|G3V1A4|G3V1A4_HUMAN Cofilin 1 OS=Homo sapiens OX=9606 GN=CFL1 PE=1 SV=1;t	12	10	10	10	9	9	9	9	9	9	64.5	64.5	64.5	18.502	166	166;166;149;149;159;204;112;122;79;90;166;166	0	88.045	By MS/MS	By MS/MS	59.6	64.5	685650000	503500000	182150000	10	68565000	50350000	18215000	515890000	536070000	12	5	17				473	218;253;254;477;843;844;1087;1226;1551;2346	True;True;True;True;True;True;True;True;True;True	224;260;261;496;880;881;1133;1279;1632;2486	431;432;433;511;512;513;514;986;987;1790;1791;1792;1793;1794;1795;2318;2319;2682;2683;3398;5357;5358
Q0IIN1;CON__Q7Z794;Q7Z794;Q147W7;F8VS61	Q0IIN1;CON__Q7Z794;Q7Z794;Q147W7	8;8;8;4;2	2;2;2;1;1	2;2;2;1;1	Keratin, type II cytoskeletal 1b	KRT77;KRT1B	tr|Q0IIN1|Q0IIN1_HUMAN Keratin 77 OS=Homo sapiens OX=9606 GN=KRT77 PE=1 SV=1;;sp|Q7Z794|K2C1B_HUMAN Keratin, type II cytoskeletal 1b OS=Homo sapiens OX=9606 GN=KRT77 PE=1 SV=3;tr|Q147W7|Q147W7_HUMAN KRT1B protein OS=Homo sapiens OX=9606 GN=KRT1B PE=2 SV=1	5	8	2	2	8	8	2	2	2	2	14.4	5.2	5.2	61.802	578	578;578;578;345;248	0	17.542	By MS/MS	By MS/MS	14.4	14.4	16448000	12074000	4373400	31	530570	389490	141080	12246000	12997000	1	1	2			+	375	580;581;614;1817;1827;1917;2155;2357	False;False;False;False;False;True;True;False	607;608;644;1921;1931;2026;2284;2506	1185;1186;1187;1188;1189;1279;1280;1281;1282;4054;4055;4092;4093;4337;4338;4938;4939;5388;5389;5390;5391
Q9BSS9;E7EMB6;A0A024R443;E5RIA4;A0A024R481;Q53SB6;E7ETB3;B7Z7F0;Q9ULA0	Q9BSS9;E7EMB6;A0A024R443;E5RIA4;A0A024R481;Q53SB6;E7ETB3;B7Z7F0;Q9ULA0	1;1;1;1;1;1;1;1;1	1;1;1;1;1;1;1;1;1	1;1;1;1;1;1;1;1;1	Aspartyl aminopeptidase	DNPEP	tr|Q9BSS9|Q9BSS9_HUMAN DNPEP protein (Fragment) OS=Homo sapiens OX=9606 GN=DNPEP PE=2 SV=2;tr|E7EMB6|E7EMB6_HUMAN Aspartyl aminopeptidase OS=Homo sapiens OX=9606 GN=DNPEP PE=1 SV=2;tr|A0A024R443|A0A024R443_HUMAN Aspartyl aminopeptidase OS=Homo sapiens OX=9	9	1	1	1	1	1	1	1	1	1	3.2	3.2	3.2	41.397	378	378;410;432;471;471;485;493;493;485	0.0040568	6.3187	By MS/MS	By MS/MS	3.2	3.2	4333900	3154700	1179200	17	254940	185570	69365	0	3550600	1	1	2				38	2347	TRUE	2487	5359;5360
O14933;E9PKW8;E9PQT7	O14933;E9PKW8;E9PQT7	2;1;1	2;1;1	2;1;1	Ubiquitin/ISG15-conjugating enzyme E2 L6	UBE2L6	sp|O14933|UB2L6_HUMAN Ubiquitin/ISG15-conjugating enzyme E2 L6 OS=Homo sapiens OX=9606 GN=UBE2L6 PE=1 SV=4;tr|E9PKW8|E9PKW8_HUMAN Ubiquitin conjugating enzyme E2 L6 (Fragment) OS=Homo sapiens OX=9606 GN=UBE2L6 PE=1 SV=1;tr|E9PQT7|E9PQT7_HUMAN Ubiquitin con	3	2	2	2	2	2	2	2	2	2	17	17	17	17.769	153	153;65;127	0	12.337	By MS/MS	By MS/MS	17	17	14268000	10337000	3930400	7	2038300	1476800	561490	9819300	12353000	2	1	3				435	1514;1969	True;True	1591;2080	3318;3319;4471;4472
A0A384MTW7;P15531;E7ERL0;J3KPD9;Q32Q12;Q6FHN3;P22392;E5RHP0;C9K028;F6XY72;O60361	A0A384MTW7;P15531;E7ERL0;J3KPD9;Q32Q12;Q6FHN3;P22392;E5RHP0	6;6;5;5;5;4;4;3;2;2;2	6;6;5;5;5;4;4;3;2;2;2	6;6;5;5;5;4;4;3;2;2;2	Nucleoside diphosphate kinase A;Nucleoside diphosphate kinase;Nucleoside diphosphate kinase B	NME1;NME2;NME1-NME2	tr|A0A384MTW7|A0A384MTW7_HUMAN Nucleoside diphosphate kinase OS=Homo sapiens OX=9606 PE=2 SV=1;sp|P15531|NDKA_HUMAN Nucleoside diphosphate kinase A OS=Homo sapiens OX=9606 GN=NME1 PE=1 SV=1;tr|E7ERL0|E7ERL0_HUMAN NME/NM23 nucleoside diphosphate kinase 1 OS	11	6	6	6	6	6	6	6	6	6	46.7	46.7	46.7	17.149	152	152;152;139;197;292;152;152;82;60;82;137	0	74.591	By MS/MS	By MS/MS	46.7	46.7	394860000	285600000	109260000	9	43873000	31733000	12140000	265490000	349100000	11	9	20				193	378;683;763;1550;1988;2250	True;True;True;True;True;True	390;716;798;1631;2099;2384;2385	780;781;782;1454;1455;1628;1629;3394;3395;3396;3397;4513;4514;4515;4516;5127;5128;5129;5130;5131;5132;5133;5134
F8VXD2;A0A024R996;A0A2R8YEB7;E7EUK8;G3V5T9;A0A024R880;B5BU53;B2R9L6;B4DHU6;A0A140VK97;E5RGN0;Q96GA5;Q59G02;Q9BRL4;A0A2R8YD28;B4DGP5;Q9BVE2;Q8IWB3;F5H6Z0;A0A024R183;B4DK03;A0A024R980;A0A024RBH0;B7Z8T0;A0A2R8YF61;A0A2R8Y7W5;J3QSD7;A0A2R8Y4Z0;A0A024RA66;A0A024RA85;A0A024R8R3;B4DK59;H0YAZ9;I6L9I5;B4DER5;B4DDL9;E5RIU6;B3KX76;A0A2R8Y644;F8VZ51;F8VWX7;A0A0S2Z355;A0A024RB10;Q9BWF9;F8VTV8;A0A024RBB6;A0A09…	F8VXD2;A0A024R996;A0A2R8YEB7;E7EUK8;G3V5T9;A0A024R880;B5BU53;B2R9L6;B4DHU6;A0A140VK97;E5RGN0;Q96GA5;Q59G02;Q9BRL4;A0A2R8YD28;B4DGP5;Q9BVE2;Q8IWB3;F5H6Z0;A0A024R183;B4DK03;A0A024R980;A0A024RBH0;B7Z8T0;A0A2R8YF61;A0A2R8Y7W5;J3QSD7;A0A2R8Y4Z0;A0A024RA66;A0A024RA85;A0A024R8R3;B4DK59;H0YAZ9;I6L9I5;B4DER5;B4DDL9;E5RIU6;B3KX76;A0A2R8Y644;F8VZ51;F8VWX7;A0A0S2Z355;A0A024RB10;Q9BWF9;F8VTV8;A0A024RBB6;A0A09…	1;1;1;1;1;1;1;1;1;1;1;1;1;1;1;1;1;1;1;1;1;1;1;1;1;1;1;1;1;1;1;1;1;1;1;1;1;1;1;1;1;1;1;1;1;1;1;1;1;1;1;1;1;1;1;1;1;1;1;1;1;1;1;1;1;1;1;1;1;1;1	1;1;1;1;1;1;1;1;1;1;1;1;1;1;1;1;1;1;1;1;1;1;1;1;1;1;1;1;1;1;1;1;1;1;1;1;1;1;1;1;1;1;1;1;1;1;1;1;1;1;1;1;1;1;1;1;1;1;1;1;1;1;1;1;1;1;1;1;1;1;1	1;1;1;1;1;1;1;1;1;1;1;1;1;1;1;1;1;1;1;1;1;1;1;1;1;1;1;1;1;1;1;1;1;1;1;1;1;1;1;1;1;1;1;1;1;1;1;1;1;1;1;1;1;1;1;1;1;1;1;1;1;1;1;1;1;1;1;1;1;1;1	Cyclin-dependent kinase 12;Cyclin-dependent kinase 17;Cyclin-dependent kinase 3;Cyclin-dependent kinase 16;Cyclin-dependent kinase 18;Cyclin-dependent kinase 6;Cyclin-dependent kinase 14;Cyclin-dependent kinase 15;Cyclin-dependent-like kinase 5;Cyclin-dependent kinase 1;Cyclin-dependent kinase 9;Cyclin-dependent kinase 2;Cyclin-dependent kinase 4;Cyclin-dependent kinase 13	CDK4;PCTK3;CDK14;CDK2;CDK9;CDK16;PCTK1;CDK13;CDK17;PCTK2;CDK12;CDC2L5;CDK3;CDC2;CDK1;CDK5;DKFZp686L20222;CDK18;CDK6;CDK15	tr|F8VXD2|F8VXD2_HUMAN Cyclin dependent kinase 4 (Fragment) OS=Homo sapiens OX=9606 GN=CDK4 PE=1 SV=1;tr|A0A024R996|A0A024R996_HUMAN PCTAIRE protein kinase 3, isoform CRA_b OS=Homo sapiens OX=9606 GN=PCTK3 PE=3 SV=1;tr|A0A2R8YEB7|A0A2R8YEB7_HUMAN Cyclin de	71	1	1	1	1	1	1	1	1	1	6.1	6.1	6.1	14.9	132	132;474;143;340;346;372;372;372;374;496;393;395;436;448;456;470;324;231;470;502;504;504;523;601;915;1099;1201;1308;1452;1512;333;340;260;225;385;238;189;157;239;208;203;260;264;283;201;303;292;292;186;170;297;297;298;238;213;303;229;1490;523;305;496;474;326;469;435;292;297;372;298;303;1512	0.0076046	6.1116	By MS/MS	By MS/MS	6.1	6.1	7163900	5177400	1986500	8	895490	647180	248310	0	5981300	1	0	1				4	1142	TRUE	1191	2443;2444
P15924;Q4LE79;B4E2A0;B4DKX6;B4DWT7;G1UI31;Q6ZP16	P15924;Q4LE79;B4E2A0;B4DKX6	12;8;7;6;2;1;1	12;8;7;6;2;1;1	12;8;7;6;2;1;1	Desmoplakin	DSP;DSP variant protein	sp|P15924|DESP_HUMAN Desmoplakin OS=Homo sapiens OX=9606 GN=DSP PE=1 SV=3;tr|Q4LE79|Q4LE79_HUMAN DSP variant protein (Fragment) OS=Homo sapiens OX=9606 GN=DSP variant protein PE=2 SV=1;tr|B4E2A0|B4E2A0_HUMAN cDNA FLJ61543, highly similar to Desmoplakin OS=	7	12	12	12	11	11	11	11	11	11	5.7	5.7	5.7	331.77	2871	2871;2319;1350;954;618;125;185	0	91.033	By MS/MS	By MS/MS	5.3	5.3	59161000	42539000	16622000	163	362950	260970	101980	42286000	48479000	12	2	14				469	153;198;1055;1160;1275;1322;1368;1397;1570;2028;2046;2372	True;True;True;True;True;True;True;True;True;True;True;True	158;204;1101;1209;1331;1378;1424;1453;1651;2139;2161;2521	292;293;387;388;2242;2243;2484;2485;2793;2794;2896;2975;2976;3067;3068;3450;3451;4599;4648;4649;5418;5419;5420
J3KND3;P60660;B7Z6Z4;F8W1R7;G8JLA2;G3V1V0;G3V1Y7;Q6IBG5;F8VPF3;F8W180;B4E368;A0A8Q3SIC5;A0A024RB31;F8VXL3;F8W1I5;H0YI43;F8VZU9;P14649	J3KND3;P60660;B7Z6Z4;F8W1R7;G8JLA2;G3V1V0;G3V1Y7;Q6IBG5;F8VPF3	3;3;3;3;3;3;2;2;2;1;1;1;1;1;1;1;1;1	3;3;3;3;3;3;2;2;2;1;1;1;1;1;1;1;1;1	3;3;3;3;3;3;2;2;2;1;1;1;1;1;1;1;1;1	Myosin light polypeptide 6	MYL6	tr|J3KND3|J3KND3_HUMAN Myosin light chain 6 OS=Homo sapiens OX=9606 GN=MYL6 PE=1 SV=1;sp|P60660|MYL6_HUMAN Myosin light polypeptide 6 OS=Homo sapiens OX=9606 GN=MYL6 PE=1 SV=2;tr|B7Z6Z4|B7Z6Z4_HUMAN Myosin light chain 6 OS=Homo sapiens OX=9606 GN=MYL6 PE=1	18	3	3	3	3	3	3	3	3	3	19.7	19.7	19.7	17.058	152	152;151;238;145;152;161;115;116;130;196;223;217;208;47;175;83;103;208	0	19.994	By MS/MS	By MS/MS	19.7	19.7	38361000	27504000	10856000	10	3836100	2750400	1085600	26817000	33376000	2	2	4				335	146;420;886	True;True;True	151;436;926	277;278;872;873;1893;1894
Q0EFA5;A8K9C1;A0A1U9X8Y9;A0A1U9X8X8;A0A1U9X8X5;Q2L6G8;M1SWB8;G8JLG2;D2IYL2;A0A1U9X901;A0A1U9X8Z0;A0A1U9X8X6;Q15517	Q0EFA5;A8K9C1;A0A1U9X8Y9;A0A1U9X8X8;A0A1U9X8X5;Q2L6G8;M1SWB8;G8JLG2;D2IYL2;A0A1U9X901;A0A1U9X8Z0;A0A1U9X8X6;Q15517	1;1;1;1;1;1;1;1;1;1;1;1;1	1;1;1;1;1;1;1;1;1;1;1;1;1	1;1;1;1;1;1;1;1;1;1;1;1;1	Corneodesmosin	S;CDSN	tr|Q0EFA5|Q0EFA5_HUMAN Corneodesmosin OS=Homo sapiens OX=9606 GN=S PE=4 SV=1;tr|A8K9C1|A8K9C1_HUMAN Corneodesmosin OS=Homo sapiens OX=9606 PE=1 SV=1;tr|A0A1U9X8Y9|A0A1U9X8Y9_HUMAN Corneodesmosin OS=Homo sapiens OX=9606 PE=4 SV=1;tr|A0A1U9X8X8|A0A1U9X8X8_HU	13	1	1	1	1	1	1	1	1	1	3.5	3.5	3.5	49.896	512	512;528;528;528;528;529;529;529;529;529;529;529;529	0	8.7368	By MS/MS	By MS/MS	3.5	3.5	11006000	7844900	3161300	15	733750	523000	210760	0	9518900	1	1	2				165	798	TRUE	835	1707;1708
B4DEX8;A0A140VJP5;P31153;B4DFQ8;B4E1K2;B4DN74;A8K455;Q00266	B4DEX8;A0A140VJP5;P31153	3;3;3;1;1;1;1;1	3;3;3;1;1;1;1;1	3;3;3;1;1;1;1;1	S-adenosylmethionine synthase;S-adenosylmethionine synthase isoform type-2	MAT2A	tr|B4DEX8|B4DEX8_HUMAN S-adenosylmethionine synthase OS=Homo sapiens OX=9606 GN=MAT2A PE=2 SV=1;tr|A0A140VJP5|A0A140VJP5_HUMAN S-adenosylmethionine synthase OS=Homo sapiens OX=9606 PE=2 SV=1;sp|P31153|METK2_HUMAN S-adenosylmethionine synthase isoform type-	8	3	3	3	3	3	3	3	3	3	11.3	11.3	11.3	39.71	362	362;395;395;82;115;143;395;395	0	25.273	By MS/MS	By MS/MS	11.3	11.3	41290000	29413000	11877000	16	2580600	1838300	742300	29316000	35859000	4	2	6				144	660;1533;2404	True;True;True	692;1610;2553	1416;1417;3352;3353;5516;5517;5518
B4DXW1;A0A024RAI1;P61158;F8WDR7;B4DTI0;B4DT29;Q59FV6	B4DXW1;A0A024RAI1;P61158;F8WDR7;B4DTI0;B4DT29;Q59FV6	2;2;2;1;1;1;1	2;2;2;1;1;1;1	2;2;2;1;1;1;1	Actin-related protein 3	ACTR3	tr|B4DXW1|B4DXW1_HUMAN Actin related protein 3 OS=Homo sapiens OX=9606 GN=ACTR3 PE=1 SV=1;tr|A0A024RAI1|A0A024RAI1_HUMAN ARP3 actin-related protein 3 homolog (Yeast), isoform CRA_a OS=Homo sapiens OX=9606 GN=ACTR3 PE=3 SV=1;sp|P61158|ARP3_HUMAN Actin-relat	7	2	2	2	2	2	2	2	2	2	14.2	14.2	14.2	42.003	367	367;418;418;84;289;356;369	0	12.392	By MS/MS	By matching	14.2	14.2	4776100	3394000	1382100	18	265340	188560	76783	3256800	4298700	2	0	2				70	816;2044	True;True	853;2159	1742;1743;4645;4646
E5RI99;A0A024R9D3;P62888;A0A0B4J213;E5RJH3;A0A0C4DH44	E5RI99;A0A024R9D3;P62888;A0A0B4J213;E5RJH3;A0A0C4DH44	2;2;2;1;1;1	2;2;2;1;1;1	2;2;2;1;1;1	60S ribosomal protein L30	RPL30	tr|E5RI99|E5RI99_HUMAN 60S ribosomal protein L30 (Fragment) OS=Homo sapiens OX=9606 GN=RPL30 PE=1 SV=1;tr|A0A024R9D3|A0A024R9D3_HUMAN 60S ribosomal protein L30 OS=Homo sapiens OX=9606 GN=RPL30 PE=3 SV=1;sp|P62888|RL30_HUMAN Large ribosomal subunit protein	6	2	2	2	2	2	2	2	2	2	24.6	24.6	24.6	12.656	114	114;115;115;51;56;96	0	40.999	By MS/MS	By MS/MS	24.6	24.6	22283000	15791000	6491700	6	3713900	2631900	1081900	15927000	19411000	2	2	4				63	1424;2137	True;True	1480;2262	3115;3116;4898;4899
R4GN98;P06703;B2R577	R4GN98;P06703;B2R577	2;2;1	2;2;1	2;2;1	Protein S100;Protein S100-A6	S100A6	tr|R4GN98|R4GN98_HUMAN Protein S100 (Fragment) OS=Homo sapiens OX=9606 GN=S100A6 PE=1 SV=1;sp|P06703|S10A6_HUMAN Protein S100-A6 OS=Homo sapiens OX=9606 GN=S100A6 PE=1 SV=1;tr|B2R577|B2R577_HUMAN Protein S100 OS=Homo sapiens OX=9606 PE=2 SV=1	3	2	2	2	2	2	2	2	2	2	17.6	17.6	17.6	9.681	85	85;90;90	0	11.711	By MS/MS	By MS/MS	17.6	17.6	69286000	49061000	20225000	5	13857000	9812200	4045000	80475000	29483000	2	1	3				456	1312;1349	True;True	1368;1405	2874;2875;2940;2941
V9HWH9;B2R5H0;P31949	V9HWH9;B2R5H0;P31949	2;2;2	2;2;2	2;2;2	Protein S100;Protein S100-A11;Protein S100-A11, N-terminally processed	HEL-S-43;S100A11	tr|V9HWH9|V9HWH9_HUMAN Protein S100 OS=Homo sapiens OX=9606 GN=HEL-S-43 PE=2 SV=1;tr|B2R5H0|B2R5H0_HUMAN Protein S100 OS=Homo sapiens OX=9606 PE=2 SV=1;sp|P31949|S10AB_HUMAN Protein S100-A11 OS=Homo sapiens OX=9606 GN=S100A11 PE=1 SV=2	3	2	2	2	2	2	2	2	2	2	15.2	15.2	15.2	11.74	105	105;105;105	0	11.863	By MS/MS	By MS/MS	15.2	15.2	9390600	6635500	2755100	5	1878100	1327100	551020	6522700	8408400	2	1	3				290	368;1041	True;True	379;1087	731;732;2218;2219
P14923;A0A024R1X8;A0A0S2Z487;A0A0S2Z495;A0A2R8Y6G0;P35222;B5BU28;A0A024R2Q3;A0A2R8Y7Z0;A0A2R8YCH5;B4DGU4;A0A2R8Y5Z1;A0A2R8Y5A3;A0A2R8Y804;A0A2R8Y750;B4DL06;A0A2R8Y5C3;A0A2R8Y543;B4DSW9;Q7KZ86	P14923;A0A024R1X8;A0A0S2Z487;A0A0S2Z495	9;9;9;5;1;1;1;1;1;1;1;1;1;1;1;1;1;1;1;1	6;6;6;5;1;1;1;1;1;1;1;1;1;1;1;1;1;1;1;1	6;6;6;5;1;1;1;1;1;1;1;1;1;1;1;1;1;1;1;1	Junction plakoglobin	JUP	sp|P14923|PLAK_HUMAN Junction plakoglobin OS=Homo sapiens OX=9606 GN=JUP PE=1 SV=3;tr|A0A024R1X8|A0A024R1X8_HUMAN Junction plakoglobin, isoform CRA_a OS=Homo sapiens OX=9606 GN=JUP PE=3 SV=1;tr|A0A0S2Z487|A0A0S2Z487_HUMAN Junction plakoglobin isoform 1 (Fr	20	9	6	6	8	8	5	5	5	5	15.2	9.7	9.7	81.744	745	745;745;745;334;367;781;781;781;780;779;774;752;783;702;744;739;737;715;709;171	0	44.411	By MS/MS	By MS/MS	13.3	13.8	41202000	29113000	12089000	46	895700	632890	262810	36231000	29284000	6	2	8				27	157;1144;1330;1437;1438;1529;1562;1741;2289	False;False;True;True;True;True;True;False;True	162;1193;1386;1493;1494;1606;1643;1838;2427	302;303;2447;2448;2908;2909;3140;3141;3142;3346;3428;3429;3874;3875;5231;5232
Q8TAK2;B4DWK8;A0A384P5Q0;P04040	Q8TAK2;B4DWK8;A0A384P5Q0;P04040	1;1;1;1	1;1;1;1	1;1;1;1	Catalase	CAT	tr|Q8TAK2|Q8TAK2_HUMAN Catalase (Fragment) OS=Homo sapiens OX=9606 PE=2 SV=1;tr|B4DWK8|B4DWK8_HUMAN Catalase OS=Homo sapiens OX=9606 PE=2 SV=1;tr|A0A384P5Q0|A0A384P5Q0_HUMAN Catalase OS=Homo sapiens OX=9606 PE=2 SV=1;sp|P04040|CATA_HUMAN Catalase OS=Homo s	4	1	1	1	1	1	1	1	1	1	5.7	5.7	5.7	25.938	228	228;467;527;527	0	7.8794	By MS/MS	By MS/MS	5.7	5.7	3495400	2469200	1026200	10	349540	246920	102620	0	3089900	1	1	2				210	626	TRUE	656	1304;1305
O14660;Q15374;Q3B7A7;Q59HH3;P22102	O14660;Q15374;Q3B7A7;Q59HH3;P22102	1;1;1;1;1	1;1;1;1;1	1;1;1;1;1	Trifunctional purine biosynthetic protein adenosine-3;Phosphoribosylamine--glycine ligase;Phosphoribosylformylglycinamidine cyclo-ligase;Phosphoribosylglycinamide formyltransferase	GART	tr|O14660|O14660_HUMAN GARS-AIRS-GART (Fragment) OS=Homo sapiens OX=9606 PE=2 SV=1;tr|Q15374|Q15374_HUMAN phosphoribosylamine--glycine ligase OS=Homo sapiens OX=9606 PE=2 SV=1;tr|Q3B7A7|Q3B7A7_HUMAN Trifunctional purine biosynthetic protein adenosine-3 OS=	5	1	1	1	1	1	1	1	1	1	8.9	8.9	8.9	10.732	101	101;433;1010;1046;1010	0	7.0432	By MS/MS	By MS/MS	8.9	8.9	9318400	6555400	2763000	5	1863700	1311100	552610	0	8319600	1	1	2				433	114	TRUE	117	219;220
H9ZYJ2;P10599	H9ZYJ2;P10599	5;5	5;5	5;5	Thioredoxin	TXN	tr|H9ZYJ2|H9ZYJ2_HUMAN Thioredoxin OS=Homo sapiens OX=9606 GN=TXN PE=2 SV=1;sp|P10599|THIO_HUMAN Thioredoxin OS=Homo sapiens OX=9606 GN=TXN PE=1 SV=3	2	5	5	5	5	5	5	5	5	5	42.9	42.9	42.9	11.737	105	105;105	0	36.46	By MS/MS	By MS/MS	42.9	42.9	275030000	193330000	81702000	7	39290000	27618000	11672000	211850000	227480000	5	4	9				414	485;1185;1471;1958;2188	True;True;True;True;True	505;1236;1532;2069;2319	1001;1002;2557;2558;3212;3213;3214;4455;4456;4992;4993
A0A096LP22;Q86Y79	A0A096LP22;Q86Y79	1;1	1;1	1;1	Probable peptidyl-tRNA hydrolase	PTRH1	tr|A0A096LP22|A0A096LP22_HUMAN Peptidyl-tRNA hydrolase 1 homolog (Fragment) OS=Homo sapiens OX=9606 GN=PTRH1 PE=1 SV=1;sp|Q86Y79|PTH_HUMAN Peptidyl-tRNA hydrolase OS=Homo sapiens OX=9606 GN=PTRH1 PE=1 SV=1	2	1	1	1	1	1	1	1	1	1	5.8	5.8	5.8	18.43	172	172;214	0.0021598	6.636	By MS/MS	By matching	5.8	5.8	7449400	5235400	2214000	9	827710	581710	246000	5180600	6721100	2	0	2				104	229	TRUE	236	453;454;455;456
A0A1B0GVP4	A0A1B0GVP4	1	1	1			tr|A0A1B0GVP4|A0A1B0GVP4_HUMAN Ligand dependent nuclear receptor corepressor like OS=Homo sapiens OX=9606 GN=LCORL PE=1 SV=1	1	1	1	1	1	1	1	1	1	1	0.6	0.6	0.6	211.48	1871	1871	1	-2	By MS/MS	By MS/MS	0.6	0.6	10888000	7638700	3249000	93	117070	82136	34935	0	9782700	1	0	1	+			162	1797	TRUE	1899	4005;4006
H0Y6T8;A0A804HKK5;A0A804HIB9;A0A8C8NLQ3;B7Z5V3;B7Z4P9;Q9NP72	H0Y6T8;A0A804HKK5;A0A804HIB9;A0A8C8NLQ3;B7Z5V3;B7Z4P9;Q9NP72	1;1;1;1;1;1;1	1;1;1;1;1;1;1	1;1;1;1;1;1;1	Ras-related protein Rab-18	RAB18	tr|H0Y6T8|H0Y6T8_HUMAN RAB18, member RAS oncogene family (Fragment) OS=Homo sapiens OX=9606 GN=RAB18 PE=1 SV=2;tr|A0A804HKK5|A0A804HKK5_HUMAN RAB18, member RAS oncogene family (Fragment) OS=Homo sapiens OX=9606 GN=RAB18 PE=1 SV=1;tr|A0A804HIB9|A0A804HIB9_H	7	1	1	1	1	1	1	1	1	1	23.6	23.6	23.6	6.6554	55	55;84;132;183;184;197;206	0	7.8794	By MS/MS	By MS/MS	23.6	23.6	3509200	2457200	1052000	4	877290	614300	262990	0	3167500	1	1	2				247	677	TRUE	710	1444;1445
B4DKM5;A0A0A0MR02;A0A024QZT0;A0A024QZN9;P45880;Q5JSD2;Q5JSD1	B4DKM5;A0A0A0MR02;A0A024QZT0;A0A024QZN9;P45880;Q5JSD2;Q5JSD1	2;2;2;2;2;1;1	2;2;2;2;2;1;1	2;2;2;2;2;1;1	Voltage-dependent anion-selective channel protein 2	VDAC2	tr|B4DKM5|B4DKM5_HUMAN cDNA FLJ60120, highly similar to Voltage-dependent anion-selective channel protein 2 OS=Homo sapiens OX=9606 PE=2 SV=1;tr|A0A0A0MR02|A0A0A0MR02_HUMAN Voltage dependent anion channel 2 (Fragment) OS=Homo sapiens OX=9606 GN=VDAC2 PE=1	7	2	2	2	2	2	2	2	2	2	7.8	7.8	7.8	27.478	255	255;282;294;319;294;194;204	0	12.345	By MS/MS	By MS/MS	7.8	7.8	12298000	8549500	3748900	13	946040	657660	288380	8475700	11362000	2	0	2				6	1584;2425	True;True	1668;2575	3496;3497;5562;5563
A0A024RBA9;Q9UL25	A0A024RBA9;Q9UL25	1;1	1;1	1;1	Ras-related protein Rab-21	RAB21	tr|A0A024RBA9|A0A024RBA9_HUMAN Ras-related protein Rab-21 OS=Homo sapiens OX=9606 GN=RAB21 PE=3 SV=1;sp|Q9UL25|RAB21_HUMAN Ras-related protein Rab-21 OS=Homo sapiens OX=9606 GN=RAB21 PE=1 SV=3	2	1	1	1	1	1	1	1	1	1	6.7	6.7	6.7	24.347	225	225;225	0	13.66	By MS/MS	By MS/MS	6.7	6.7	3584300	2484800	1099400	13	275710	191140	84573	0	3310500	1	1	2				74	6	TRUE	6	8;9
I3L4N8;P63261;P60709;Q53GK6;Q53G76;Q1KLZ0;Q53G99;Q8WVW5;B4E3A4;B4DVQ0;B4E335;A0A804GS07;B4DW52;E7EVS6;A0A6Q8PFE4;A0A2R8Y793;B7Z6P1;P68133;P68032;I3L1U9;I3L3I0;P63267;P62736;A8K3K1;B3KWQ3;D2JYH4;Q6PJ43;B3KUD3;B7ZAP6;B3KW67;A6NL76;Q7Z7J6;J3KT65;V9HVZ7;I3L3R2;K7EM38;A0A6Q8PH58;A0A2R8YGF8;A1E282;Q96FU6;A0A804HKV3;G5E9R0;C9JUM1;Q96DE1;A5GZ75;A4UCT3;Q6S8J3;C9JZR7;B4DUI8;Q13707;A5A3E0;F6QUT6;C9JTX5;B8ZZ…	I3L4N8;P63261;P60709;Q53GK6;Q53G76;Q1KLZ0;Q53G99;Q8WVW5;B4E3A4;B4DVQ0;B4E335;A0A804GS07;B4DW52;E7EVS6;A0A6Q8PFE4;A0A2R8Y793;B7Z6P1;P68133;P68032;I3L1U9;I3L3I0;P63267;P62736;A8K3K1;B3KWQ3;D2JYH4;Q6PJ43;B3KUD3;B7ZAP6;B3KW67;A6NL76;Q7Z7J6	20;20;19;19;19;19;19;19;19;18;18;17;16;16;15;15;12;12;12;12;12;11;11;11;11;11;11;11;11;10;10;10;9;9;9;9;8;8;8;8;8;8;7;7;7;7;7;7;7;7;6;6;6;6;6;6;6;6;6;6;5;5;4;4;3;3;3;3;3;3;3;3;3;3;3;3;2;2;2;2;2;2;2;2;2;2;2;2;2;2;2;2;2;2;1;1;1;1;1;1;1;1;1;1;1;1;1;1;1;1;1;1;1;1;1;1;1;1;1;1;1;1;1;1;1;1	20;20;19;19;19;19;19;19;19;18;18;17;16;16;15;15;12;12;12;12;12;11;11;11;11;11;11;11;11;10;10;10;9;9;9;9;8;8;8;8;8;8;7;7;7;7;7;7;7;7;6;6;6;6;6;6;6;6;6;6;5;5;4;4;3;3;3;3;3;3;3;3;3;3;3;3;2;2;2;2;2;2;2;2;2;2;2;2;2;2;2;2;2;2;1;1;1;1;1;1;1;1;1;1;1;1;1;1;1;1;1;1;1;1;1;1;1;1;1;1;1;1;1;1;1;1	20;20;19;19;19;19;19;19;19;18;18;17;16;16;15;15;12;12;12;12;12;11;11;11;11;11;11;11;11;10;10;10;9;9;9;9;8;8;8;8;8;8;7;7;7;7;7;7;7;7;6;6;6;6;6;6;6;6;6;6;5;5;4;4;3;3;3;3;3;3;3;3;3;3;3;3;2;2;2;2;2;2;2;2;2;2;2;2;2;2;2;2;2;2;1;1;1;1;1;1;1;1;1;1;1;1;1;1;1;1;1;1;1;1;1;1;1;1;1;1;1;1;1;1;1;1	Actin, cytoplasmic 2;Actin, cytoplasmic 2, N-terminally processed;Actin, cytoplasmic 1;Actin, cytoplasmic 1, N-terminally processed;Actin, alpha skeletal muscle;Actin, alpha cardiac muscle 1;Actin, gamma-enteric smooth muscle;Actin, aortic smooth muscle	ACTG1;ACTB;PS1TP5BP1;ACTA1;ACTC1;ACTG2;ACTA2	tr|I3L4N8|I3L4N8_HUMAN Actin gamma 1 OS=Homo sapiens OX=9606 GN=ACTG1 PE=1 SV=9;sp|P63261|ACTG_HUMAN Actin, cytoplasmic 2 OS=Homo sapiens OX=9606 GN=ACTG1 PE=1 SV=1;sp|P60709|ACTB_HUMAN Actin, cytoplasmic 1 OS=Homo sapiens OX=9606 GN=ACTB PE=1 SV=1;tr|Q53G	126	20	20	20	18	18	18	18	18	18	67.5	67.5	67.5	38.975	351	351;375;375;375;375;375;375;363;356;333;351;366;347;334;332;309;343;377;377;214;214;376;377;377;253;377;263;342;294;376;351;254;198;223;164;133;151;165;121;165;332;125;96;159;151;132;1075;102;332;330;1075;151;80;119;109;144;151;154;376;105;157;1075;186;79;103;103;446;103;52;103;103;103;375;1038;71;103;103;97;103;103;230;59;97;103;103;103;103;97;103;103;103;103;103;103;103;103;103;103;63;103;103;1…	0	238.15	By MS/MS	By MS/MS	62.7	62.1	3787700000	2623100000	1164700000	20	189390000	131150000	58234000	2727600000	3351400000	36	24	60				417	94;247;248;277;349;351;389;390;444;481;840;875;950;951;1069;1171;1661;1937;2095;2127	True;True;True;True;True;True;True;True;True;True;True;True;True;True;True;True;True;True;True;True	97;254;255;287;359;361;362;402;403;461;500;501;877;913;914;990;991;1115;1221;1222;1755;2046;2216;2217;2252	189;190;496;497;498;499;500;501;502;503;575;576;695;697;698;699;700;701;806;807;808;809;915;992;993;994;995;1785;1786;1869;1870;1871;1872;2005;2006;2007;2276;2277;2512;2513;2514;3707;3708;3709;3710;4377;4378;4379;4380;4381;4382;4383;4384;4385;4769;4770;4771;4772;4773;4774;4775;4776;4777;4778;4849;4850;4851;4852;4853
Q69YT6;H0Y400;A0A140T9X3;A0A0G2JJZ9;B4DP52;Q5STU3;A0A024RCM3;B4DX78;O00148;Q13838	Q69YT6;H0Y400;A0A140T9X3;A0A0G2JJZ9;B4DP52;Q5STU3;A0A024RCM3;B4DX78;O00148;Q13838	1;1;1;1;1;1;1;1;1;1	1;1;1;1;1;1;1;1;1;1	1;1;1;1;1;1;1;1;1;1	ATP-dependent RNA helicase DDX39A;Spliceosome RNA helicase DDX39B	DKFZp547B159;DDX39B;hCG_2005638;DDX39A	tr|Q69YT6|Q69YT6_HUMAN Uncharacterized protein DKFZp547B159 (Fragment) OS=Homo sapiens OX=9606 GN=DKFZp547B159 PE=2 SV=1;tr|H0Y400|H0Y400_HUMAN DExD-box helicase 39B (Fragment) OS=Homo sapiens OX=9606 GN=DDX39B PE=1 SV=1;tr|A0A140T9X3|A0A140T9X3_HUMAN Spli	10	1	1	1	1	1	1	1	1	1	5.5	5.5	5.5	21.203	182	182;187;325;328;350;425;428;470;427;428	0	6.9177	By MS/MS	By MS/MS	5.5	5.5	6364900	4398400	1966500	10	636490	439840	196650	0	5921100	1	1	2				84	997	TRUE	1041	2137;2138
A0A024R9E4;Q969L2	A0A024R9E4;Q969L2	1;1	1;1	1;1	Protein MAL2	MAL2	tr|A0A024R9E4|A0A024R9E4_HUMAN Mal, T-cell differentiation protein 2, isoform CRA_a OS=Homo sapiens OX=9606 GN=MAL2 PE=4 SV=1;sp|Q969L2|MAL2_HUMAN Protein MAL2 OS=Homo sapiens OX=9606 GN=MAL2 PE=1 SV=1	2	1	1	1	1	1	1	1	1	1	6.2	6.2	6.2	19.125	176	176;176	0.0077071	6.1509	By MS/MS	By MS/MS	6.2	6.2	3245200	2230700	1014500	2	1622600	1115400	507250	0	3054700	1	0	1				66	2303	TRUE	2441	5257;5258
F8VRJ2;B7Z5H0;H0YIV4;B7Z2V4;F5H4R6;F8W0J6;A0A024RBE6;B7Z9C2;F8VV59;F8VY35;F8VUX1;F8VXI6;F8W118;F8W020;H0YHC3;A0A024RBB7;P55209	F8VRJ2;B7Z5H0;H0YIV4;B7Z2V4;F5H4R6;F8W0J6;A0A024RBE6;B7Z9C2;F8VV59;F8VY35;F8VUX1;F8VXI6;F8W118;F8W020;H0YHC3;A0A024RBB7;P55209	1;1;1;1;1;1;1;1;1;1;1;1;1;1;1;1;1	1;1;1;1;1;1;1;1;1;1;1;1;1;1;1;1;1	1;1;1;1;1;1;1;1;1;1;1;1;1;1;1;1;1	Nucleosome assembly protein 1-like 1	NAP1L1	tr|F8VRJ2|F8VRJ2_HUMAN Nucleosome assembly protein 1 like 1 (Fragment) OS=Homo sapiens OX=9606 GN=NAP1L1 PE=1 SV=1;tr|B7Z5H0|B7Z5H0_HUMAN cDNA FLJ54129, highly similar to Nucleosome assembly protein 1-like 1 OS=Homo sapiens OX=9606 PE=2 SV=1;tr|H0YIV4|H0YI	17	1	1	1	1	1	1	1	1	1	14.9	14.9	14.9	13.5	114	114;154;385;383;383;379;350;349;327;264;237;215;209;207;198;391;391	0	9.0852	By MS/MS	By MS/MS	14.9	14.9	5952100	4083700	1868400	7	850300	583380	266920	0	5626000	1	0	1				76	1174	TRUE	1225	2518;2519
O75607	O75607	1	1	1	Nucleoplasmin-3	NPM3	sp|O75607|NPM3_HUMAN Nucleoplasmin-3 OS=Homo sapiens OX=9606 GN=NPM3 PE=1 SV=3	1	1	1	1	1	1	1	1	1	1	9	9	9	19.343	178	178	0	7.4353	By MS/MS	By MS/MS	9	9	4650400	3182600	1467700	8	581300	397830	183470	0	4419400	1	1	2				437	18	TRUE	19	39;40
A0A0S2Z4P7;A0A0S2Z4Q3;A0A0S2Z4K2;P62633	A0A0S2Z4P7;A0A0S2Z4Q3;A0A0S2Z4K2;P62633	1;1;1;1	1;1;1;1	1;1;1;1	Cellular nucleic acid-binding protein	CNBP	tr|A0A0S2Z4P7|A0A0S2Z4P7_HUMAN CCHC-type zinc finger nucleic acid binding protein isoform 2 OS=Homo sapiens OX=9606 GN=CNBP PE=2 SV=1;tr|A0A0S2Z4Q3|A0A0S2Z4Q3_HUMAN CCHC-type zinc finger nucleic acid binding protein isoform 1 (Fragment) OS=Homo sapiens OX=	4	1	1	1	1	1	1	1	1	1	19.7	19.7	19.7	8.2491	76	76;170;177;177	0	8.4147	By matching	By MS/MS	19.7	19.7	5261000	3599700	1661400	6	876840	599950	276890	0	5002400	0	1	1				128	701	TRUE	735	1484;1485
A0A7P0S5H5;P60866;E5RJX2;E5RIP1;G3XAN0	A0A7P0S5H5;P60866;E5RJX2	3;3;2;1;1	3;3;2;1;1	3;3;2;1;1	40S ribosomal protein S20	RPS20	tr|A0A7P0S5H5|A0A7P0S5H5_HUMAN 40S ribosomal protein S20 (Fragment) OS=Homo sapiens OX=9606 GN=RPS20 PE=1 SV=1;sp|P60866|RS20_HUMAN Small ribosomal subunit protein uS10 OS=Homo sapiens OX=9606 GN=RPS20 PE=1 SV=1;tr|E5RJX2|E5RJX2_HUMAN Ribosomal protein S20	5	3	3	3	3	3	3	3	3	3	22.1	22.1	22.1	15.312	136	136;119;61;46;64	0	29.137	By MS/MS	By MS/MS	22.1	22.1	51523000	35007000	16516000	5	10305000	7001400	3303300	30995000	53744000	5	3	8				243	1250;2072;2134	True;True;True	1305;2187;2259	2738;2739;2740;4709;4710;4711;4712;4892;4893
B3KU66;Q08211	B3KU66;Q08211	2;2	2;2	2;2	ATP-dependent RNA helicase A	DHX9	tr|B3KU66|B3KU66_HUMAN cDNA FLJ39263 fis, clone OCBBF2009571, highly similar to ATP-dependent RNA helicase A OS=Homo sapiens OX=9606 PE=2 SV=1;sp|Q08211|DHX9_HUMAN ATP-dependent RNA helicase A OS=Homo sapiens OX=9606 GN=DHX9 PE=1 SV=4	2	2	2	2	2	2	2	2	2	2	6.2	6.2	6.2	59.947	549	549;1270	0	18.722	By MS/MS	By MS/MS	6.2	6.2	5292400	3593300	1699100	26	203550	138200	65350	3667300	5042000	2	1	3				304	116;497	True;True	119;517	223;224;1028;1029
E9PIZ4;E9PSD5;E9PPQ5;A0A024R394;Q9UHD1	E9PIZ4;E9PSD5;E9PPQ5;A0A024R394;Q9UHD1	1;1;1;1;1	1;1;1;1;1	1;1;1;1;1	Cysteine and histidine-rich domain-containing protein 1	CHORDC1	tr|E9PIZ4|E9PIZ4_HUMAN Cysteine and histidine rich domain containing 1 OS=Homo sapiens OX=9606 GN=CHORDC1 PE=1 SV=1;tr|E9PSD5|E9PSD5_HUMAN Cysteine and histidine rich domain containing 1 OS=Homo sapiens OX=9606 GN=CHORDC1 PE=1 SV=1;tr|E9PPQ5|E9PPQ5_HUMAN C	5	1	1	1	1	1	1	1	1	1	12.9	12.9	12.9	13.143	116	116;120;184;332;332	0	6.734	By MS/MS	By MS/MS	12.9	12.9	2285300	1550000	735240	4	571320	387510	183810	0	2213800	0	1	1				32	2093	TRUE	2214	4766;4767
Q53T09;P13010	Q53T09;P13010	1;1	1;1	1;1	X-ray repair cross-complementing protein 5	XRCC5	tr|Q53T09|Q53T09_HUMAN Uncharacterized protein XRCC5 (Fragment) OS=Homo sapiens OX=9606 GN=XRCC5 PE=3 SV=1;sp|P13010|XRCC5_HUMAN X-ray repair cross-complementing protein 5 OS=Homo sapiens OX=9606 GN=XRCC5 PE=1 SV=3	2	1	1	1	1	1	1	1	1	1	2.1	2.1	2.1	64.243	568	568;732	0.0040241	6.281	By MS/MS	By matching	2.1	2.1	3243100	2196300	1046800	30	108100	73209	34894	0	3152000	1	0	1				467	1977	TRUE	2088	4492;4493
B4DM67;B4DPS6;B4DUC5;B4DM31;A0A384NKW7;P55060	B4DM67;B4DPS6;B4DUC5;B4DM31;A0A384NKW7;P55060	1;1;1;1;1;1	1;1;1;1;1;1	1;1;1;1;1;1	Exportin-2	CSE1L	tr|B4DM67|B4DM67_HUMAN cDNA FLJ59343, highly similar to Exportin-2 OS=Homo sapiens OX=9606 PE=2 SV=1;tr|B4DPS6|B4DPS6_HUMAN cDNA FLJ59371, highly similar to Exportin-2 OS=Homo sapiens OX=9606 PE=2 SV=1;tr|B4DUC5|B4DUC5_HUMAN cDNA FLJ53202, highly similar t	6	1	1	1	1	1	1	1	1	1	2.7	2.7	2.7	68.685	599	599;634;754;762;971;971	0.0074906	6.0563	By MS/MS	By MS/MS	2.7	2.7	2476700	1664200	812530	28	88454	59435	29019	0	2446600	1	0	1				198	10	TRUE	11	20;21
A0A8V8TKK9;A0A140VJH9;B4DFR2;H3BQI1;B1AKR6;Q9NP97;Q8TF09	A0A8V8TKK9;A0A140VJH9;B4DFR2;H3BQI1;B1AKR6;Q9NP97;Q8TF09	1;1;1;1;1;1;1	1;1;1;1;1;1;1	1;1;1;1;1;1;1	Dynein light chain roadblock-type 1;Dynein light chain roadblock-type 2	DYNLRB2;DYNLRB1	tr|A0A8V8TKK9|A0A8V8TKK9_HUMAN Dynein light chain roadblock-type 1 OS=Homo sapiens OX=9606 GN=DYNLRB1 PE=1 SV=1;tr|A0A140VJH9|A0A140VJH9_HUMAN Dynein light chain roadblock OS=Homo sapiens OX=9606 GN=DYNLRB2 PE=2 SV=1;tr|B4DFR2|B4DFR2_HUMAN cDNA FLJ59194, m	7	1	1	1	1	1	1	1	1	1	19	19	19	7.3423	63	63;96;121;125;148;96;96	0.00409	6.3614	By MS/MS	By matching	19	19	2982500	1989500	992970	4	745620	497370	248240	0	2989900	1	0	1				139	325	TRUE	335	657;658
B4E1V0;B2MV14;B7ZAL5;CON__Q29443;E7EQB2;B3KSL2;CON__Q0IIK2;E7ER44;Q2TUW9;V9HWI4;W8QEY1;Q5EK51;B3VMW0;A8K494;A0A161I202;P02788	B4E1V0;B2MV14;B7ZAL5;CON__Q29443;E7EQB2;B3KSL2;CON__Q0IIK2;E7ER44;Q2TUW9;V9HWI4;W8QEY1;Q5EK51;B3VMW0;A8K494;A0A161I202;P02788	1;1;1;1;1;1;1;1;1;1;1;1;1;1;1;1	1;1;1;1;1;1;1;1;1;1;1;1;1;1;1;1	1;1;1;1;1;1;1;1;1;1;1;1;1;1;1;1	Lactotransferrin;Lactoferricin-H;Kaliocin-1;Lactoferroxin-A;Lactoferroxin-B;Lactoferroxin-C	LTF;HEL110	tr|B4E1V0|B4E1V0_HUMAN cDNA FLJ54839, highly similar to Lactotransferrin OS=Homo sapiens OX=9606 PE=2 SV=1;tr|B2MV14|B2MV14_HUMAN Truncated lactoferrin OS=Homo sapiens OX=9606 GN=LTF PE=3 SV=1;tr|B7ZAL5|B7ZAL5_HUMAN cDNA, FLJ79229, highly similar to Lactot	16	1	1	1	1	1	1	1	1	1	3	3	3	33.025	300	300;585;666;685;696;697;704;708;709;710;711;711;711;711;711;710	0.0041494	6.4239	By MS/MS	By MS/MS	3	3	8090500	5386100	2704400	21	385260	256480	128780	0	8143100	1	1	2			+	159	2446	TRUE	2596	5593;5594
Q8WU01;Q9UG93;E9PNG3;A0A8I5QJA6;E9PLT0;A0A8I5KPC0;A0A8I5KXH5;A0A8I5KPJ6;A0A8I5KV85;A0A8I5QKX0;Q9GZV0;A0A024R0K2;A0A8I5KW72;A0A024R0E2;O75534	Q8WU01;Q9UG93;E9PNG3;A0A8I5QJA6;E9PLT0;A0A8I5KPC0;A0A8I5KXH5;A0A8I5KPJ6;A0A8I5KV85;A0A8I5QKX0;Q9GZV0;A0A024R0K2;A0A8I5KW72;A0A024R0E2;O75534	1;1;1;1;1;1;1;1;1;1;1;1;1;1;1	1;1;1;1;1;1;1;1;1;1;1;1;1;1;1	1;1;1;1;1;1;1;1;1;1;1;1;1;1;1	Cold shock domain-containing protein E1	CSDE1;DKFZp586J0620	tr|Q8WU01|Q8WU01_HUMAN CSDE1 protein (Fragment) OS=Homo sapiens OX=9606 GN=CSDE1 PE=2 SV=1;tr|Q9UG93|Q9UG93_HUMAN Uncharacterized protein DKFZp586J0620 (Fragment) OS=Homo sapiens OX=9606 GN=DKFZp586J0620 PE=2 SV=1;tr|E9PNG3|E9PNG3_HUMAN Cold shock domain c	15	1	1	1	1	1	1	1	1	1	4	4	4	30.108	272	272;369;621;665;668;696;720;751;760;766;767;767;783;798;798	0	6.856	By MS/MS	By matching	4	4	2877000	1914900	962050	12	239750	159580	80171	0	2896800	1	0	1				13	1553	TRUE	1634	3400;3401
Q3SYB5;Q96P63	Q3SYB5;Q96P63	2;2	2;2	2;2	Serpin B12	SERPINB12	tr|Q3SYB5|Q3SYB5_HUMAN SERPINB12 protein OS=Homo sapiens OX=9606 GN=SERPINB12 PE=2 SV=1;sp|Q96P63|SPB12_HUMAN Serpin B12 OS=Homo sapiens OX=9606 GN=SERPINB12 PE=1 SV=1	2	2	2	2	2	2	2	2	2	2	13.1	13.1	13.1	20.916	183	183;405	0	11.792	By MS/MS	By MS/MS	13.1	13.1	24034000	15920000	8113400	10	2403400	1592000	811340	15826000	24524000	1	1	2				518	51;933	True;True	54;973	110;111;1975;1976
Q59GY0;M4VP52;Q9NRW3	Q59GY0;M4VP52;Q9NRW3	1;1;1	1;1;1	1;1;1	DNA dC->dU-editing enzyme APOBEC-3C	APOBEC3C	tr|Q59GY0|Q59GY0_HUMAN Apolipoprotein B mRNA editing enzyme, catalytic polypeptide-like 3C variant (Fragment) OS=Homo sapiens OX=9606 PE=2 SV=1;tr|M4VP52|M4VP52_HUMAN Apolipoprotein B editing enzyme catalytic polypeptide-like 3C OS=Homo sapiens OX=9606 GN=	3	1	1	1	1	1	1	1	1	1	6.6	6.6	6.6	25.195	212	212;190;190	0	8.6269	By MS/MS	By matching	6.6	6.6	9343100	6177400	3165600	13	718700	475190	243510	0	9531800	1	0	1				431	1451	TRUE	1507	3163;3164
C9JLS9;C9JX88;A0A140VK70;P35998	C9JLS9;C9JX88;A0A140VK70;P35998	1;1;1;1	1;1;1;1	1;1;1;1	26S protease regulatory subunit 7	PSMC2	tr|C9JLS9|C9JLS9_HUMAN Proteasome 26S subunit, ATPase 2 (Fragment) OS=Homo sapiens OX=9606 GN=PSMC2 PE=1 SV=1;tr|C9JX88|C9JX88_HUMAN Proteasome 26S subunit, ATPase 2 OS=Homo sapiens OX=9606 GN=PSMC2 PE=1 SV=1;tr|A0A140VK70|A0A140VK70_HUMAN Testis secretory	4	1	1	1	1	1	1	1	1	1	8.5	8.5	8.5	14.636	130	130;430;433;433	0	10.431	By MS/MS	By matching	8.5	8.5	6243300	4118900	2124400	9	693700	457650	236050	0	6396700	1	0	1				157	134	TRUE	139	258;259
C9JPM4;C9JAK5;P18085;U3KQF2	C9JPM4;C9JAK5;P18085;U3KQF2	2;2;2;1	2;2;2;1	2;2;2;1	ADP-ribosylation factor 4	ARF4	tr|C9JPM4|C9JPM4_HUMAN ADP ribosylation factor 4 (Fragment) OS=Homo sapiens OX=9606 GN=ARF4 PE=1 SV=1;tr|C9JAK5|C9JAK5_HUMAN ADP ribosylation factor 4 OS=Homo sapiens OX=9606 GN=ARF4 PE=1 SV=1;sp|P18085|ARF4_HUMAN ADP-ribosylation factor 4 OS=Homo sapiens	4	2	2	2	2	2	2	2	2	2	15.7	15.7	15.7	14.553	127	127;153;180;71	0	15.882	By MS/MS	By MS/MS	15.7	15.7	13321000	8783300	4537800	8	1665100	1097900	567220	8245800	14201000	2	1	3				341	297;1015	True;True	307;1059	607;608;2165;2166
Q5T7U1;Q9Y5Q8	Q5T7U1;Q9Y5Q8	1;1	1;1	1;1	General transcription factor 3C polypeptide 5	GTF3C5	tr|Q5T7U1|Q5T7U1_HUMAN General transcription factor IIIC subunit 5 OS=Homo sapiens OX=9606 GN=GTF3C5 PE=1 SV=1;sp|Q9Y5Q8|TF3C5_HUMAN General transcription factor 3C polypeptide 5 OS=Homo sapiens OX=9606 GN=GTF3C5 PE=1 SV=2	2	1	1	1	1	1	1	1	1	1	3.9	3.9	3.9	52.29	457	457;519	0.0041667	6.4407	By MS/MS	By matching	3.9	3.9	401220	262100	139120	28	14329	9360.8	4968.6	0	418900	1	0	1				526	11	TRUE	12	22;23
P31151	P31151	1	1	1	Protein S100-A7	S100A7	sp|P31151|S10A7_HUMAN Protein S100-A7 OS=Homo sapiens OX=9606 GN=S100A7 PE=1 SV=4	1	1	1	1	1	1	1	1	1	1	10.9	10.9	10.9	11.471	101	101	0	6.871	By MS/MS	By MS/MS	10.9	10.9	22890000	14936000	7953700	7	3269900	2133700	1136200	0	23949000	1	0	1				483	810	TRUE	847	1730;1731
E9PGM4;B4DUF1;Q59ET0;Q04446;B4DNJ3	E9PGM4;B4DUF1;Q59ET0;Q04446;B4DNJ3	2;2;2;2;1	2;2;2;2;1	2;2;2;2;1	1,4-alpha-glucan-branching enzyme	GBE1	tr|E9PGM4|E9PGM4_HUMAN 1,4-alpha-glucan branching enzyme OS=Homo sapiens OX=9606 GN=GBE1 PE=1 SV=1;tr|B4DUF1|B4DUF1_HUMAN 1,4-alpha-glucan branching enzyme OS=Homo sapiens OX=9606 PE=2 SV=1;tr|Q59ET0|Q59ET0_HUMAN 1,4-alpha-glucan branching enzyme (Fragment	5	2	2	2	2	2	2	2	2	2	3.6	3.6	3.6	75.959	661	661;661;754;702;465	0	11.106	By MS/MS	By MS/MS	3.6	3.6	9156600	5961600	3195000	31	295370	192310	103060	6019700	9562200	1	1	2				323	832;1063	True;True	869;1109	1771;1772;2259;2260
A0A8I5KSD5;A0A8I5KUE3;A0A8I5KYZ1;E9PMV1;Q15149;H0YDN1;D3DWL0	A0A8I5KSD5;A0A8I5KUE3;A0A8I5KYZ1;E9PMV1;Q15149;H0YDN1;D3DWL0	4;4;4;4;4;3;2	4;4;4;4;4;3;2	4;4;4;4;4;3;2	Plectin	PLEC;PLEC1	tr|A0A8I5KSD5|A0A8I5KSD5_HUMAN Plectin OS=Homo sapiens OX=9606 GN=PLEC PE=1 SV=1;tr|A0A8I5KUE3|A0A8I5KUE3_HUMAN Plectin OS=Homo sapiens OX=9606 GN=PLEC PE=1 SV=1;tr|A0A8I5KYZ1|A0A8I5KYZ1_HUMAN Plectin OS=Homo sapiens OX=9606 GN=PLEC PE=1 SV=1;tr|E9PMV1|E9P	7	4	4	4	3	3	3	3	3	3	1.2	1.2	1.2	505.29	4453	4453;4524;4564;4591;4684;3447;2105	0	26.511	By MS/MS	By MS/MS	0.9	0.8	11690000	7610000	4079600	277	42201	27473	14728	7742700	12151000	3	2	5				251	706;1273;1353;1855	True;True;True;True	740;1329;1409;1960	1493;2791;2946;2947;4176;4177
E9PNS2;E9PIC4;E9PNS6;Q09028	E9PNS2;E9PIC4;E9PNS6;Q09028	1;1;1;1	1;1;1;1	1;1;1;1	Histone-binding protein RBBP4	RBBP4	tr|E9PNS2|E9PNS2_HUMAN RB binding protein 4, chromatin remodeling factor OS=Homo sapiens OX=9606 GN=RBBP4 PE=1 SV=1;tr|E9PIC4|E9PIC4_HUMAN RB binding protein 4, chromatin remodeling factor OS=Homo sapiens OX=9606 GN=RBBP4 PE=1 SV=1;tr|E9PNS6|E9PNS6_HUMAN R	4	1	1	1	1	1	1	1	1	1	22.6	22.6	22.6	7.5495	62	62;87;104;425	0	7.7126	By MS/MS	By MS/MS	22.6	22.6	3683800	2385500	1298400	3	1227900	795160	432790	0	3909400	1	1	2				392	44	TRUE	47	99;100
Q9UP60;Q8NCL6;Q96K68;Q6ZW64;Q96DK0;Q6N090;Q6MZW0;Q6N092;P01876	Q9UP60;Q8NCL6;Q96K68;Q6ZW64;Q96DK0;Q6N090;Q6MZW0;Q6N092;P01876	1;1;1;1;1;1;1;1;1	1;1;1;1;1;1;1;1;1	1;1;1;1;1;1;1;1;1	Ig alpha-1 chain C region	SNC73;DKFZp686G21220;DKFZp686J11235;DKFZp686K18196;IGHA1	tr|Q9UP60|Q9UP60_HUMAN SNC73 protein OS=Homo sapiens OX=9606 GN=SNC73 PE=2 SV=1;tr|Q8NCL6|Q8NCL6_HUMAN cDNA FLJ90170 fis, clone MAMMA1000370, highly similar to Ig alpha-1 chain C region OS=Homo sapiens OX=9606 PE=2 SV=1;tr|Q96K68|Q96K68_HUMAN cDNA FLJ14473	9	1	1	1	1	1	1	1	1	1	2.3	2.3	2.3	40.947	384	384;493;494;494;496;506;506;519;398	0.0041408	6.4113	By MS/MS	By MS/MS	2.3	2.3	6416800	4128000	2288800	15	427790	275200	152590	0	6891700	1	1	2				444	2071	TRUE	2186	4707;4708
A0A090N7V5;O75223;M0QZK8;B3KMN7;A0A0B4J1Y4;B8ZZK2	A0A090N7V5;O75223;M0QZK8;B3KMN7	3;3;2;2;1;1	3;3;2;2;1;1	3;3;2;2;1;1	Gamma-glutamylcyclotransferase	C7orf24;GGCT	tr|A0A090N7V5|A0A090N7V5_HUMAN gamma-glutamylcyclotransferase OS=Homo sapiens OX=9606 GN=C7orf24 PE=4 SV=1;sp|O75223|GGCT_HUMAN Gamma-glutamylcyclotransferase OS=Homo sapiens OX=9606 GN=GGCT PE=1 SV=1;tr|M0QZK8|M0QZK8_HUMAN gamma-glutamylcyclotransferase O	6	3	3	3	3	3	3	3	3	3	16.5	16.5	16.5	21.007	188	188;188;103;127;51;166	0	18.5	By MS/MS	By MS/MS	16.5	16.5	31703000	20156000	11548000	13	2438700	1550400	888280	20013000	34913000	2	2	4				103	115;1593;2281	True;True;True	118;1677;2419	221;222;3510;3511;5212;5213
A0A087X1A9;O75396	A0A087X1A9;O75396	1;1	1;1	1;1	Vesicle-trafficking protein SEC22b	SEC22B	tr|A0A087X1A9|A0A087X1A9_HUMAN SEC22 homolog B, vesicle trafficking protein (Fragment) OS=Homo sapiens OX=9606 GN=SEC22B PE=1 SV=1;sp|O75396|SC22B_HUMAN Vesicle-trafficking protein SEC22b OS=Homo sapiens OX=9606 GN=SEC22B PE=1 SV=5	2	1	1	1	1	1	1	1	1	1	17.7	17.7	17.7	8.7819	79	79;215	0	9.0159	By MS/MS	By MS/MS	17.7	17.7	3391900	2150700	1241200	3	1130600	716910	413730	0	3737300	1	1	2				101	1569	TRUE	1650	3448;3449
G3V3K9;A0A7I2V362;Q53GW1;A0A7I2V5Z4;A0A7I2V3B4;A0A7I2V5I2;A0A7I2V3G4;A0A7I2V4U2;A0A7I2V4B8;A0A7I2V590;G3V2M8;A0A7I2V3C9;G3V4I1;A0A7I2YQR2;A0A7I2V534;H0YJY1;A0A7I2V5R9;J3KNG4;G3V5F3;A0A7I2V3Y3;A0A7I2V414;A0A7I2V4B9;Q8WVM8	G3V3K9;A0A7I2V362;Q53GW1;A0A7I2V5Z4;A0A7I2V3B4;A0A7I2V5I2;A0A7I2V3G4;A0A7I2V4U2;A0A7I2V4B8;A0A7I2V590;G3V2M8;A0A7I2V3C9;G3V4I1;A0A7I2YQR2;A0A7I2V534;H0YJY1;A0A7I2V5R9;J3KNG4;G3V5F3;A0A7I2V3Y3;A0A7I2V414;A0A7I2V4B9;Q8WVM8	1;1;1;1;1;1;1;1;1;1;1;1;1;1;1;1;1;1;1;1;1;1;1	1;1;1;1;1;1;1;1;1;1;1;1;1;1;1;1;1;1;1;1;1;1;1	1;1;1;1;1;1;1;1;1;1;1;1;1;1;1;1;1;1;1;1;1;1;1	Sec1 family domain-containing protein 1	SCFD1	tr|G3V3K9|G3V3K9_HUMAN Sec1 family domain containing 1 OS=Homo sapiens OX=9606 GN=SCFD1 PE=1 SV=1;tr|A0A7I2V362|A0A7I2V362_HUMAN Sec1 family domain containing 1 OS=Homo sapiens OX=9606 GN=SCFD1 PE=1 SV=1;tr|Q53GW1|Q53GW1_HUMAN Vesicle transport-related pro	23	1	1	1	1	1	1	1	1	1	31.2	31.2	31.2	5.0969	48	48;487;642;641;620;612;601;592;591;532;513;448;75;422;369;289;216;163;121;108;105;85;642	0	7.8805	By MS/MS	By MS/MS	31.2	31.2	1478600	933050	545530	3	492860	311020	181840	0	1642600	1	0	1				241	0	TRUE	0	0;1
V9HWC7;P30041;A4UCS6;B4DUK1	V9HWC7;P30041;A4UCS6;B4DUK1	2;2;1;1	2;2;1;1	2;2;1;1	Peroxiredoxin-6	HEL-S-128m;PRDX6	tr|V9HWC7|V9HWC7_HUMAN Peroxiredoxin-6 OS=Homo sapiens OX=9606 GN=HEL-S-128m PE=2 SV=1;sp|P30041|PRDX6_HUMAN Peroxiredoxin-6 OS=Homo sapiens OX=9606 GN=PRDX6 PE=1 SV=3;tr|A4UCS6|A4UCS6_HUMAN Peroxiredoxin 6 (Fragment) OS=Homo sapiens OX=9606 PE=2 SV=1;tr|B	4	2	2	2	2	2	2	2	2	2	13.4	13.4	13.4	25.035	224	224;224;80;101	0	25.337	By MS/MS	By MS/MS	13.4	13.4	34859000	21861000	12998000	15	2324000	1457400	866540	22626000	38373000	3	2	5				480	1336;1636	True;True	1392;1726	2923;2924;3627;3628;3629;3630
P01040;C9J0E4	P01040;C9J0E4	2;1	2;1	2;1	Cystatin-A;Cystatin-A, N-terminally processed	CSTA	sp|P01040|CYTA_HUMAN Cystatin-A OS=Homo sapiens OX=9606 GN=CSTA PE=1 SV=1;tr|C9J0E4|C9J0E4_HUMAN Cystatin A OS=Homo sapiens OX=9606 GN=CSTA PE=1 SV=1	2	2	2	2	2	2	2	2	2	2	39.8	39.8	39.8	11.006	98	98;63	0	21.328	By MS/MS	By MS/MS	39.8	39.8	29602000	18491000	11111000	7	4228800	2641500	1587300	19325000	32622000	3	1	4				442	1007;1846	True;True	1051;1951	2152;2153;4150;4151;4152;4153
M0QZN2;M0R0F0;Q53G25;A0A024R4Q8;M0R0R2;P46782	M0QZN2;M0R0F0;Q53G25;A0A024R4Q8;M0R0R2;P46782	1;1;1;1;1;1	1;1;1;1;1;1	1;1;1;1;1;1	40S ribosomal protein S5;40S ribosomal protein S5, N-terminally processed	RPS5	tr|M0QZN2|M0QZN2_HUMAN Ribosomal protein S5 OS=Homo sapiens OX=9606 GN=RPS5 PE=1 SV=1;tr|M0R0F0|M0R0F0_HUMAN Ribosomal protein S5 (Fragment) OS=Homo sapiens OX=9606 GN=RPS5 PE=1 SV=1;tr|Q53G25|Q53G25_HUMAN Ribosomal protein S5 variant (Fragment) OS=Homo sa	6	1	1	1	1	1	1	1	1	1	11.2	11.2	11.2	14.763	134	134;200;204;204;225;204	0.0040733	6.3404	By MS/MS	By MS/MS	11.2	11.2	5217600	3250100	1967500	6	869600	541680	327920	0	5924300	1	1	2				41	2009	TRUE	2120	4558;4559
Q0QEN7;V9HW31;P06576;H0YH81;F8W079;F8W0P7	Q0QEN7;V9HW31;P06576;H0YH81	5;5;5;4;2;1	5;5;5;4;2;1	5;5;5;4;2;1	ATP synthase subunit beta;ATP synthase subunit beta, mitochondrial	ATP5B;HEL-S-271	tr|Q0QEN7|Q0QEN7_HUMAN ATP synthase subunit beta (Fragment) OS=Homo sapiens OX=9606 GN=ATP5B PE=2 SV=1;tr|V9HW31|V9HW31_HUMAN ATP synthase subunit beta OS=Homo sapiens OX=9606 GN=HEL-S-271 PE=2 SV=1;sp|P06576|ATPB_HUMAN ATP synthase subunit beta, mitochond	6	5	5	5	4	4	4	4	4	4	17.3	17.3	17.3	48.113	445	445;529;529;362;284;270	0	35.997	By MS/MS	By MS/MS	14.4	13	20575000	12766000	7809400	22	935230	580250	354970	11134000	25146000	3	3	6				454	113;940;1427;2124;2224	True;True;True;True;True	116;980;1483;2249;2357	218;1987;1988;3120;3121;4844;5060;5061
B4DKS8;A0A024R7T3;P52597	B4DKS8;A0A024R7T3;P52597	3;3;3	1;1;1	1;1;1	Heterogeneous nuclear ribonucleoprotein F;Heterogeneous nuclear ribonucleoprotein F, N-terminally processed	HNRPF;HNRNPF	tr|B4DKS8|B4DKS8_HUMAN cDNA FLJ57121, highly similar to Heterogeneous nuclear ribonucleoprotein F OS=Homo sapiens OX=9606 PE=2 SV=1;tr|A0A024R7T3|A0A024R7T3_HUMAN Heterogeneous nuclear ribonucleoprotein F, isoform CRA_a OS=Homo sapiens OX=9606 GN=HNRPF PE=	3	3	1	1	3	3	1	1	1	1	13	5	5	37.255	338	338;415;415	0.0040404	6.2932	By MS/MS	By MS/MS	13	13	6310600	3905600	2405000	13	485430	300430	185000	0	7241500	1	0	1				51	230;1048;2197	False;True;False	237;1094;2328	457;458;459;460;2229;2230;5005;5006;5007;5008
A0A024RB32;A0A087WYT3;B3KUY2;Q15185	A0A024RB32;A0A087WYT3;B3KUY2;Q15185	1;1;1;1	1;1;1;1	1;1;1;1	Prostaglandin E synthase 3	PTGES3	tr|A0A024RB32|A0A024RB32_HUMAN Prostaglandin E synthase 3 OS=Homo sapiens OX=9606 GN=PTGES3 PE=3 SV=1;tr|A0A087WYT3|A0A087WYT3_HUMAN Prostaglandin E synthase 3 OS=Homo sapiens OX=9606 GN=PTGES3 PE=1 SV=1;tr|B3KUY2|B3KUY2_HUMAN Prostaglandin E synthase 3 OS	4	1	1	1	1	1	1	1	1	1	8.1	8.1	8.1	18.697	160	160;164;165;160	0	8.3036	By MS/MS	By MS/MS	8.1	8.1	6510700	4010900	2499800	9	723410	445660	277750	0	7526900	1	0	1				72	1399	TRUE	1455	3071;3072
Q6NVI1;P29966	Q6NVI1;P29966	1;1	1;1	1;1	Myristoylated alanine-rich C-kinase substrate	MARCKS	tr|Q6NVI1|Q6NVI1_HUMAN MARCKS protein (Fragment) OS=Homo sapiens OX=9606 GN=MARCKS PE=2 SV=1;sp|P29966|MARCS_HUMAN Myristoylated alanine-rich C-kinase substrate OS=Homo sapiens OX=9606 GN=MARCKS PE=1 SV=4	2	1	1	1	1	1	1	1	1	1	20.4	20.4	20.4	14.859	157	157;332	0	8.4047	By MS/MS	By MS/MS	20.4	20.4	7372800	4507800	2865100	9	819200	500860	318340	0	8626800	1	1	2				479	427	TRUE	443	884;885
B4E356;B4DE32;B1AHC9;B2RDN9;A0A024R1N4;P12956;Q6IC76	B4E356;B4DE32;B1AHC9;B2RDN9;A0A024R1N4;P12956;Q6IC76	2;2;2;2;2;2;1	2;2;2;2;2;2;1	2;2;2;2;2;2;1	X-ray repair cross-complementing protein 6	XRCC6;G22P1	tr|B4E356|B4E356_HUMAN cDNA FLJ54993, highly similar to ATP-dependent DNA helicase 2 subunit 1 OS=Homo sapiens OX=9606 PE=2 SV=1;tr|B4DE32|B4DE32_HUMAN cDNA FLJ53970, highly similar to ATP-dependent DNA helicase 2 subunit 1 (EC3.6.1.-) OS=Homo sapiens OX=9	7	2	2	2	2	2	2	2	2	2	5.5	5.5	5.5	54.451	476	476;559;559;609;609;609;227	0	14.951	By MS/MS	By MS/MS	5.5	5.5	11077000	6763200	4313500	25	443070	270530	172540	7134400	12617000	2	1	3				22	329;1757	True;True	339;1857	666;667;3906;3907
Q6ZVX7	Q6ZVX7	2	2	2	F-box only protein 50	NCCRP1	sp|Q6ZVX7|FBX50_HUMAN F-box only protein 50 OS=Homo sapiens OX=9606 GN=NCCRP1 PE=1 SV=1	1	2	2	2	2	2	2	2	2	2	14.9	14.9	14.9	30.847	275	275	0	16.274	By MS/MS	By matching	14.9	14.9	7263500	4423600	2839800	12	605290	368640	236650	4426100	8548400	2	0	2				530	1878;2105	True;True	1983;2227	4230;4231;4796;4797
A0A024QYW3;Q04941	A0A024QYW3;Q04941	1;1	1;1	1;1	Proteolipid protein 2	PLP2	tr|A0A024QYW3|A0A024QYW3_HUMAN Proteolipid protein 2 (Colonic epithelium-enriched), isoform CRA_a OS=Homo sapiens OX=9606 GN=PLP2 PE=4 SV=1;sp|Q04941|PLP2_HUMAN Proteolipid protein 2 OS=Homo sapiens OX=9606 GN=PLP2 PE=1 SV=1	2	1	1	1	1	1	1	1	1	1	8.6	8.6	8.6	16.691	152	152;152	0.0040984	6.3842	By matching	By MS/MS	8.6	8.6	5682800	3447400	2235300	5	1136600	689480	447070	0	6730700	0	1	1				1	880	TRUE	919	1882;1883
I3L0A0;Q13404;E5RIF1;D6RG00;G3V2F7;A0M8W4;H0YBX6;Q15819	I3L0A0;Q13404;E5RIF1;D6RG00;G3V2F7;A0M8W4;H0YBX6;Q15819	2;2;1;1;1;1;1;1	2;2;1;1;1;1;1;1	2;2;1;1;1;1;1;1	Ubiquitin-conjugating enzyme E2 variant 1;Ubiquitin-conjugating enzyme E2 variant 2	TMEM189-UBE2V1;UBE2V1;UBE2V2	tr|I3L0A0|I3L0A0_HUMAN HCG2044781 OS=Homo sapiens OX=9606 GN=PEDS1-UBE2V1 PE=3 SV=1;sp|Q13404|UB2V1_HUMAN Ubiquitin-conjugating enzyme E2 variant 1 OS=Homo sapiens OX=9606 GN=UBE2V1 PE=1 SV=2;tr|E5RIF1|E5RIF1_HUMAN Ubiquitin conjugating enzyme E2 V2 (Fragm	8	2	2	2	2	2	2	2	2	2	5.1	5.1	5.1	42.208	370	370;147;52;89;105;145;154;145	0	11.985	By MS/MS	By MS/MS	5.1	5.1	15679000	9395500	6283300	18	871040	521970	349070	9318400	18996000	2	2	4				415	1276;2421	True;True	1332;2571	2795;2796;5554;5555
Q9BYK2;Q8WVC2;Q6FGH5;Q9BYK1;Q13666;P63220	Q9BYK2;Q8WVC2;Q6FGH5;Q9BYK1;Q13666;P63220	1;1;1;1;1;1	1;1;1;1;1;1	1;1;1;1;1;1	40S ribosomal protein S21	RPS21	tr|Q9BYK2|Q9BYK2_HUMAN 40S ribosomal protein S21 OS=Homo sapiens OX=9606 GN=RPS21 PE=1 SV=1;tr|Q8WVC2|Q8WVC2_HUMAN 40S ribosomal protein S21 OS=Homo sapiens OX=9606 GN=RPS21 PE=1 SV=1;tr|Q6FGH5|Q6FGH5_HUMAN 40S ribosomal protein S21 (Fragment) OS=Homo sapi	6	1	1	1	1	1	1	1	1	1	22.7	22.7	22.7	7.091	66	66;81;83;90;97;83	0.0042194	6.4825	By MS/MS	By MS/MS	22.7	22.7	2262300	1352200	910070	4	565580	338060	227520	1352200	0	1	1	2				501	1495	TRUE	1566;1567	3269;3270
Q5VVC8;Q08ES8;Q5VVD0;P62913	Q5VVC8;Q08ES8;Q5VVD0;P62913	2;2;2;2	2;2;2;2	2;2;2;2	60S ribosomal protein L11	RPL11	tr|Q5VVC8|Q5VVC8_HUMAN 60S ribosomal protein L11 OS=Homo sapiens OX=9606 GN=RPL11 PE=1 SV=2;tr|Q08ES8|Q08ES8_HUMAN 60S ribosomal protein L11 OS=Homo sapiens OX=9606 PE=2 SV=1;tr|Q5VVD0|Q5VVD0_HUMAN 60S ribosomal protein L11 OS=Homo sapiens OX=9606 GN=RPL11	4	2	2	2	2	2	2	2	2	2	16.2	16.2	16.2	19.024	167	167;177;178;178	0	15.804	By MS/MS	By MS/MS	16.2	16.2	28156000	16786000	11370000	9	3128500	1865200	1263300	14402000	36619000	2	1	3				500	1169;2228	True;True	1219;2361	2508;2509;5068;5069
A0A384P5L6;P16930	A0A384P5L6;P16930	1;1	1;1	1;1	Fumarylacetoacetase	FAH	tr|A0A384P5L6|A0A384P5L6_HUMAN Fumarylacetoacetase OS=Homo sapiens OX=9606 PE=2 SV=1;sp|P16930|FAAA_HUMAN Fumarylacetoacetase OS=Homo sapiens OX=9606 GN=FAH PE=1 SV=2	2	1	1	1	1	1	1	1	1	1	2.9	2.9	2.9	46.374	419	419;419	0	6.8505	By MS/MS	By matching	2.9	2.9	4929300	2938500	1990700	23	214320	127760	86553	0	5994100	1	0	1				209	223	TRUE	229	440;441
J3KT73;J3QL01;A0A024R8P8;P63173;J3KSP2	J3KT73;J3QL01;A0A024R8P8;P63173;J3KSP2	2;2;2;2;1	2;2;2;2;1	2;2;2;2;1	60S ribosomal protein L38	RPL38	tr|J3KT73|J3KT73_HUMAN 60S ribosomal protein L38 OS=Homo sapiens OX=9606 GN=RPL38 PE=1 SV=1;tr|J3QL01|J3QL01_HUMAN 60S ribosomal protein L38 OS=Homo sapiens OX=9606 GN=RPL38 PE=1 SV=1;tr|A0A024R8P8|A0A024R8P8_HUMAN 60S ribosomal protein L38 OS=Homo sapiens	5	2	2	2	2	2	2	2	2	2	39.1	39.1	39.1	7.5649	64	64;67;70;70;21	0	15.656	By MS/MS	By MS/MS	39.1	39.1	44784000	26594000	18190000	3	14928000	8864800	6063200	27914000	53450000	3	3	6				58	1102;2418	True;True	1149;2568	2348;2349;2350;2351;5547;5548;5549;5550
K7EN27;V9HWC2;Q99497	K7EN27;V9HWC2;Q99497	1;1;1	1;1;1	1;1;1	Protein deglycase DJ-1	PARK7;HEL-S-67p	tr|K7EN27|K7EN27_HUMAN protein deglycase (Fragment) OS=Homo sapiens OX=9606 GN=PARK7 PE=1 SV=1;tr|V9HWC2|V9HWC2_HUMAN protein deglycase OS=Homo sapiens OX=9606 GN=HEL-S-67p PE=2 SV=1;sp|Q99497|PARK7_HUMAN Parkinson disease protein 7 OS=Homo sapiens OX=9606	3	1	1	1	1	1	1	1	1	1	16.2	16.2	16.2	17.002	160	160;189;189	0	7.9583	By MS/MS	By MS/MS	16.2	16.2	3256200	1933500	1322800	9	361800	214830	146980	0	3982900	1	1	2				427	463	TRUE	481	950;951
E9PB61;Q86V81	E9PB61;Q86V81	1;1	1;1	1;1	THO complex subunit 4	ALYREF	tr|E9PB61|E9PB61_HUMAN Aly/REF export factor OS=Homo sapiens OX=9606 GN=ALYREF PE=1 SV=1;sp|Q86V81|THOC4_HUMAN THO complex subunit 4 OS=Homo sapiens OX=9606 GN=ALYREF PE=1 SV=3	2	1	1	1	1	1	1	1	1	1	4.2	4.2	4.2	27.557	264	264;257	0	6.7704	By MS/MS	By MS/MS	4.2	4.2	4316700	2556200	1760400	14	308330	182590	125740	0	5300700	1	1	2				390	1831	TRUE	1935	4099;4100
G3XAL0;B3KTM1;Q0QF37;Q75MT9;Q6FHZ0;A0A024R4K3;P40926	G3XAL0;B3KTM1;Q0QF37;Q75MT9;Q6FHZ0;A0A024R4K3;P40926	1;1;1;1;1;1;1	1;1;1;1;1;1;1	1;1;1;1;1;1;1	Malate dehydrogenase;Malate dehydrogenase, mitochondrial	MDH2	tr|G3XAL0|G3XAL0_HUMAN Malate dehydrogenase OS=Homo sapiens OX=9606 GN=MDH2 PE=1 SV=1;tr|B3KTM1|B3KTM1_HUMAN Malate dehydrogenase OS=Homo sapiens OX=9606 PE=2 SV=1;tr|Q0QF37|Q0QF37_HUMAN Malate dehydrogenase (Fragment) OS=Homo sapiens OX=9606 GN=MDH2 PE=2	7	1	1	1	1	1	1	1	1	1	4.8	4.8	4.8	24.594	231	231;231;305;316;338;338;338	0	6.8802	By MS/MS	By MS/MS	4.8	4.8	3098100	1825800	1272200	13	238310	140450	97865	0	3830800	1	1	2				40	925	TRUE	965	1960;1961
Q8N355;Q6GMW3;Q8N5F4;Q6GMX4;Q6IPQ0;Q6PIQ7;Q6PJG0;A2NUT2;Q6GMV8;Q7Z2U7;A0A5E4;P0DOY2;Q567P1;Q6IN99;S6BGD6;S6BAN6;S6C4S2;Q6PJR7;P0DOY3;Q8TCJ5;Q6GMX3;Q8NEJ1;S6B2B0;S6AWE6;Q5FWF9;S6BAP8;P0CF74;S6BAR0;S6BGF9;S6B286;Q6P5S3;Q6P2J1;Q6PIK1;Q6GMW6;Q96E61;Q6GMV7;A0M8Q9;Q5CZ94;S6C4Q9;A0A5H1ZRQ4;A0A5H1ZRQ7;Q6NS95;A0A0B4J231;P0DOX8;S6C4R7;Q6DHW4;B9A064;A0M8Q6;Q6GMW4;P0CG04;A0A5C2G6Y8;A0A4V1EJ15;A0A4P8J4D0;A0A5…	Q8N355;Q6GMW3;Q8N5F4;Q6GMX4;Q6IPQ0;Q6PIQ7;Q6PJG0;A2NUT2;Q6GMV8;Q7Z2U7;A0A5E4;P0DOY2;Q567P1;Q6IN99;S6BGD6;S6BAN6;S6C4S2;Q6PJR7;P0DOY3;Q8TCJ5;Q6GMX3;Q8NEJ1;S6B2B0;S6AWE6;Q5FWF9;S6BAP8;P0CF74;S6BAR0;S6BGF9;S6B286	5;5;5;5;5;5;5;5;4;4;4;4;4;4;4;4;4;4;4;4;4;4;4;3;3;3;3;3;3;3;2;2;2;2;2;2;2;2;2;2;2;2;2;2;2;2;2;2;2;2;1;1;1;1;1;1;1	5;5;5;5;5;5;5;5;4;4;4;4;4;4;4;4;4;4;4;4;4;4;4;3;3;3;3;3;3;3;2;2;2;2;2;2;2;2;2;2;2;2;2;2;2;2;2;2;2;2;1;1;1;1;1;1;1	5;5;5;5;5;5;5;5;4;4;4;4;4;4;4;4;4;4;4;4;4;4;4;3;3;3;3;3;3;3;2;2;2;2;2;2;2;2;2;2;2;2;2;2;2;2;2;2;2;2;1;1;1;1;1;1;1	Beta-2-microglobulin;Ig lambda-6 chain C region	IGL@;DKFZp667J0810;IGLC6	tr|Q8N355|Q8N355_HUMAN IGL@ protein OS=Homo sapiens OX=9606 GN=IGL@ PE=1 SV=1;tr|Q6GMW3|Q6GMW3_HUMAN IGL@ protein OS=Homo sapiens OX=9606 GN=IGL@ PE=1 SV=1;tr|Q8N5F4|Q8N5F4_HUMAN IGL@ protein OS=Homo sapiens OX=9606 GN=IGL@ PE=1 SV=1;tr|Q6GMX4|Q6GMX4_HUMAN	57	5	5	5	4	4	4	4	4	4	28.6	28.6	28.6	24.792	234	234;234;233;236;236;236;235;235;234;234;235;106;235;235;235;216;217;139;106;106;236;236;217;215;232;217;106;216;213;215;236;235;235;235;236;236;105;234;217;106;106;234;215;216;212;237;214;106;233;106;166;151;151;135;121;116;151	0	40.678	By MS/MS	By MS/MS	24.4	22.2	101700000	59774000	41927000	14	7264300	4269600	2994800	57974000	128040000	5	6	11				262	28;107;1411;1941;2343	True;True;True;True;True	30;110;1467;2050;2483	59;60;61;62;211;3093;3094;4392;4393;4394;4395;5352
P68104;Q6IPN6;A0A4D5RAN2;Q6IPS9;Q5VTE0;A0A4D5RAC7;Q53HQ7;A0A4D5RAC9;A0A087WVQ9;A0A7I2V659;Q53HR5;Q53HM9;Q53GE9;Q53G85;Q6IPT9;A0A4D5RBG5;A0A7I2V5N4;A0A4D5RA98;A0A7I2V3H3;A0A4D5RA76;A8K9C4;Q53GA1;Q96RE1;B4DNE0;A0A4D5RAE2;Q8IUB0;Q9H2I7;B4DV42;Q9NZS6;A0A087WV01;A0A4D5RAB8;Q53HR1;A0A4D5RA52;Q53G89;A0A4D5RAR2;Q504Z0;Q6P4C9;Q6P082;Q8TBL1;Q96C29;Q96CD8;A0A4D5RBK4;A0A4D5RAF1;A0A4D5RA61;A9X7H1;B4E2C5;A0A4D…	P68104;Q6IPN6;A0A4D5RAN2;Q6IPS9;Q5VTE0;A0A4D5RAC7;Q53HQ7;A0A4D5RAC9;A0A087WVQ9;A0A7I2V659;Q53HR5;Q53HM9;Q53GE9;Q53G85;Q6IPT9;A0A4D5RBG5;A0A7I2V5N4;A0A4D5RA98;A0A7I2V3H3;A0A4D5RA76;A8K9C4;Q53GA1;Q96RE1;B4DNE0;A0A4D5RAE2;Q8IUB0;Q9H2I7;B4DV42;Q9NZS6;A0A087WV01;A0A4D5RAB8;Q53HR1;A0A4D5RA52;Q53G89;A0A4D5RAR2;Q504Z0;Q6P4C9;Q6P082;Q8TBL1;Q96C29;Q96CD8;A0A4D5RBK4;A0A4D5RAF1;A0A4D5RA61	10;10;10;10;10;10;10;10;10;10;10;10;10;10;10;9;9;9;9;9;9;9;8;8;8;7;7;7;7;7;6;6;6;6;5;5;5;5;5;5;5;5;5;5;4;4;4;4;4;3;3;3;3;3;3;3;2;2;2;2;2;2;2;2;2;2;2;2;2;2;2;1;1;1;1	10;10;10;10;10;10;10;10;10;10;10;10;10;10;10;9;9;9;9;9;9;9;8;8;8;7;7;7;7;7;6;6;6;6;5;5;5;5;5;5;5;5;5;5;4;4;4;4;4;3;3;3;3;3;3;3;2;2;2;2;2;2;2;2;2;2;2;2;2;2;2;1;1;1;1	4;4;4;4;4;4;4;4;4;4;4;4;4;4;4;3;3;3;3;3;4;3;4;4;4;3;2;4;3;2;2;2;2;3;3;3;3;3;3;3;3;1;1;1;1;2;0;1;0;1;1;0;1;1;1;1;0;0;0;0;0;0;0;0;0;0;0;0;0;0;1;1;1;1;1	Elongation factor 1-alpha 1;Elongation factor 1-alpha;Putative elongation factor 1-alpha-like 3	EEF1A1;EEF1A1P5;EEF1A1L14	sp|P68104|EF1A1_HUMAN Elongation factor 1-alpha 1 OS=Homo sapiens OX=9606 GN=EEF1A1 PE=1 SV=1;tr|Q6IPN6|Q6IPN6_HUMAN Elongation factor 1-alpha OS=Homo sapiens OX=9606 GN=EEF1A1 PE=2 SV=1;tr|A0A4D5RAN2|A0A4D5RAN2_HUMAN Tr-type G domain-containing protein OS	75	10	10	4	10	10	10	10	4	4	33.8	33.8	19.9	50.14	462	462;462;415;462;462;425;462;455;459;459;462;462;462;462;462;359;433;375;376;380;462;462;398;395;399;361;427;414;426;426;222;366;459;433;297;308;290;251;250;248;287;208;206;260;177;308;296;398;173;106;140;152;205;190;234;145;88;62;62;67;83;86;87;155;43;106;108;109;111;59;227;93;149;218;161	0	155.67	By MS/MS	By MS/MS	33.8	33.8	2087800000	1224900000	862890000	21	99417000	58327000	41090000	915380000	2901800000	21	16	37				96	317;467;935;1340;1678;1781;1921;2002;2172;2450	True;True;True;True;True;True;True;True;True;True	327;485;975;1396;1772;1882;1883;2030;2113;2302;2303;2600	642;643;644;645;956;957;958;959;1978;1979;1980;2928;2929;3738;3739;3966;3967;3968;3969;4343;4344;4534;4535;4536;4537;4538;4539;4963;4964;4965;4966;4967;4968;4969;5602;5603;5604;5605
E9PJF0;Q8NHX0;E9PQW4;L7RXH5;P27361	E9PJF0;Q8NHX0;E9PQW4;L7RXH5;P27361	1;1;1;1;1	1;1;1;1;1	1;1;1;1;1	Mitogen-activated protein kinase;Mitogen-activated protein kinase 3	MAPK3	tr|E9PJF0|E9PJF0_HUMAN Mitogen-activated protein kinase OS=Homo sapiens OX=9606 GN=MAPK3 PE=1 SV=1;tr|Q8NHX0|Q8NHX0_HUMAN mitogen-activated protein kinase OS=Homo sapiens OX=9606 PE=2 SV=1;tr|E9PQW4|E9PQW4_HUMAN Mitogen-activated protein kinase OS=Homo sap	5	1	1	1	1	1	1	1	1	1	4.4	4.4	4.4	35.737	316	316;335;339;379;379	0.0021277	6.5652	By MS/MS	By MS/MS	4.4	4.4	2297200	1341200	956050	19	120910	70587	50318	0	2878700	1	1	2				393	1	TRUE	1	2;3
A0A8V8TR83;C9J9S3;C9JP48;H0Y3Y6;V9HW04;A0A8V8TRH9;P62140	A0A8V8TR83;C9J9S3;C9JP48;H0Y3Y6;V9HW04;A0A8V8TRH9;P62140	1;1;1;1;1;1;1	1;1;1;1;1;1;1	1;1;1;1;1;1;1	Serine/threonine-protein phosphatase;Serine/threonine-protein phosphatase PP1-beta catalytic subunit	PPP1CB;HEL-S-80p	tr|A0A8V8TR83|A0A8V8TR83_HUMAN protein-serine/threonine phosphatase OS=Homo sapiens OX=9606 GN=PPP1CB PE=1 SV=1;tr|C9J9S3|C9J9S3_HUMAN Serine/threonine-protein phosphatase (Fragment) OS=Homo sapiens OX=9606 GN=PPP1CB PE=1 SV=1;tr|C9JP48|C9JP48_HUMAN Serine	7	1	1	1	1	1	1	1	1	1	14.1	14.1	14.1	10.01	92	92;125;138;207;327;368;327	0	7.2703	By MS/MS	By MS/MS	14.1	14.1	3862700	2230400	1632300	5	772540	446080	326460	0	4914900	1	1	2				254	41	TRUE	44	93;94
P01023	P01023	3	3	3	Alpha-2-macroglobulin	A2M	sp|P01023|A2MG_HUMAN Alpha-2-macroglobulin OS=Homo sapiens OX=9606 GN=A2M PE=1 SV=3	1	3	3	3	3	3	3	3	3	3	2.5	2.5	2.5	163.29	1474	1474	0	16.845	By MS/MS	By MS/MS	2.5	2.5	15858000	9040700	6817100	72	220250	125560	94682	9490600	20077000	1	3	4				441	119;1982;2291	True;True;True	122;2093;2429	228;229;4501;4502;5235;5236
A0A449C1A8;A0A7S5EUE3;A0A5C2GNZ6;A0A5C2GKB8;A0A5C2GIQ8;A0A5C2GG11;A0A7S5C6B8;A0A7S5EWU2;A0A7S5EWG2;A0A7S5C4A0;A0A5C2GAG8;A0A7S5C334;A0A7S5EVN0;A0A5C2GL40;A0A5C2GF54;A0A5C2GDR6;A0A7S5EYF6;A0A7S5BXZ9;A0A7S5BYX7;A0A7S5BZK2;A0A7S5C1E3;A0A7S5C2U8;A0A7S5C318;A0A7S5ET96;A0A7S5EW39;A0A7S5BZI1;A0A7S5C3J4;A0A7S5C068;A0A5C2G9W8;A0A7S5C4G2;A0A5C2GFX5;A0A5C2GET1;A0A7S5BZQ5;A0A7S5C5C6;A0A7S5EY69;A0A7S5C121;A0A…	A0A449C1A8;A0A7S5EUE3;A0A5C2GNZ6;A0A5C2GKB8;A0A5C2GIQ8;A0A5C2GG11;A0A7S5C6B8;A0A7S5EWU2;A0A7S5EWG2;A0A7S5C4A0;A0A5C2GAG8;A0A7S5C334;A0A7S5EVN0;A0A5C2GL40;A0A5C2GF54;A0A5C2GDR6;A0A7S5EYF6;A0A7S5BXZ9;A0A7S5BYX7;A0A7S5BZK2;A0A7S5C1E3;A0A7S5C2U8;A0A7S5C318;A0A7S5ET96;A0A7S5EW39;A0A7S5BZI1;A0A7S5C3J4;A0A7S5C068;A0A5C2G9W8;A0A7S5C4G2;A0A5C2GFX5;A0A5C2GET1;A0A7S5BZQ5;A0A7S5C5C6;A0A7S5EY69;A0A7S5C121;A0A…	1;1;1;1;1;1;1;1;1;1;1;1;1;1;1;1;1;1;1;1;1;1;1;1;1;1;1;1;1;1;1;1;1;1;1;1;1;1;1;1;1;1;1;1;1;1;1;1;1;1;1;1;1;1;1;1;1	1;1;1;1;1;1;1;1;1;1;1;1;1;1;1;1;1;1;1;1;1;1;1;1;1;1;1;1;1;1;1;1;1;1;1;1;1;1;1;1;1;1;1;1;1;1;1;1;1;1;1;1;1;1;1;1;1	1;1;1;1;1;1;1;1;1;1;1;1;1;1;1;1;1;1;1;1;1;1;1;1;1;1;1;1;1;1;1;1;1;1;1;1;1;1;1;1;1;1;1;1;1;1;1;1;1;1;1;1;1;1;1;1;1			tr|A0A449C1A8|A0A449C1A8_HUMAN IGHV3-20*01_S7413 (Fragment) OS=Homo sapiens OX=9606 GN=IGHV3-20 PE=4 SV=1;tr|A0A7S5EUE3|A0A7S5EUE3_HUMAN IGH c2041_heavy_IGHV3-20_IGHD3-22_IGHJ4 (Fragment) OS=Homo sapiens OX=9606 PE=2 SV=1;tr|A0A5C2GNZ6|A0A5C2GNZ6_HUMAN IG	57	1	1	1	1	1	1	1	1	1	11.2	11.2	11.2	10.577	98	98;122;123;123;123;123;123;124;124;124;124;125;125;125;126;126;126;126;126;126;126;126;126;126;126;126;128;123;122;115;122;116;117;118;118;118;119;119;119;119;120;120;120;120;120;120;121;121;121;121;121;121;121;121;121;122;129	0	10.431	By MS/MS	By MS/MS	11.2	11.2	69893000	39635000	30258000	5	13979000	7927000	6051500	0	91107000	1	1	2				217	63	TRUE	66	136;137
A0A499FJE1;Q9H3K6;H3BTW0;A0A0B4J295;H3BVE0	A0A499FJE1;Q9H3K6;H3BTW0;A0A0B4J295;H3BVE0	2;2;1;1;1	2;2;1;1;1	2;2;1;1;1	BolA-like protein 2	BOLA2	tr|A0A499FJE1|A0A499FJE1_HUMAN BolA family member 2B OS=Homo sapiens OX=9606 GN=BOLA2B PE=1 SV=1;sp|Q9H3K6|BOLA2_HUMAN BolA-like protein 2 OS=Homo sapiens OX=9606 GN=BOLA2 PE=1 SV=1;tr|H3BTW0|H3BTW0_HUMAN BOLA2-SMG1P6 readthrough OS=Homo sapiens OX=9606 GN	5	2	2	2	2	2	2	2	2	2	23	23	23	16.932	152	152;86;54;124;217	0	24.143	By MS/MS	By MS/MS	23	23	25518000	14325000	11192000	9	2835300	1591700	1243600	21508000	26517000	3	0	3				219	340;1430	True;True	350;1486	681;682;683;684;3126;3127
M0R3H0;M0R210;Q6IPX4;P62249	M0R3H0;M0R210;Q6IPX4;P62249	1;1;1;1	1;1;1;1	1;1;1;1	40S ribosomal protein S16	RPS16	tr|M0R3H0|M0R3H0_HUMAN Ribosomal protein S16 OS=Homo sapiens OX=9606 GN=RPS16 PE=1 SV=1;tr|M0R210|M0R210_HUMAN Ribosomal protein S16 OS=Homo sapiens OX=9606 GN=RPS16 PE=1 SV=1;tr|Q6IPX4|Q6IPX4_HUMAN RPS16 protein OS=Homo sapiens OX=9606 GN=RPS16 PE=1 SV=1;	4	1	1	1	1	1	1	1	1	1	11	11	11	11.075	100	100;129;152;146	0	10.431	By matching	By MS/MS	11	11	8356400	4668000	3688400	7	1193800	666850	526920	0	11106000	0	1	1				430	777	TRUE	813	1655;1656
B2R4R9;P62857	B2R4R9;P62857	2;2	2;2	2;2	40S ribosomal protein S28	RPS28	tr|B2R4R9|B2R4R9_HUMAN 40S ribosomal protein S28 OS=Homo sapiens OX=9606 GN=RPS28 PE=2 SV=1;sp|P62857|RS28_HUMAN Small ribosomal subunit protein eS28 OS=Homo sapiens OX=9606 GN=RPS28 PE=1 SV=1	2	2	2	2	2	2	2	2	2	2	30.4	30.4	30.4	7.8409	69	69;69	0	13.326	By MS/MS	By MS/MS	30.4	30.4	55003000	30702000	24301000	3	18334000	10234000	8100200	43279000	60593000	1	1	2				289	453;2163	True;True	471;2292	935;936;4950;4951
A0A8V8TNZ0;A0A8V8TQP8;B4E190;C9J1Z8;A0A8V8TNZ5;A0A8V8TQC0;B4DEB9;A4D0Z3;A0A024R3Q0;A0A024R0Y6;F5H423;B4DLJ3;P84085;P84077;P61204	A0A8V8TNZ0;A0A8V8TQP8;B4E190;C9J1Z8;A0A8V8TNZ5;A0A8V8TQC0;B4DEB9;A4D0Z3;A0A024R3Q0;A0A024R0Y6;F5H423;B4DLJ3;P84085;P84077;P61204	1;1;1;1;1;1;1;1;1;1;1;1;1;1;1	1;1;1;1;1;1;1;1;1;1;1;1;1;1;1	1;1;1;1;1;1;1;1;1;1;1;1;1;1;1	ADP-ribosylation factor 5;ADP-ribosylation factor 1;ADP-ribosylation factor 3	ARF5;ARF3;ARF1	tr|A0A8V8TNZ0|A0A8V8TNZ0_HUMAN ADP ribosylation factor 1 (Fragment) OS=Homo sapiens OX=9606 GN=ARF1 PE=1 SV=1;tr|A0A8V8TQP8|A0A8V8TQP8_HUMAN ADP ribosylation factor 1 (Fragment) OS=Homo sapiens OX=9606 GN=ARF1 PE=1 SV=1;tr|B4E190|B4E190_HUMAN cDNA FLJ57770	15	1	1	1	1	1	1	1	1	1	7	7	7	16.199	142	142;143;144;150;158;160;173;180;181;181;210;229;180;181;181	0.0041068	6.3843	By MS/MS	By MS/MS	7	7	5186900	2883300	2303600	8	648360	360420	287950	0	6936100	1	1	2				16	298	TRUE	308	609;610
Q53ZX9;Q53ZX8;A6XMV9;E7EQ64;A0A0J9YYC8;Q5NV56;Q3SY19;Q3SY20;CON__P07477;Q7Z5F3;A6XMV8;Q6PK75;H0Y8D1;Q86W17;Q45KI0;Q53ZX7;Q8NHM4;P07478;P07477	Q53ZX9;Q53ZX8;A6XMV9;E7EQ64;A0A0J9YYC8;Q5NV56;Q3SY19;Q3SY20;CON__P07477;Q7Z5F3;A6XMV8;Q6PK75;H0Y8D1;Q86W17;Q45KI0;Q53ZX7;Q8NHM4;P07478;P07477	1;1;1;1;1;1;1;1;1;1;1;1;1;1;1;1;1;1;1	1;1;1;1;1;1;1;1;1;1;1;1;1;1;1;1;1;1;1	1;1;1;1;1;1;1;1;1;1;1;1;1;1;1;1;1;1;1	Putative trypsin-6;Trypsin-2;Trypsin-1;Alpha-trypsin chain 1;Alpha-trypsin chain 2	PRSS1;TRY8;PRSS2;PRSS3P2	tr|Q53ZX9|Q53ZX9_HUMAN Protease serine 1 (Fragment) OS=Homo sapiens OX=9606 GN=PRSS1 PE=4 SV=1;tr|Q53ZX8|Q53ZX8_HUMAN Protease serine 1 (Fragment) OS=Homo sapiens OX=9606 GN=PRSS1 PE=4 SV=1;tr|A6XMV9|A6XMV9_HUMAN Protease serine 2 preproprotein OS=Homo sap	19	1	1	1	1	1	1	1	1	1	23.8	23.8	23.8	9.1144	84	84;84;261;261;247;247;247;247;247;261;246;187;142;84;84;84;247;247;247	0	24.08	By MS/MS	By MS/MS	23.8	23.8	1193400000	654230000	539170000	5	238680000	130850000	107830000	645870000	0	4	1	5			+	118	1222	TRUE	1275	2673;2674;2675;2676;2677
Q2YD88;Q9H8K1;A0A024R872;Q96TA1	Q2YD88;Q9H8K1;A0A024R872;Q96TA1	1;1;1;1	1;1;1;1	1;1;1;1	Niban-like protein 1	FAM129B;C9orf88	tr|Q2YD88|Q2YD88_HUMAN FAM129B protein (Fragment) OS=Homo sapiens OX=9606 GN=FAM129B PE=2 SV=1;tr|Q9H8K1|Q9H8K1_HUMAN cDNA FLJ13518 fis, clone PLACE1005799 OS=Homo sapiens OX=9606 PE=2 SV=1;tr|A0A024R872|A0A024R872_HUMAN Chromosome 9 open reading frame 88,	4	1	1	1	1	1	1	1	1	1	3.4	3.4	3.4	35.228	327	327;396;733;746	0.0042105	6.4804	By MS/MS	By MS/MS	3.4	3.4	1902000	1040100	861870	11	172910	94553	78352	0	2595100	1	1	2				55	633	TRUE	663	1344;1345
E7ESE2;E9PCW0;C9JW96;Q6PUJ7;Q6FHP5;Q53FV0;A8K401;P35232;C9JZ20;A0A8I5KWR0;Q9BSE8;A8K9G2	E7ESE2;E9PCW0;C9JW96;Q6PUJ7;Q6FHP5;Q53FV0;A8K401;P35232;C9JZ20	3;3;3;3;3;3;3;3;2;1;1;1	3;3;3;3;3;3;3;3;2;1;1;1	3;3;3;3;3;3;3;3;2;1;1;1	Prohibitin	PHB;HEL-S-54e	tr|E7ESE2|E7ESE2_HUMAN Prohibitin (Fragment) OS=Homo sapiens OX=9606 GN=PHB PE=1 SV=2;tr|E9PCW0|E9PCW0_HUMAN Prohibitin (Fragment) OS=Homo sapiens OX=9606 GN=PHB PE=1 SV=2;tr|C9JW96|C9JW96_HUMAN Prohibitin (Fragment) OS=Homo sapiens OX=9606 GN=PHB PE=1 SV=	12	3	3	3	2	2	2	2	2	2	15.8	15.8	15.8	22.398	202	202;216;246;272;272;272;272;272;218;108;156;201	0	16.387	By MS/MS	By MS/MS	10.9	10.9	8185400	4476000	3709400	14	584670	319710	264960	0	11169000	1	1	2				274	347;582;927	True;True;True	357;609;967	693;1190;1963;1964
Q0KKI6;Q8TCD0;P01834;Q6GMX0;Q5EFE6;Q6PJF2;V9HW34;Q6P5S8;Q6PIL8;Q7Z3Y4;S6C4R6;A0A5H1ZRQ3;S6AWD6;S6AWF4;S6AWD3;S6BGE9;S6B2A1;S6B2C3;S6AWE3;Q569I7;A0A4P8J4D6;A0A4P8J2G1;P0DOX7;S6B294;A0A5C2GMW0;A0A5C2GVB4;A0A5C2GST3;A0A5C2GSE1;A0A5C2GXR5;A0A5C2GS21;A0A5C2G1B5;A0A5C2GRW0;A0A5C2GTL9;A0A5C2GNM3;A0A5C2GLT3;A0A5C2GSU3;A0A5C2GU00;A0A5C2GSX2;A0A5C2GME1;A0A5C2GT77;A0A5C2GLR4;A0A5C2GTE9;A0A5C2GTN9;A0A5C2GPC1…	Q0KKI6;Q8TCD0;P01834;Q6GMX0;Q5EFE6;Q6PJF2;V9HW34;Q6P5S8;Q6PIL8;Q7Z3Y4;S6C4R6;A0A5H1ZRQ3;S6AWD6;S6AWF4;S6AWD3;S6BGE9;S6B2A1;S6B2C3;S6AWE3;Q569I7;A0A4P8J4D6;A0A4P8J2G1;P0DOX7;S6B294	4;4;3;3;3;3;3;3;3;3;2;2;2;2;2;2;2;2;2;2;2;2;2;2;1;1;1;1;1;1;1;1;1;1;1;1;1;1;1;1;1;1;1;1;1;1;1;1;1;1;1;1;1;1;1;1;1;1;1;1;1;1;1;1;1;1;1;1;1;1;1;1;1;1;1;1;1;1;1;1;1;1;1;1;1;1;1;1;1;1;1;1;1;1;1;1;1;1;1;1;1;1;1;1;1;1;1;1;1;1;1;1;1;1;1;1;1;1;1;1;1;1;1;1;1;1;1;1;1;1;1;1;1;1;1;1;1;1;1;1;1;1;1;1;1;1;1;1;1;1;1;1;1;1;1;1;1;1;1;1;1;1;1;1;1;1;1;1;1;1;1;1;1;1;1;1;1;1;1;1;1;1;1;1;1;1;1;1;1;1;1;1;1;1;1;1;1;1;1;1…	4;4;3;3;3;3;3;3;3;3;2;2;2;2;2;2;2;2;2;2;2;2;2;2;1;1;1;1;1;1;1;1;1;1;1;1;1;1;1;1;1;1;1;1;1;1;1;1;1;1;1;1;1;1;1;1;1;1;1;1;1;1;1;1;1;1;1;1;1;1;1;1;1;1;1;1;1;1;1;1;1;1;1;1;1;1;1;1;1;1;1;1;1;1;1;1;1;1;1;1;1;1;1;1;1;1;1;1;1;1;1;1;1;1;1;1;1;1;1;1;1;1;1;1;1;1;1;1;1;1;1;1;1;1;1;1;1;1;1;1;1;1;1;1;1;1;1;1;1;1;1;1;1;1;1;1;1;1;1;1;1;1;1;1;1;1;1;1;1;1;1;1;1;1;1;1;1;1;1;1;1;1;1;1;1;1;1;1;1;1;1;1;1;1;1;1;1;1;1;1…	4;4;3;3;3;3;3;3;3;3;2;2;2;2;2;2;2;2;2;2;2;2;2;2;1;1;1;1;1;1;1;1;1;1;1;1;1;1;1;1;1;1;1;1;1;1;1;1;1;1;1;1;1;1;1;1;1;1;1;1;1;1;1;1;1;1;1;1;1;1;1;1;1;1;1;1;1;1;1;1;1;1;1;1;1;1;1;1;1;1;1;1;1;1;1;1;1;1;1;1;1;1;1;1;1;1;1;1;1;1;1;1;1;1;1;1;1;1;1;1;1;1;1;1;1;1;1;1;1;1;1;1;1;1;1;1;1;1;1;1;1;1;1;1;1;1;1;1;1;1;1;1;1;1;1;1;1;1;1;1;1;1;1;1;1;1;1;1;1;1;1;1;1;1;1;1;1;1;1;1;1;1;1;1;1;1;1;1;1;1;1;1;1;1;1;1;1;1;1;1…	Ig kappa chain C region	IGKC;IGK@;HEL-213	tr|Q0KKI6|Q0KKI6_HUMAN Immunoblobulin light chain (Fragment) OS=Homo sapiens OX=9606 PE=1 SV=1;tr|Q8TCD0|Q8TCD0_HUMAN Ig-like domain-containing protein OS=Homo sapiens OX=9606 PE=1 SV=1;sp|P01834|IGKC_HUMAN Immunoglobulin kappa constant OS=Homo sapiens OX=	266	4	4	4	3	3	3	3	3	3	29.2	29.2	29.2	24.03	219	219;239;107;236;234;235;235;236;236;236;184;107;178;180;183;183;184;185;185;189;204;209;214;185;112;112;112;112;112;112;113;112;112;112;113;112;112;112;112;112;112;112;112;112;112;112;112;112;112;112;112;112;112;112;112;112;112;112;112;112;112;112;112;112;112;112;112;112;112;112;112;112;112;112;112;112;112;112;118;112;114;114;114;114;114;114;114;114;114;114;114;114;86;112;113;113;120;114;120;120;…	0	45.724	By MS/MS	By MS/MS	21.5	21	61148000	33403000	27745000	12	5095700	2783600	2312100	44411000	72534000	4	2	6				511	642;1792;2102;2329	True;True;True;True	673;1894;2224;2469	1360;1361;3992;3993;3994;3995;4792;5325
A0A5C2FZE9	A0A5C2FZE9	1	1	1			tr|A0A5C2FZE9|A0A5C2FZE9_HUMAN IGL c2398_light_IGLV3-19_IGLJ1 (Fragment) OS=Homo sapiens OX=9606 PE=2 SV=1	1	1	1	1	1	1	1	1	1	1	8.3	8.3	8.3	11.708	109	109	0	6.6973	By MS/MS	By MS/MS	8.3	8.3	26840000	14566000	12275000	7	3834400	2080800	1753500	0	36959000	1	1	2				224	1396	TRUE	1452	3065;3066
A0A384NPX8;A0A384MTZ1;P47985;P0C7P4	A0A384NPX8;A0A384MTZ1;P47985;P0C7P4	2;2;2;2	2;2;2;2	2;2;2;2	Cytochrome b-c1 complex subunit Rieske, mitochondrial;Cytochrome b-c1 complex subunit 11;Putative cytochrome b-c1 complex subunit Rieske-like protein 1	UQCRFS1;UQCRFS1P1	tr|A0A384NPX8|A0A384NPX8_HUMAN Cytochrome b-c1 complex subunit Rieske, mitochondrial OS=Homo sapiens OX=9606 PE=2 SV=1;tr|A0A384MTZ1|A0A384MTZ1_HUMAN Cytochrome b-c1 complex subunit Rieske, mitochondrial OS=Homo sapiens OX=9606 PE=2 SV=1;sp|P47985|UCRI_HUM	4	2	2	2	2	2	2	2	2	2	14.2	14.2	14.2	29.692	274	274;274;274;283	0	18.354	By MS/MS	By MS/MS	14.2	14.2	28426000	15383000	13043000	14	2030400	1098800	931640	15058000	39598000	2	2	4				194	813;1790	True;True	850;1892	1736;1737;3988;3989
Q2VIR3;P41091	Q2VIR3;P41091	1;1	1;1	1;1	Putative eukaryotic translation initiation factor 2 subunit 3-like protein;Eukaryotic translation initiation factor 2 subunit 3	EIF2S3L;EIF2S3	sp|Q2VIR3|IF2GL_HUMAN Eukaryotic translation initiation factor 2 subunit 3B OS=Homo sapiens OX=9606 GN=EIF2S3B PE=2 SV=2;sp|P41091|IF2G_HUMAN Eukaryotic translation initiation factor 2 subunit 3 OS=Homo sapiens OX=9606 GN=EIF2S3 PE=1 SV=3	2	1	1	1	1	1	1	1	1	1	3.4	3.4	3.4	51.228	472	472;472	0	7.2637	By MS/MS	By matching	3.4	3.4	3046600	1642900	1403700	21	145070	78231	66843	0	4226600	1	0	1				487	95	TRUE	98	191;192
G3V5B3;G3V3E6;Q96HE7	G3V5B3;G3V3E6;Q96HE7	1;1;1	1;1;1	1;1;1	ERO1-like protein alpha	ERO1L	tr|G3V5B3|G3V5B3_HUMAN Endoplasmic reticulum oxidoreductase 1 alpha (Fragment) OS=Homo sapiens OX=9606 GN=ERO1A PE=1 SV=1;tr|G3V3E6|G3V3E6_HUMAN Endoplasmic reticulum oxidoreductase 1 alpha OS=Homo sapiens OX=9606 GN=ERO1A PE=1 SV=1;sp|Q96HE7|ERO1A_HUMAN E	3	1	1	1	1	1	1	1	1	1	8.3	8.3	8.3	19.154	169	169;257;468	0.0041152	6.3891	By MS/MS	By MS/MS	8.3	8.3	4437300	2374300	2063000	8	554660	296790	257880	0	6211800	1	1	2				402	1216	TRUE	1268	2636;2637
K7EIP6;A0A024R1U4;P51148	K7EIP6;A0A024R1U4;P51148	1;1;1	1;1;1	1;1;1	Ras-related protein Rab-5C	RAB5C	tr|K7EIP6|K7EIP6_HUMAN Uncharacterized protein (Fragment) OS=Homo sapiens OX=9606 PE=4 SV=1;tr|A0A024R1U4|A0A024R1U4_HUMAN RAB5C, member RAS oncogene family, isoform CRA_a OS=Homo sapiens OX=9606 GN=RAB5C PE=4 SV=1;sp|P51148|RAB5C_HUMAN Ras-related protein	3	1	1	1	1	1	1	1	1	1	44.4	44.4	44.4	2.803	27	27;216;216	0.0059172	6.2246	By MS/MS	By MS/MS	44.4	44.4	2756500	1472300	1284200	2	1378300	736150	642120	0	3866900	0	1	1				24	818	TRUE	855	1747;1748
E7DVW5;Q01469	E7DVW5;Q01469	2;2	2;2	2;2	Fatty acid-binding protein, epidermal	FABP5	tr|E7DVW5|E7DVW5_HUMAN Fatty acid binding protein 5 (Psoriasis-associated) OS=Homo sapiens OX=9606 GN=FABP5 PE=3 SV=1;sp|Q01469|FABP5_HUMAN Fatty acid-binding protein 5 OS=Homo sapiens OX=9606 GN=FABP5 PE=1 SV=3	2	2	2	2	1	1	1	1	1	1	13.3	13.3	13.3	15.164	135	135;135	0	12.224	By MS/MS	By MS/MS	6.7	6.7	8664300	4586500	4077800	8	1083000	573320	509730	0	12278000	1	1	2				387	235;505	True;True	242;525	478;1040
F8VQQ8;V9HW41;P61088;Q5JXB2	F8VQQ8;V9HW41;P61088;Q5JXB2	1;1;1;1	1;1;1;1	1;1;1;1	Ubiquitin-conjugating enzyme E2 N;Putative ubiquitin-conjugating enzyme E2 N-like	UBE2N;HEL-S-71;UBE2NL	tr|F8VQQ8|F8VQQ8_HUMAN Ubiquitin conjugating enzyme E2 N OS=Homo sapiens OX=9606 GN=UBE2N PE=1 SV=1;tr|V9HW41|V9HW41_HUMAN Epididymis secretory protein Li 71 OS=Homo sapiens OX=9606 GN=HEL-S-71 PE=2 SV=1;sp|P61088|UBE2N_HUMAN Ubiquitin-conjugating enzyme E	4	1	1	1	1	1	1	1	1	1	12.4	12.4	12.4	10.089	89	89;152;152;153	0.0021231	6.5644	By MS/MS	By MS/MS	12.4	12.4	4442500	2336900	2105600	6	740420	389480	350940	0	6340100	0	1	1				401	2052	TRUE	2167	4666;4667
P58876;B2R4S9;B4DR52;I6L9F7;A0A024QZZ7;Q0D2M2;U3KQK0;A0A024RCJ2;A8K9J7;A0A024RCJ9;A0A024RCL8;O60814;Q99877;Q96A08;Q99880;Q99879;Q5QNW6;Q93079;P06899;Q16778;P62807;P57053;P33778;P23527;Q8N257;A0A2R8Y619;L0R4T3	P58876;B2R4S9;B4DR52;I6L9F7;A0A024QZZ7;Q0D2M2;U3KQK0;A0A024RCJ2;A8K9J7;A0A024RCJ9;A0A024RCL8;O60814;Q99877;Q96A08;Q99880;Q99879;Q5QNW6;Q93079;P06899;Q16778;P62807;P57053;P33778;P23527;Q8N257;A0A2R8Y619;L0R4T3	2;2;2;2;2;2;2;2;2;2;2;2;2;2;2;2;2;2;2;2;2;2;2;2;1;1;1	2;2;2;2;2;2;2;2;2;2;2;2;2;2;2;2;2;2;2;2;2;2;2;2;1;1;1	2;2;2;2;2;2;2;2;2;2;2;2;2;2;2;2;2;2;2;2;2;2;2;2;1;1;1	Histone H2B type 1-D;Histone H2B;Histone H2B type 1-K;Histone H2B type 1-N;Histone H2B type 1-A;Histone H2B type 1-L;Histone H2B type 1-M;Histone H2B type 2-F;Histone H2B type 1-H;Histone H2B type 1-J;Histone H2B type 2-E;Histone H2B type 1-C/E/F/G/I;Histone H2B type F-S;Histone H2B type 1-B;Histone H2B type 1-O;Histone H2B type 3-B	HIST1H2BD;HIST1H2BI;HIST1H2BM;HIST1H2BC;HIST1H2BN;HIST1H2BJ;HIST1H2BK;HIST1H2BA;HIST1H2BL;HIST2H2BF;HIST1H2BH;HIST2H2BE;H2BFS;HIST1H2BB;HIST1H2BO;HIST3H2BB;ABCF2	sp|P58876|H2B1D_HUMAN Histone H2B type 1-D OS=Homo sapiens OX=9606 GN=H2BC5 PE=1 SV=2;tr|B2R4S9|B2R4S9_HUMAN Histone H2B OS=Homo sapiens OX=9606 GN=HIST1H2BE PE=2 SV=1;tr|B4DR52|B4DR52_HUMAN Histone H2B OS=Homo sapiens OX=9606 PE=1 SV=1;tr|I6L9F7|I6L9F7_HU	27	2	2	2	2	2	2	2	2	2	12.7	12.7	12.7	13.936	126	126;126;166;138;126;126;166;126;126;126;126;126;126;127;126;126;126;126;126;126;126;126;126;126;126;122;67	0	11.135	By MS/MS	By MS/MS	12.7	12.7	40153000	21114000	19038000	7	5736100	3016300	2719800	21588000	56852000	1	2	3				10	479;1299	True;True	498;1355	989;990;2854;2855
D6RD16;D6RAQ8;A0A7P0T840;A0A7P0T937;A0A7P0TB65;A0A7P0T8G1;A0A7P0T9L0;A0A7P0Z484;A0A7P0Z4D6;A0A7P0TAR9;Q16094;A0A7P0Z4H2;A0A7P0TAN9;A0A7P0T8N1;D6RAU8;A0A7P0TAE9;P27824	D6RD16;D6RAQ8;A0A7P0T840;A0A7P0T937;A0A7P0TB65;A0A7P0T8G1;A0A7P0T9L0;A0A7P0Z484;A0A7P0Z4D6;A0A7P0TAR9;Q16094;A0A7P0Z4H2;A0A7P0TAN9;A0A7P0T8N1;D6RAU8;A0A7P0TAE9;P27824	1;1;1;1;1;1;1;1;1;1;1;1;1;1;1;1;1	1;1;1;1;1;1;1;1;1;1;1;1;1;1;1;1;1	1;1;1;1;1;1;1;1;1;1;1;1;1;1;1;1;1	Calnexin	CANX	tr|D6RD16|D6RD16_HUMAN Calnexin OS=Homo sapiens OX=9606 GN=CANX PE=1 SV=1;tr|D6RAQ8|D6RAQ8_HUMAN Calnexin (Fragment) OS=Homo sapiens OX=9606 GN=CANX PE=1 SV=1;tr|A0A7P0T840|A0A7P0T840_HUMAN Calnexin OS=Homo sapiens OX=9606 GN=CANX PE=1 SV=1;tr|A0A7P0T937|A	17	1	1	1	1	1	1	1	1	1	16.7	16.7	16.7	10.29	96	96;107;600;591;590;550;550;520;471;425;272;244;210;198;134;626;592	0	8.8681	By MS/MS	By MS/MS	16.7	16.7	5737100	2995700	2741400	2	2868600	1497900	1370700	0	8254400	1	1	2				244	188	TRUE	194	369;370
A0A7S5EWK7;A0A5C2GG51;A0A7S5EXV2;A0A5C2GHQ2;A0A5C2GGY6;A0A5C2GH76;A0A7S5BYD7;A0A7S5EWF2;A0A5C2GKF2;A0A5C2GEX4;A0A7S5EXB3;A0A7S5EWC6;A0A7S5BYD0;A0A7S5C2L9;A0A7S5C3H5;A0A7S5C3M7;A0A7S5BY58;A0A7T0LNQ1;A0A7T0LN93;A0A5C2GNG9;A0A5C2GMI3;A0A5C2GK03;A0A7S5EV48;A0A7S5C450;A0A7S5BYD9;A0A7T0LND3;A0A7T0PYK4;A0A7T0PXX2;A0A7S5C1A5;A0A7T0PWY8;A0A5C2G9Y6;A0A7T0LNQ7;A0A7T0LP94;A0A7S5C3X9;A0A7S5BXM6;A0A7S5C789;A0A…	A0A7S5EWK7;A0A5C2GG51;A0A7S5EXV2;A0A5C2GHQ2;A0A5C2GGY6;A0A5C2GH76;A0A7S5BYD7;A0A7S5EWF2;A0A5C2GKF2;A0A5C2GEX4;A0A7S5EXB3;A0A7S5EWC6;A0A7S5BYD0;A0A7S5C2L9;A0A7S5C3H5;A0A7S5C3M7;A0A7S5BY58;A0A7T0LNQ1;A0A7T0LN93;A0A5C2GNG9;A0A5C2GMI3;A0A5C2GK03;A0A7S5EV48;A0A7S5C450;A0A7S5BYD9;A0A7T0LND3;A0A7T0PYK4;A0A7T0PXX2;A0A7S5C1A5;A0A7T0PWY8;A0A5C2G9Y6;A0A7T0LNQ7;A0A7T0LP94;A0A7S5C3X9;A0A7S5BXM6;A0A7S5C789;A0A…	1;1;1;1;1;1;1;1;1;1;1;1;1;1;1;1;1;1;1;1;1;1;1;1;1;1;1;1;1;1;1;1;1;1;1;1;1;1;1;1;1;1;1;1;1;1;1;1;1;1;1;1;1;1;1;1;1;1;1;1;1;1;1;1;1;1;1;1;1;1;1;1;1;1;1;1;1;1;1;1;1;1;1;1;1;1;1;1;1;1;1;1;1;1;1;1;1;1;1;1;1;1;1;1;1;1;1;1;1;1;1;1;1;1;1;1;1;1;1;1;1;1;1;1;1;1;1;1;1;1;1;1;1;1;1;1;1;1	1;1;1;1;1;1;1;1;1;1;1;1;1;1;1;1;1;1;1;1;1;1;1;1;1;1;1;1;1;1;1;1;1;1;1;1;1;1;1;1;1;1;1;1;1;1;1;1;1;1;1;1;1;1;1;1;1;1;1;1;1;1;1;1;1;1;1;1;1;1;1;1;1;1;1;1;1;1;1;1;1;1;1;1;1;1;1;1;1;1;1;1;1;1;1;1;1;1;1;1;1;1;1;1;1;1;1;1;1;1;1;1;1;1;1;1;1;1;1;1;1;1;1;1;1;1;1;1;1;1;1;1;1;1;1;1;1;1	1;1;1;1;1;1;1;1;1;1;1;1;1;1;1;1;1;1;1;1;1;1;1;1;1;1;1;1;1;1;1;1;1;1;1;1;1;1;1;1;1;1;1;1;1;1;1;1;1;1;1;1;1;1;1;1;1;1;1;1;1;1;1;1;1;1;1;1;1;1;1;1;1;1;1;1;1;1;1;1;1;1;1;1;1;1;1;1;1;1;1;1;1;1;1;1;1;1;1;1;1;1;1;1;1;1;1;1;1;1;1;1;1;1;1;1;1;1;1;1;1;1;1;1;1;1;1;1;1;1;1;1;1;1;1;1;1;1			tr|A0A7S5EWK7|A0A7S5EWK7_HUMAN IGH c3525_heavy_IGHV3-49_IGHD4-17_IGHJ1 (Fragment) OS=Homo sapiens OX=9606 PE=2 SV=1;tr|A0A5C2GG51|A0A5C2GG51_HUMAN IG c463_heavy_IGHV3-49_IGHD3-10_IGHJ4 (Fragment) OS=Homo sapiens OX=9606 PE=2 SV=1;tr|A0A7S5EXV2|A0A7S5EXV2_H	138	1	1	1	1	1	1	1	1	1	16.7	16.7	16.7	10.519	96	96;126;126;127;127;127;126;126;127;127;126;126;126;126;126;126;126;125;125;125;125;125;125;125;127;125;125;125;125;125;125;125;125;126;127;120;127;133;132;131;131;130;130;130;98;129;129;129;129;128;128;129;128;128;128;128;128;128;128;128;128;128;128;128;128;128;127;128;125;125;125;122;122;122;122;122;122;125;121;123;121;121;121;121;121;121;122;121;121;118;118;119;119;119;120;122;120;120;120;120;1…	0.0076336	6.1216	By matching	By MS/MS	16.7	16.7	2358400	1203100	1155300	2	1179200	601570	577640	0	3478600	0	1	1				135	564	TRUE	590	1158;1159
K7EMV3;A0A590UJJ6;B2R4P9;B2R6Y1;K7ES00;K7EK07;Q5TEC6;B4DEB1;B4E380;K7EP01;Q6NXT2;P84243;P68431;Q71DI3;Q16695;Q6TXQ4;A8K4Y7;A0A1X8XL64	K7EMV3;A0A590UJJ6;B2R4P9;B2R6Y1;K7ES00;K7EK07;Q5TEC6;B4DEB1;B4E380;K7EP01;Q6NXT2;P84243;P68431;Q71DI3;Q16695;Q6TXQ4;A8K4Y7;A0A1X8XL64	2;2;2;2;2;2;2;2;2;2;2;2;2;2;2;1;1;1	2;2;2;2;2;2;2;2;2;2;2;2;2;2;2;1;1;1	2;2;2;2;2;2;2;2;2;2;2;2;2;2;2;1;1;1	Histone H3;Histone H3.3C;Histone H3.3;Histone H3.1;Histone H3.2;Histone H3.1t	H3F3B;H3F3A;HIST2H3PS2;H3F3C;HIST1H3A;HIST2H3A;HIST3H3	tr|K7EMV3|K7EMV3_HUMAN Histone H3 OS=Homo sapiens OX=9606 GN=H3-3B PE=1 SV=1;tr|A0A590UJJ6|A0A590UJJ6_HUMAN Histone H3 OS=Homo sapiens OX=9606 GN=H3-3A PE=1 SV=1;tr|B2R4P9|B2R4P9_HUMAN Histone H3 OS=Homo sapiens OX=9606 GN=H3F3A PE=2 SV=1;tr|B2R6Y1|B2R6Y1_	18	2	2	2	2	2	2	2	2	2	17.4	17.4	17.4	10.334	92	92;120;136;136;151;132;136;123;113;113;135;136;136;136;136;107;136;139	0	13.647	By MS/MS	By MS/MS	17.4	17.4	31250000	15670000	15580000	5	6250000	3134000	3116000	15765000	46817000	1	1	2				221	1909;2427	True;True	2017;2577	4315;4316;5566;5567
J3KRE2;J3KTF8;V9HWE8;J3QQX2;P52565;J3KS60;J3QW41;A0A0S2Z3D9;J3KRY1	J3KRE2;J3KTF8;V9HWE8;J3QQX2;P52565;J3KS60;J3QW41;A0A0S2Z3D9;J3KRY1	3;3;3;3;3;2;2;2;2	3;3;3;3;3;2;2;2;2	3;3;3;3;3;2;2;2;2	Rho GDP-dissociation inhibitor 1	ARHGDIA;HEL-S-47e	tr|J3KRE2|J3KRE2_HUMAN Rho GDP dissociation inhibitor alpha OS=Homo sapiens OX=9606 GN=ARHGDIA PE=1 SV=1;tr|J3KTF8|J3KTF8_HUMAN Rho GDP dissociation inhibitor alpha (Fragment) OS=Homo sapiens OX=9606 GN=ARHGDIA PE=1 SV=8;tr|V9HWE8|V9HWE8_HUMAN Epididymis s	9	3	3	3	3	3	3	3	3	3	24.8	24.8	24.8	14.814	129	129;193;204;235;204;92;178;178;249	0	25.921	By MS/MS	By MS/MS	24.8	24.8	20285000	10124000	10161000	6	3380800	1687300	1693500	9742800	30975000	2	3	5				422	65;1803;1804	True;True;True	68;1905;1906	140;141;4017;4018;4019;4020
G3V2H6;G3V4W0;A8K9A4;G3V2Q1;B2R603;D3DPI2;A0A0G2JNQ3;B3KX96;A0A0G2JPF8;G3V4C1;G3V4M8;B4DY08;B2R5W2;G3V576;Q6PKD2;G3V575;G3V555;B4DSU6;B4DMJ1;G3V251;G3V3K6;G3V5X6;Q569J8;P0DMR1;B2RXH8;B7ZW38;O60812;P07910	G3V2H6;G3V4W0;A8K9A4;G3V2Q1;B2R603;D3DPI2;A0A0G2JNQ3;B3KX96;A0A0G2JPF8;G3V4C1;G3V4M8;B4DY08;B2R5W2;G3V576;Q6PKD2;G3V575;G3V555;B4DSU6;B4DMJ1;G3V251;G3V3K6;G3V5X6;Q569J8;P0DMR1;B2RXH8;B7ZW38;O60812;P07910	1;1;1;1;1;1;1;1;1;1;1;1;1;1;1;1;1;1;1;1;1;1;1;1;1;1;1;1	1;1;1;1;1;1;1;1;1;1;1;1;1;1;1;1;1;1;1;1;1;1;1;1;1;1;1;1	1;1;1;1;1;1;1;1;1;1;1;1;1;1;1;1;1;1;1;1;1;1;1;1;1;1;1;1	Heterogeneous nuclear ribonucleoprotein C-like 4;Heterogeneous nuclear ribonucleoprotein C-like 2;Heterogeneous nuclear ribonucleoprotein C-like 3;Heterogeneous nuclear ribonucleoprotein C-like 1;Heterogeneous nuclear ribonucleoproteins C1/C2	HNRNPC;hCG_1641229;HNRPCL1;HNRPC;HNRNPCL4;HNRNPCL2;HNRNPCL3;HNRNPCL1	tr|G3V2H6|G3V2H6_HUMAN Heterogeneous nuclear ribonucleoprotein C (Fragment) OS=Homo sapiens OX=9606 GN=HNRNPC PE=1 SV=1;tr|G3V4W0|G3V4W0_HUMAN Heterogeneous nuclear ribonucleoprotein C (Fragment) OS=Homo sapiens OX=9606 GN=HNRNPC PE=1 SV=1;tr|A8K9A4|A8K9A4	28	1	1	1	1	1	1	1	1	1	22.2	22.2	22.2	5.9078	54	54;262;306;305;303;293;293;293;293;292;66;288;290;231;207;187;175;147;135;126;121;117;102;293;293;293;293;306	0.005848	6.2021	By MS/MS	By MS/MS	22.2	22.2	4457100	2223900	2233200	4	1114300	555970	558300	0	6724200	0	1	1				117	2174	TRUE	2305	4971;4972
A0A024R3X7;Q9UNM1;B8ZZL8;A0A384N6A4;S4R3N1;P61604	A0A024R3X7;Q9UNM1;B8ZZL8;A0A384N6A4;S4R3N1;P61604	1;1;1;1;1;1	1;1;1;1;1;1	1;1;1;1;1;1	10 kDa heat shock protein, mitochondrial	HSPE1;EPFP1;HSPE1-MOB4	tr|A0A024R3X7|A0A024R3X7_HUMAN Heat shock 10kDa protein 1 (Chaperonin 10), isoform CRA_d OS=Homo sapiens OX=9606 GN=HSPE1 PE=3 SV=1;tr|Q9UNM1|Q9UNM1_HUMAN 10 kDa heat shock protein, mitochondrial (Fragment) OS=Homo sapiens OX=9606 GN=EPFP1 PE=3 SV=1;tr|B8Z	6	1	1	1	1	1	1	1	1	1	19.7	19.7	19.7	7.5406	71	71;97;101;102;261;102	0	8.5047	By MS/MS	By MS/MS	19.7	19.7	11705000	5815600	5889200	4	2926200	1453900	1472300	0	17733000	1	1	2				36	2238	TRUE	2371	5085;5086
Q59FS8;Q96G38;B4DXN6;B4DV79;A4D210;A0A024R821;P55884	Q59FS8;Q96G38;B4DXN6;B4DV79;A4D210;A0A024R821;P55884	1;1;1;1;1;1;1	1;1;1;1;1;1;1	1;1;1;1;1;1;1	Eukaryotic translation initiation factor 3 subunit B	EIF3B;EIF3S9	tr|Q59FS8|Q59FS8_HUMAN Eukaryotic translation initiation factor 3, subunit 9 eta, 116kDa isoform b variant (Fragment) OS=Homo sapiens OX=9606 PE=2 SV=1;tr|Q96G38|Q96G38_HUMAN eIF3B protein (Fragment) OS=Homo sapiens OX=9606 GN=EIF3B PE=2 SV=1;tr|B4DXN6|B4D	7	1	1	1	1	1	1	1	1	1	7.6	7.6	7.6	19.755	170	170;622;661;738;775;814;814	0.0041929	6.4688	By MS/MS	By MS/MS	7.6	7.6	5402300	2674000	2728300	11	491120	243090	248030	0	8214900	1	0	1				53	811	TRUE	848	1732;1733
A0A2R8Y811;P62263	A0A2R8Y811;P62263	1;1	1;1	1;1	40S ribosomal protein S14	RPS14	tr|A0A2R8Y811|A0A2R8Y811_HUMAN Ribosomal protein S14 (Fragment) OS=Homo sapiens OX=9606 GN=RPS14 PE=1 SV=1;sp|P62263|RS14_HUMAN Small ribosomal subunit protein uS11 OS=Homo sapiens OX=9606 GN=RPS14 PE=1 SV=3	2	1	1	1	1	1	1	1	1	1	8.7	8.7	8.7	16.159	150	150;151	0	17.983	By MS/MS	By MS/MS	8.7	8.7	20725000	10227000	10498000	4	5181200	2556600	2624600	0	31611000	1	1	2				176	912	TRUE	952	1934;1935
P12814;H9KV75;A0A804HKE2;A0A804HII9;A0A7I2V4Y4;A0A024R694;A0A804HK61;A0A804HIN7;A0A804HJU8;A0A804HL31;B7Z565;A0A804HLD0;A0A804HLF4;B4DFY0;B3KUX9;Q86TX4;B7Z2W3;A0A0S2Z3C0;A1L0V1;H7C5W8;A0A804HJQ9;G3V2N5;B4DRP5;H0YJW3;G3V2W4;A0A804HJN7;H7C144;G3V2X9;H0YJ11;Q5ZEZ4	P12814;H9KV75;A0A804HKE2;A0A804HII9;A0A7I2V4Y4;A0A024R694;A0A804HK61;A0A804HIN7;A0A804HJU8;A0A804HL31;B7Z565;A0A804HLD0;A0A804HLF4;B4DFY0;B3KUX9	5;5;5;5;5;5;5;5;5;5;5;4;4;3;3;2;2;2;2;2;2;2;2;2;2;2;2;1;1;1	5;5;5;5;5;5;5;5;5;5;5;4;4;3;3;2;2;2;2;2;2;2;2;2;2;2;2;1;1;1	3;3;3;3;3;3;3;3;3;3;3;3;2;1;1;2;1;0;0;1;2;2;2;0;2;2;0;1;0;0	Alpha-actinin-1	ACTN1	sp|P12814|ACTN1_HUMAN Alpha-actinin-1 OS=Homo sapiens OX=9606 GN=ACTN1 PE=1 SV=2;tr|H9KV75|H9KV75_HUMAN Actinin alpha 1 OS=Homo sapiens OX=9606 GN=ACTN1 PE=1 SV=1;tr|A0A804HKE2|A0A804HKE2_HUMAN Actinin alpha 1 OS=Homo sapiens OX=9606 GN=ACTN1 PE=1 SV=1;tr|	30	5	5	3	5	5	5	5	3	3	7.1	7.1	4.3	103.06	892	892;822;922;913;895;892;886;883;874;827;822;903;826;534;472;533;597;311;309;297;268;260;255;251;238;210;906;144;207;86	0	34.741	By MS/MS	By MS/MS	7.1	7.1	35900000	17613000	18287000	52	690380	338700	351680	16337000	56339000	4	5	9				46	306;513;877;1150;2018	True;True;True;True;True	316;534;916;1199;2129	623;624;1054;1055;1876;1877;2459;2460;2461;2462;4578;4579
A0A5C2GK56;A0A5C2GGQ2;A0A5C2FUH8	A0A5C2GK56;A0A5C2GGQ2;A0A5C2FUH8	1;1;1	1;1;1	1;1;1			tr|A0A5C2GK56|A0A5C2GK56_HUMAN IGH + IGL c397_light_IGLV3-19_IGLJ1 (Fragment) OS=Homo sapiens OX=9606 PE=2 SV=1;tr|A0A5C2GGQ2|A0A5C2GGQ2_HUMAN IGH + IGL c361_light_IGLV3-19_IGLJ1 (Fragment) OS=Homo sapiens OX=9606 PE=2 SV=1;tr|A0A5C2FUH8|A0A5C2FUH8_HUMAN I	3	1	1	1	1	1	1	1	1	1	9.3	9.3	9.3	11.577	108	108;108;108	0	7.1219	By MS/MS	By matching	9.3	9.3	56071000	27363000	28708000	6	9345200	4560500	4784700	0	86442000	1	0	1				223	1525	TRUE	1602	3336;3337
A0A384P5V3;M0R0C6;Q92945;M0R0I5;B4DV73	A0A384P5V3;M0R0C6;Q92945;M0R0I5;B4DV73	2;2;2;1;1	2;2;2;1;1	2;2;2;1;1	Far upstream element-binding protein 2	KHSRP	tr|A0A384P5V3|A0A384P5V3_HUMAN Epididymis secretory sperm binding protein OS=Homo sapiens OX=9606 PE=2 SV=1;tr|M0R0C6|M0R0C6_HUMAN KH-type splicing regulatory protein OS=Homo sapiens OX=9606 GN=KHSRP PE=1 SV=2;sp|Q92945|FUBP2_HUMAN Far upstream element-bin	5	2	2	2	1	1	1	1	1	1	3	3	3	72.896	710	710;747;711;279;364	0	12.894	By MS/MS	By MS/MS	1.4	1.5	5218800	2538800	2680000	34	153500	74670	78825	0	8069700	1	1	2				211	934;956	True;True	974;996	1977;2016
A0A8V8TQ18;A0A8V8TQK1;A0A8V8TRF0;A0A8V8TR47;A0A087WVQ6;A0A8V8TQ14;K7EJJ5;Q00610;A0A8V8TQK3;A0A8V8TRE8;J3KS13;J3KRF5	A0A8V8TQ18;A0A8V8TQK1;A0A8V8TRF0;A0A8V8TR47;A0A087WVQ6;A0A8V8TQ14;K7EJJ5;Q00610;A0A8V8TQK3;A0A8V8TRE8	7;7;7;7;7;7;7;7;6;6;3;3	7;7;7;7;7;7;7;7;6;6;3;3	7;7;7;7;7;7;7;7;6;6;3;3	Clathrin heavy chain;Clathrin heavy chain 1	CLTC	tr|A0A8V8TQ18|A0A8V8TQ18_HUMAN Clathrin heavy chain (Fragment) OS=Homo sapiens OX=9606 GN=CLTC PE=1 SV=1;tr|A0A8V8TQK1|A0A8V8TQK1_HUMAN Clathrin heavy chain OS=Homo sapiens OX=9606 GN=CLTC PE=1 SV=1;tr|A0A8V8TRF0|A0A8V8TRF0_HUMAN Clathrin heavy chain OS=Ho	12	7	7	7	6	6	6	6	6	6	7	7	7	173.35	1516	1516;1651;1676;1679;1679;1680;1682;1675;1579;1617;612;746	0	58.6	By MS/MS	By MS/MS	6.3	6.1	41537000	20031000	21506000	82	506550	244280	262270	22731000	62056000	6	4	10				95	1032;1073;1161;1311;1585;1925;2085	True;True;True;True;True;True;True	1078;1119;1210;1367;1669;2034;2204	2203;2204;2282;2283;2486;2487;2873;3498;3499;4354;4744;4745
Q86TT1;P0DOX6;P01871	Q86TT1;P0DOX6;P01871	2;2;2	2;2;2	2;2;2	Ig mu chain C region	IGHM	tr|Q86TT1|Q86TT1_HUMAN Full-length cDNA clone CS0DD006YL02 of Neuroblastoma of Homo sapiens (human) OS=Homo sapiens OX=9606 PE=2 SV=1;sp|P0DOX6|IGM_HUMAN Immunoglobulin mu heavy chain OS=Homo sapiens OX=9606 PE=1 SV=2;sp|P01871|IGHM_HUMAN Immunoglobulin he	3	2	2	2	2	2	2	2	2	2	8.3	8.3	8.3	41.272	375	375;576;474	0	23.932	By matching	By MS/MS	8.3	8.3	9954900	4774000	5181000	21	474040	227330	246710	4694800	15679000	0	2	2				443	652;814	True;True	683;851	1394;1395;1738;1739
A0A7I2YQN4;A0A7I2V4N0;I6L957;A0A7I2V4S4;A0A087WUI2;A0A7I2V4N1;A0A7I2V3P1;A0A7I2V4I6;A0A7I2V3P7;A0A7I2V323;A0A384NL58;P22626;A0A024RA69;A0A024RA28	A0A7I2YQN4;A0A7I2V4N0;I6L957;A0A7I2V4S4;A0A087WUI2;A0A7I2V4N1;A0A7I2V3P1;A0A7I2V4I6;A0A7I2V3P7;A0A7I2V323;A0A384NL58;P22626;A0A024RA69;A0A024RA28	2;2;2;2;2;2;2;2;2;2;2;2;1;1	2;2;2;2;2;2;2;2;2;2;2;2;1;1	2;2;2;2;2;2;2;2;2;2;2;2;1;1	Heterogeneous nuclear ribonucleoproteins A2/B1	HNRNPA2B1;HNRPA2B1	tr|A0A7I2YQN4|A0A7I2YQN4_HUMAN Heterogeneous nuclear ribonucleoproteins A2/B1 OS=Homo sapiens OX=9606 GN=HNRNPA2B1 PE=1 SV=1;tr|A0A7I2V4N0|A0A7I2V4N0_HUMAN Heterogeneous nuclear ribonucleoproteins A2/B1 OS=Homo sapiens OX=9606 GN=HNRNPA2B1 PE=1 SV=1;tr|I6L	14	2	2	2	2	2	2	2	2	2	16.8	16.8	16.8	18.298	155	155;158;249;260;261;301;309;318;325;333;353;353;301;301	0	13.215	By MS/MS	By MS/MS	16.8	16.8	13728000	6413700	7313900	11	1248000	583070	664900	6063600	22373000	1	2	3				94	908;1208	True;True	948;1260	1929;1930;2605;2606
E5RHX8;A0A024R9D9;Q9NPA8	E5RHX8;A0A024R9D9;Q9NPA8	1;1;1	1;1;1	1;1;1	Transcription and mRNA export factor ENY2	ENY2	tr|E5RHX8|E5RHX8_HUMAN Transcription and mRNA export factor ENY2 OS=Homo sapiens OX=9606 GN=ENY2 PE=1 SV=1;tr|A0A024R9D9|A0A024R9D9_HUMAN Transcription and mRNA export factor ENY2 OS=Homo sapiens OX=9606 GN=ENY2 PE=3 SV=1;sp|Q9NPA8|ENY2_HUMAN Transcription	3	1	1	1	1	1	1	1	1	1	17	17	17	11.315	100	100;101;101	0	6.8087	By MS/MS	By MS/MS	17	17	2318500	1079100	1239400	5	463700	215820	247880	0	3731800	1	1	2				65	747	TRUE	782	1592;1593
Q53F48;A0A024QZK8;P31942	Q53F48;A0A024QZK8;P31942	1;1;1	1;1;1	1;1;1	Heterogeneous nuclear ribonucleoprotein H3	HNRPH3;HNRNPH3	tr|Q53F48|Q53F48_HUMAN Heterogeneous nuclear ribonucleoprotein H3 isoform a variant (Fragment) OS=Homo sapiens OX=9606 PE=2 SV=1;tr|A0A024QZK8|A0A024QZK8_HUMAN Heterogeneous nuclear ribonucleoprotein H3 (2H9), isoform CRA_a OS=Homo sapiens OX=9606 GN=HNRPH	3	1	1	1	1	1	1	1	1	1	3.5	3.5	3.5	36.925	346	346;346;346	0	6.8452	By matching	By MS/MS	3.5	3.5	2561800	1192000	1369800	15	170780	79466	91319	0	4124500	0	1	1				5	1911	TRUE	2019	4323;4324
A0A0S2Z3X3;Q96BG6;A0A8V8TL71;F5GXS2;A0A0S2Z3G9;O43707	A0A0S2Z3X3;Q96BG6;A0A8V8TL71;F5GXS2;A0A0S2Z3G9;O43707	3;3;3;3;3;3	1;1;1;1;1;1	1;1;1;1;1;1	Alpha-actinin-4	ACTN4	tr|A0A0S2Z3X3|A0A0S2Z3X3_HUMAN Actinin alpha 4 isoform 2 (Fragment) OS=Homo sapiens OX=9606 GN=ACTN4 PE=2 SV=1;tr|Q96BG6|Q96BG6_HUMAN ACTN4 protein (Fragment) OS=Homo sapiens OX=9606 GN=ACTN4 PE=2 SV=2;tr|A0A8V8TL71|A0A8V8TL71_HUMAN Actinin alpha 4 OS=Homo	6	3	1	1	3	3	1	1	1	1	11.2	4	4	39.502	348	348;634;864;911;911;911	0	6.6986	By MS/MS	By MS/MS	11.2	11.2	2867400	1317200	1550200	21	136540	62723	73819	0	4667700	1	1	2				122	38;513;2018	True;False;False	41;534;2129	88;89;1054;1055;4578;4579
P56537;B7ZBH1;A0A0U1RQV5	P56537;B7ZBH1	3;2;1	3;2;1	3;2;1	Eukaryotic translation initiation factor 6	EIF6	sp|P56537|IF6_HUMAN Eukaryotic translation initiation factor 6 OS=Homo sapiens OX=9606 GN=EIF6 PE=1 SV=1;tr|B7ZBH1|B7ZBH1_HUMAN Eukaryotic translation initiation factor 6 (Fragment) OS=Homo sapiens OX=9606 GN=EIF6 PE=1 SV=1	3	3	3	3	3	3	3	3	3	3	17.1	17.1	17.1	26.599	245	245;108;110	0	31.517	By MS/MS	By MS/MS	17.1	17.1	32294000	14611000	17683000	9	3588200	1623400	1964800	12176000	55679000	2	1	3				493	850;1324;1605	True;True;True	887;1380;1691	1809;1810;2898;2899;3538;3539
V9HWN7;J3KPS3;P04075;H3BMQ8;H3BUH7;H3BR04;H3BPS8;H3BQN4;A0A0M4FNU3;H3BR68;H3BU78	V9HWN7;J3KPS3;P04075;H3BMQ8;H3BUH7;H3BR04;H3BPS8;H3BQN4;A0A0M4FNU3	4;4;4;3;3;3;3;3;2;1;1	4;4;4;3;3;3;3;3;2;1;1	4;4;4;3;3;3;3;3;2;1;1	Fructose-bisphosphate aldolase;Fructose-bisphosphate aldolase A	HEL-S-87p;ALDOA	tr|V9HWN7|V9HWN7_HUMAN Fructose-bisphosphate aldolase OS=Homo sapiens OX=9606 GN=HEL-S-87p PE=2 SV=1;tr|J3KPS3|J3KPS3_HUMAN Fructose-bisphosphate aldolase OS=Homo sapiens OX=9606 GN=ALDOA PE=1 SV=1;sp|P04075|ALDOA_HUMAN Fructose-bisphosphate aldolase A OS=	11	4	4	4	3	3	3	3	3	3	15.4	15.4	15.4	39.42	364	364;368;364;140;155;162;278;361;294;130;204	0	22.462	By MS/MS	By MS/MS	9.1	12.4	12212000	5485000	6727400	23	530980	238480	292500	8342000	17400000	3	3	6				421	131;514;829;1367	True;True;True;True	136;535;866;1423	253;1056;1057;1766;2973;2974
A0A0C4DGL3;H0YNW5;H0YKC5;P33316;H0YMP1;H0YMM5;H0YNJ9;H0YKI0	A0A0C4DGL3;H0YNW5;H0YKC5;P33316;H0YMP1;H0YMM5;H0YNJ9;H0YKI0	2;2;2;2;1;1;1;1	2;2;2;2;1;1;1;1	2;2;2;2;1;1;1;1	Deoxyuridine 5-triphosphate nucleotidohydrolase, mitochondrial	DUT	tr|A0A0C4DGL3|A0A0C4DGL3_HUMAN Deoxyuridine 5-triphosphate nucleotidohydrolase OS=Homo sapiens OX=9606 GN=DUT PE=1 SV=1;tr|H0YNW5|H0YNW5_HUMAN Deoxyuridine 5-triphosphate nucleotidohydrolase OS=Homo sapiens OX=9606 GN=DUT PE=1 SV=1;tr|H0YKC5|H0YKC5_HUMAN	8	2	2	2	2	2	2	2	2	2	20.6	20.6	20.6	15.395	141	141;167;221;252;107;133;143;226	0	19.061	By MS/MS	By MS/MS	20.6	20.6	13621000	5989200	7631700	8	1702600	748650	953960	9042700	19926000	2	2	4				111	772;931	True;True	808;971	1646;1647;1971;1972;1973
C9J4S4;C9J4V0;C9J8S3;A0A6Q8PGE6;A0A158RFU6;A0A6Q8PG52;A0A6Q8PH84;P51149	C9J4S4;C9J4V0;C9J8S3;A0A6Q8PGE6;A0A158RFU6;A0A6Q8PG52;A0A6Q8PH84;P51149	1;1;1;1;1;1;1;1	1;1;1;1;1;1;1;1	1;1;1;1;1;1;1;1	Ras-related protein Rab-7a	RAB7A	tr|C9J4S4|C9J4S4_HUMAN RAB7A, member RAS oncogene family OS=Homo sapiens OX=9606 GN=RAB7A PE=1 SV=1;tr|C9J4V0|C9J4V0_HUMAN RAB7A, member RAS oncogene family OS=Homo sapiens OX=9606 GN=RAB7A PE=1 SV=1;tr|C9J8S3|C9J8S3_HUMAN RAB7A, member RAS oncogene family	8	1	1	1	1	1	1	1	1	1	14.3	14.3	14.3	10.961	98	98;134;160;183;207;211;217;207	0	8.5402	By MS/MS	By MS/MS	14.3	14.3	4072900	1785200	2287600	6	678810	297540	381270	0	6888200	1	0	1				158	424	TRUE	440	879;880
G3V279;A0A024R6D4;P84090	G3V279;A0A024R6D4;P84090	1;1;1	1;1;1	1;1;1	Enhancer of rudimentary homolog	ERH	tr|G3V279|G3V279_HUMAN Enhancer of rudimentary homolog OS=Homo sapiens OX=9606 GN=ERH PE=1 SV=1;tr|A0A024R6D4|A0A024R6D4_HUMAN Enhancer of rudimentary homolog OS=Homo sapiens OX=9606 GN=ERH PE=3 SV=1;sp|P84090|ERH_HUMAN Enhancer of rudimentary homolog OS=H	3	1	1	1	1	1	1	1	1	1	15.5	15.5	15.5	8.2033	71	71;104;104	0	50.8	By MS/MS	By MS/MS	15.5	15.5	36727000	16047000	20680000	4	9181700	4011700	5170000	0	62268000	1	1	2				48	1795	TRUE	1897	3999;4000
O00231;J3QRY4;B4DTS5	O00231;J3QRY4;B4DTS5	2;1;1	2;1;1	2;1;1	26S proteasome non-ATPase regulatory subunit 11	PSMD11	sp|O00231|PSD11_HUMAN 26S proteasome non-ATPase regulatory subunit 11 OS=Homo sapiens OX=9606 GN=PSMD11 PE=1 SV=3;tr|J3QRY4|J3QRY4_HUMAN Proteasome 26S subunit, non-ATPase 11 (Fragment) OS=Homo sapiens OX=9606 GN=PSMD11 PE=1 SV=8;tr|B4DTS5|B4DTS5_HUMAN cDN	3	2	2	2	1	1	1	1	1	1	4	4	4	47.463	422	422;187;314	0	13.183	By MS/MS	By MS/MS	2.4	1.7	11007000	4785300	6221500	27	407660	177230	230430	4785300	0	1	1	2				432	5;2205	True;True	5;2337	7;5024
A8K4W8;A0A024R1A4;P68036;A0A8Q3WL22;A0A1B0GUS4;I1SRC5	A8K4W8;A0A024R1A4;P68036	3;3;3;1;1;1	3;3;3;1;1;1	3;3;3;1;1;1	Ubiquitin-conjugating enzyme E2 L3	UBE2L3	tr|A8K4W8|A8K4W8_HUMAN cDNA FLJ77917, highly similar to Homo sapiens ubiquitin-conjugating enzyme E2L 3 (UBE2L3), transcript variant 1, mRNA OS=Homo sapiens OX=9606 PE=2 SV=1;tr|A0A024R1A4|A0A024R1A4_HUMAN Ubiquitin-conjugating enzyme E2L 3, isoform CRA_a	6	3	3	3	3	3	3	3	3	3	29.9	29.9	29.9	17.789	154	154;154;154;121;154;296	0	18.962	By MS/MS	By MS/MS	29.9	29.9	17219000	7334000	9885200	7	2459900	1047700	1412200	7436400	29662000	2	3	5				18	45;917;1976	True;True;True	48;957;2087	101;102;1945;1946;4490;4491
B4DUI5;V9HWK1;Q53HE2;Q2QD09;P60174;U3KQF3;U3KPZ0	B4DUI5;V9HWK1;Q53HE2;Q2QD09;P60174	3;3;3;3;3;1;1	3;3;3;3;3;1;1	3;3;3;3;3;1;1	Triosephosphate isomerase	HEL-S-49;TPI1	tr|B4DUI5|B4DUI5_HUMAN Triosephosphate isomerase OS=Homo sapiens OX=9606 PE=2 SV=1;tr|V9HWK1|V9HWK1_HUMAN Triosephosphate isomerase OS=Homo sapiens OX=9606 GN=HEL-S-49 PE=2 SV=1;tr|Q53HE2|Q53HE2_HUMAN Triosephosphate isomerase (Fragment) OS=Homo sapiens OX	7	3	3	3	3	3	3	3	3	3	17.4	17.4	17.4	22.871	213	213;249;249;249;249;98;113	0	18.674	By MS/MS	By MS/MS	17.4	17.4	10005000	4208900	5795600	15	666970	280600	386370	4399300	17260000	1	2	3				324	898;1867;2313	True;True;True	938;1972;2452	1912;1913;4195;4196;5276;5277
B4DJI1;V9HWB9;P00338;F5GXH2;F5GYU2;F5GXY2;F5H8H6;F5GXC7;F5GWW2;F5GXU1;F5GZQ4;F5H5J4;F5H6W8	B4DJI1;V9HWB9;P00338;F5GXH2;F5GYU2;F5GXY2	3;3;3;2;2;2;1;1;1;1;1;1;1	2;2;2;2;2;2;1;1;1;1;1;1;1	2;2;2;2;2;2;1;1;1;1;1;1;1	L-lactate dehydrogenase;L-lactate dehydrogenase A chain	HEL-S-133P;LDHA	tr|B4DJI1|B4DJI1_HUMAN L-lactate dehydrogenase OS=Homo sapiens OX=9606 PE=2 SV=1;tr|V9HWB9|V9HWB9_HUMAN L-lactate dehydrogenase OS=Homo sapiens OX=9606 GN=HEL-S-133P PE=2 SV=1;sp|P00338|LDHA_HUMAN L-lactate dehydrogenase A chain OS=Homo sapiens OX=9606 GN=	13	3	2	2	3	3	2	2	2	2	9.8	5.9	5.9	33.593	305	305;332;332;114;144;156;42;45;45;46;72;89;94	0	11.387	By MS/MS	By MS/MS	9.8	9.8	16929000	7059600	9869200	17	995810	415270	580540	7199800	29576000	0	2	2				312	370;1423;2207	True;True;False	381;1479;2339	735;736;3113;3114;5027;5028
F8WD96;H7C469;F8W787;A0A1B0GW44;A0A1B0GVP3;A0A1B0GV23;A0A1B0GVD5;A0A1B0GWE8;V9HWI3;C9JH19;A0A1B0GU92;A0A1B0GU03;P07339	F8WD96;H7C469;F8W787;A0A1B0GW44;A0A1B0GVP3;A0A1B0GV23;A0A1B0GVD5;A0A1B0GWE8;V9HWI3;C9JH19;A0A1B0GU92;A0A1B0GU03;P07339	1;1;1;1;1;1;1;1;1;1;1;1;1	1;1;1;1;1;1;1;1;1;1;1;1;1	1;1;1;1;1;1;1;1;1;1;1;1;1	Cathepsin D;Cathepsin D light chain;Cathepsin D heavy chain	CTSD;HEL-S-130P	tr|F8WD96|F8WD96_HUMAN Cathepsin D OS=Homo sapiens OX=9606 GN=CTSD PE=1 SV=1;tr|H7C469|H7C469_HUMAN Peptidase A1 domain-containing protein (Fragment) OS=Homo sapiens OX=9606 PE=1 SV=7;tr|F8W787|F8W787_HUMAN Cathepsin D OS=Homo sapiens OX=9606 GN=CTSD PE=1	13	1	1	1	1	1	1	1	1	1	4	4	4	30	276	276;336;377;405;405;406;409;410;412;451;557;582;412	1	-2	By MS/MS	By matching	4	4	1486700	608470	878240	12	123890	50706	73187	0	2644400	0	0	0	+			160	584	TRUE	611	1192;1193
D6RBL5;V9HWE0;P08758;E9PHT9;D6RBE9	D6RBL5;V9HWE0;P08758;E9PHT9;D6RBE9	2;2;2;1;1	2;2;2;1;1	2;2;2;1;1	Annexin;Annexin A5	ANXA5;HEL-S-7	tr|D6RBL5|D6RBL5_HUMAN Annexin OS=Homo sapiens OX=9606 GN=ANXA5 PE=1 SV=1;tr|V9HWE0|V9HWE0_HUMAN Annexin OS=Homo sapiens OX=9606 GN=HEL-S-7 PE=2 SV=1;sp|P08758|ANXA5_HUMAN Annexin A5 OS=Homo sapiens OX=9606 GN=ANXA5 PE=1 SV=2;tr|E9PHT9|E9PHT9_HUMAN Annexin	5	2	2	2	2	2	2	2	2	2	6.9	6.9	6.9	29.337	260	260;320;320;163;220	0	12.266	By matching	By MS/MS	6.9	6.9	16237000	6572000	9665200	18	902070	365110	536960	6577100	29097000	0	2	2				385	1761;2243	True;True	1861;2376	3914;3915;5110;5111
Q6E433;Q6IBA2;Q59G24;P53999	Q6E433;Q6IBA2;Q59G24;P53999	1;1;1;1	1;1;1;1	1;1;1;1	Activated RNA polymerase II transcriptional coactivator p15	PC4;SUB1	tr|Q6E433|Q6E433_HUMAN Activated RNA polymerase II transcriptional coactivator p15 (Fragment) OS=Homo sapiens OX=9606 PE=2 SV=1;tr|Q6IBA2|Q6IBA2_HUMAN Activated RNA polymerase II transcriptional coactivator p15 OS=Homo sapiens OX=9606 GN=PC4 PE=2 SV=1;tr|Q	4	1	1	1	1	1	1	1	1	1	15.1	15.1	15.1	8.6549	73	73;127;134;127	0.0075614	6.1049	By matching	By MS/MS	15.1	15.1	7309100	2788600	4520500	4	1827300	697150	1130100	0	13611000	0	1	1				492	533	TRUE	557	1098;1099
A3KPC7;Q08AJ9;A0A024R017;A4FTV9;B2R5B3;A0A0U1RRH7;A0A494C189;A0A3B3IS11;A0A0U1RR32;C9J0D1;A0A024RAS2;P16104;Q96QV6;Q93077;Q7L7L0;Q6FI13;Q71UI9;P0C0S8;P20671;P04908;Q99878;Q96KK5;P0C0S5;Q9BTM1;Q16777;B2R5B6;V9GZN0;C9J386;H0YFX9;B4E0B3;Q8IUE6	A3KPC7;Q08AJ9;A0A024R017;A4FTV9;B2R5B3;A0A0U1RRH7;A0A494C189;A0A3B3IS11;A0A0U1RR32;C9J0D1;A0A024RAS2;P16104;Q96QV6;Q93077;Q7L7L0;Q6FI13;Q71UI9;P0C0S8;P20671;P04908;Q99878;Q96KK5;P0C0S5;Q9BTM1;Q16777;B2R5B6;V9GZN0;C9J386;H0YFX9;B4E0B3;Q8IUE6	2;2;2;2;2;2;2;2;2;2;2;2;2;2;2;2;2;2;2;2;2;2;2;2;2;2;1;1;1;1;1	2;2;2;2;2;2;2;2;2;2;2;2;2;2;2;2;2;2;2;2;2;2;2;2;2;2;1;1;1;1;1	2;2;2;2;2;2;2;2;2;2;2;2;2;2;2;2;2;2;2;2;2;2;2;2;2;2;1;1;1;1;1	Histone H2A;Histone H2AX;Histone H2A type 1-A;Histone H2A type 1-C;Histone H2A type 3;Histone H2A type 2-A;Histone H2A.V;Histone H2A type 1;Histone H2A type 1-D;Histone H2A type 1-B/E;Histone H2A type 1-J;Histone H2A type 1-H;Histone H2A.Z;Histone H2A.J;Histone H2A type 2-C;Histone H2A type 2-B	HIST1H2AH;HIST1H2AB;HIST1H2AC;HIST1H2AK;H2AFV;H2AFJ;H2AFX;HIST1H2AA;HIST3H2A;HIST2H2AA3;HIST1H2AG;HIST1H2AD;HIST1H2AJ;H2AFZ;HIST2H2AC;HIST2H2AB	tr|A3KPC7|A3KPC7_HUMAN Histone H2A OS=Homo sapiens OX=9606 GN=HIST1H2AH PE=2 SV=1;tr|Q08AJ9|Q08AJ9_HUMAN Histone H2A OS=Homo sapiens OX=9606 GN=HIST1H2AB PE=2 SV=1;tr|A0A024R017|A0A024R017_HUMAN Histone H2A OS=Homo sapiens OX=9606 GN=HIST1H2AC PE=3 SV=1;tr	31	2	2	2	2	2	2	2	2	2	12.5	12.5	12.5	13.906	128	128;130;130;130;130;170;127;140;169;122;129;143;131;130;130;130;128;130;130;130;128;128;128;129;129;130;47;76;92;111;130	0	11.908	By MS/MS	By MS/MS	12.5	12.5	92915000	35209000	57705000	5	18583000	7041800	11541000	36390000	172570000	2	2	4				11	102;861	True;True	105;899	203;204;1838;1839
A0A024R994;O75131;Q4G168;B3KWK1;B2RD40;A8K8A4;E7ENV7;B7Z370;A0A0J9YWA1;Q96FN4;Q8IYJ1;Q96A23;O95741;Q86YQ8;Q9HCH3	A0A024R994;O75131;Q4G168;B3KWK1;B2RD40;A8K8A4;E7ENV7;B7Z370;A0A0J9YWA1;Q96FN4;Q8IYJ1;Q96A23;O95741;Q86YQ8;Q9HCH3	2;2;1;1;1;1;1;1;1;1;1;1;1;1;1	2;2;1;1;1;1;1;1;1;1;1;1;1;1;1	1;1;0;0;0;0;0;0;0;0;0;0;0;0;0	Copine-3;Copine-2;Copine-9;Copine-4;Copine-6;Copine-8;Copine-5	CPNE3;CPNE4;CPNE6;CPNE8;CPNE2;CPNE9;CPNE5	tr|A0A024R994|A0A024R994_HUMAN Copine III, isoform CRA_a OS=Homo sapiens OX=9606 GN=CPNE3 PE=3 SV=1;sp|O75131|CPNE3_HUMAN Copine-3 OS=Homo sapiens OX=9606 GN=CPNE3 PE=1 SV=1;tr|Q4G168|Q4G168_HUMAN CPNE4 protein OS=Homo sapiens OX=9606 GN=CPNE4 PE=2 SV=1;tr	15	2	2	1	2	2	2	2	1	1	4.7	4.7	3	60.13	537	537;537;108;382;532;548;552;575;610;548;553;557;557;564;593	0	12.662	By MS/MS	By MS/MS	4.7	4.7	15449000	5827100	9622100	24	643720	242800	400920	5702800	29097000	1	2	3				61	334;1445	True;True	344;1501	673;674;3154;3155
P62277;J3KMX5;E9PS50	P62277;J3KMX5;E9PS50	3;3;2	3;3;2	3;3;2	40S ribosomal protein S13	RPS13	sp|P62277|RS13_HUMAN Small ribosomal subunit protein uS15 OS=Homo sapiens OX=9606 GN=RPS13 PE=1 SV=2;tr|J3KMX5|J3KMX5_HUMAN 40S ribosomal protein S13 OS=Homo sapiens OX=9606 GN=RPS13 PE=1 SV=1;tr|E9PS50|E9PS50_HUMAN Ribosomal protein S13 (Fragment) OS=Homo	3	3	3	3	3	3	3	3	3	3	20.5	20.5	20.5	17.222	151	151;148;116	0	20.03	By MS/MS	By MS/MS	20.5	20.5	19407000	7096700	12310000	9	2156300	788530	1367800	6363500	37800000	1	3	4				419	381;760;762	True;True;True	393;795;797	786;787;1622;1623;1626;1627
A0A7I2V4Z0;O60506;B2R8Z8;A0A7I2V5Q6;Q05CK9;B7Z645;A0A7I2V2F2;A0A7I2YQN2;A0A7I2V309;Q59GL1;A0A7I2V2F0;B2R7W4;Q6MZS5;Q0VGD6;A0A7I2V346;A0A7I2V4J0;B4DMD1;A0A6Q8PEX7;A0A6Q8PHG0;F6UXX1;O43390	A0A7I2V4Z0;O60506;B2R8Z8;A0A7I2V5Q6;Q05CK9;B7Z645;A0A7I2V2F2;A0A7I2YQN2;A0A7I2V309;Q59GL1;A0A7I2V2F0;B2R7W4;Q6MZS5;Q0VGD6;A0A7I2V346;A0A7I2V4J0;B4DMD1;A0A6Q8PEX7;A0A6Q8PHG0;F6UXX1;O43390	2;2;2;2;2;2;2;2;2;2;1;1;1;1;1;1;1;1;1;1;1	2;2;2;2;2;2;2;2;2;2;1;1;1;1;1;1;1;1;1;1;1	2;2;2;2;2;2;2;2;2;2;1;1;1;1;1;1;1;1;1;1;1	Heterogeneous nuclear ribonucleoprotein Q;Heterogeneous nuclear ribonucleoprotein R	SYNCRIP;DKFZp686A13234;HNRPR;HNRNPR	tr|A0A7I2V4Z0|A0A7I2V4Z0_HUMAN Synaptotagmin binding cytoplasmic RNA interacting protein OS=Homo sapiens OX=9606 GN=SYNCRIP PE=1 SV=1;sp|O60506|HNRPQ_HUMAN Heterogeneous nuclear ribonucleoprotein Q OS=Homo sapiens OX=9606 GN=SYNCRIP PE=1 SV=2;tr|B2R8Z8|B2R	21	2	2	2	2	2	2	2	2	2	4.2	4.2	4.2	61.008	545	545;623;623;337;453;464;490;561;525;534;67;633;613;607;524;165;473;238;186;185;633	0	12.691	By matching	By MS/MS	4.2	4.2	7930700	2823500	5107200	27	293730	104570	189150	2730900	15470000	0	2	2				237	1314;2001	True;True	1370;2112	2877;2878;4532;4533
E4W6B6;B2R4D8;A0A024R1V4;P61353;K7EQQ9;K7ERY7;K7ELC7	E4W6B6;B2R4D8;A0A024R1V4;P61353;K7EQQ9;K7ERY7;K7ELC7	2;2;2;2;1;1;1	2;2;2;2;1;1;1	2;2;2;2;1;1;1	60S ribosomal protein L27	RPL27	tr|E4W6B6|E4W6B6_HUMAN 60S ribosomal protein L27 (Fragment) OS=Homo sapiens OX=9606 GN=RPL27 PE=2 SV=1;tr|B2R4D8|B2R4D8_HUMAN 60S ribosomal protein L27 OS=Homo sapiens OX=9606 PE=2 SV=1;tr|A0A024R1V4|A0A024R1V4_HUMAN 60S ribosomal protein L27 OS=Homo sapie	7	2	2	2	2	2	2	2	2	2	13.5	13.5	13.5	14.257	126	126;136;136;136;38;40;144	0	10.736	By matching	By MS/MS	13.5	13.5	7923200	2774800	5148400	7	1131900	396400	735480	3205900	15071000	0	2	2				25	2317;2432	True;True	2456;2582	5285;5286;5574;5575
M0R047;Q0VAB1;A0A024R0M6;Q3ZCQ8	M0R047;Q0VAB1;A0A024R0M6;Q3ZCQ8	1;1;1;1	1;1;1;1	1;1;1;1	Mitochondrial import inner membrane translocase subunit TIM50	TIMM50	tr|M0R047|M0R047_HUMAN Mitochondrial import inner membrane translocase subunit TIM50 (Fragment) OS=Homo sapiens OX=9606 GN=TIMM50 PE=1 SV=1;tr|Q0VAB1|Q0VAB1_HUMAN Mitochondrial import inner membrane translocase subunit TIM50 OS=Homo sapiens OX=9606 GN=TIMM	4	1	1	1	1	1	1	1	1	1	7	7	7	25.028	227	227;456;456;353	0.0058708	6.2132	By MS/MS	By MS/MS	7	7	3715900	877170	2838700	4	928970	219290	709680	0	8547500	1	0	1				14	1004	TRUE	1048	2148;2149
P62269	P62269	1	1	1	40S ribosomal protein S18	RPS18	sp|P62269|RS18_HUMAN Small ribosomal subunit protein uS13 OS=Homo sapiens OX=9606 GN=RPS18 PE=1 SV=3	1	1	1	1	1	1	1	1	1	1	7.2	7.2	7.2	17.718	152	152	0	6.7517	By matching	By MS/MS	7.2	7.2	5032800	1023900	4008900	9	559200	113770	445440	0	12071000	0	1	1				499	90	TRUE	93	183;184
B3KRK4;A0A024R5M3;Q53HG7;A0A384MDY8;Q14247;H0YEV2;H0YCD9;B4E358	B3KRK4;A0A024R5M3;Q53HG7;A0A384MDY8;Q14247;H0YEV2;H0YCD9;B4E358	2;2;2;2;2;1;1;1	2;2;2;2;2;1;1;1	2;2;2;2;2;1;1;1	Src substrate cortactin	CTTN	tr|B3KRK4|B3KRK4_HUMAN cDNA FLJ34459 fis, clone HLUNG2002916, highly similar to SRC SUBSTRATE CORTACTIN OS=Homo sapiens OX=9606 PE=2 SV=1;tr|A0A024R5M3|A0A024R5M3_HUMAN Cortactin, isoform CRA_c OS=Homo sapiens OX=9606 GN=CTTN PE=4 SV=1;tr|Q53HG7|Q53HG7_HUM	8	2	2	2	1	1	1	1	1	1	11.1	11.1	11.1	26.222	234	234;513;550;550;550;128;265;314	0	11.588	By MS/MS	By MS/MS	6	5.1	1968100	0	1968100	8	246010	0	246010	0	5925900	1	1	2				44	1347;2376	True;True	1403;2525	2938;5426
Q9BS10;Q5JR95;Q5JR94;P62241	Q9BS10;Q5JR95;Q5JR94;P62241	1;1;1;1	1;1;1;1	1;1;1;1	40S ribosomal protein S8	RPS8	tr|Q9BS10|Q9BS10_HUMAN Similar to ribosomal protein S8 (Fragment) OS=Homo sapiens OX=9606 PE=2 SV=1;tr|Q5JR95|Q5JR95_HUMAN 40S ribosomal protein S8 OS=Homo sapiens OX=9606 GN=RPS8 PE=1 SV=1;tr|Q5JR94|Q5JR94_HUMAN 40S ribosomal protein S8 OS=Homo sapiens OX	4	1	1	1	1	1	1	1	1	1	16.2	16.2	16.2	9.2827	80	80;188;208;208	0.005814	6.1791	By MS/MS	By MS/MS	16.2	16.2	1258200	0	1258200	5	251640	0	251640	0	3788500	1	1	2				497	1040	TRUE	1086	2216;2217
Q53H37;Q9NZT1	Q53H37;Q9NZT1	2;2	2;2	2;2	Calmodulin-like protein 5	CALML5	tr|Q53H37|Q53H37_HUMAN Calmodulin-like skin protein variant (Fragment) OS=Homo sapiens OX=9606 PE=2 SV=1;sp|Q9NZT1|CALL5_HUMAN Calmodulin-like protein 5 OS=Homo sapiens OX=9606 GN=CALML5 PE=1 SV=2	2	2	2	2	1	1	1	1	1	1	9.6	9.6	9.6	15.876	146	146;146	0	13.842	By MS/MS	By MS/MS	9.6	8.9	903590	0	903590	9	100400	0	100400	0	2720700	1	1	2				521	91;92	True;True	94;95	185;186
F6KPG5;CON__P02768-1;P02768;A0A0C4DGB6;B2RBS8;B4DPP6;B4DPR2;A8K9P0;Q56G89;H0YA55;B7WNR0;D6RHD5;C9JKR2;A0A087WWT3;H7C013	F6KPG5;CON__P02768-1;P02768;A0A0C4DGB6;B2RBS8;B4DPP6;B4DPR2;A8K9P0;Q56G89;H0YA55;B7WNR0;D6RHD5;C9JKR2;A0A087WWT3	18;18;18;17;17;17;16;16;16;15;15;14;13;10;4	13;13;13;12;12;12;11;11;12;10;11;10;9;7;3	13;13;13;12;12;12;11;11;12;10;11;10;9;7;3	Serum albumin	ALB	tr|F6KPG5|F6KPG5_HUMAN Albumin (Fragment) OS=Homo sapiens OX=9606 PE=2 SV=1;;sp|P02768|ALBU_HUMAN Albumin OS=Homo sapiens OX=9606 GN=ALB PE=1 SV=2;tr|A0A0C4DGB6|A0A0C4DGB6_HUMAN Albumin OS=Homo sapiens OX=9606 GN=ALB PE=1 SV=1;tr|B2RBS8|B2RBS8_HUMAN cDNA,	15	18	13	13	17	18	12	13	12	13	29.1	22.6	22.6	66.531	585	585;609;609;604;609;618;523;608;609;454;494;459;417;396;197	0	90.533	By MS/MS	By MS/MS	26.3	29.1	248470000	127550000	120920000	36	6902000	3543100	3358900	129360000	309900000	13	10	23			+	354	9;66;258;276;610;635;1133;1173;1414;1432;1440;1710;1721;1838;2115;2267;2381;2417	True;True;True;False;True;True;False;True;True;True;False;True;True;True;True;False;True;False	10;69;266;286;639;665;1181;1224;1470;1488;1496;1807;1818;1942;2238;2405;2530;2567	18;19;142;143;523;524;525;526;573;574;1265;1266;1347;1348;2422;2423;2424;2516;2517;3098;3099;3130;3131;3144;3145;3819;3820;3821;3822;3839;4114;4115;4816;4817;5177;5178;5434;5435;5545;5546
P17844;B5BUE6;J3KTA4;B4DN41;B4DNG2;A0A0G2JLI4;Q7Z2V5;Q59E92;A0A7I2V2S0;A0A7I2V507;A0A7I2V5F5;J3KRZ1;J3QSF1;B4DZQ7;J3QRQ7;J3KTQ4;C1IK54;J3QR02;X6RLV5;A0A0U1RQJ0	P17844;B5BUE6;J3KTA4;B4DN41;B4DNG2;A0A0G2JLI4;Q7Z2V5;Q59E92;A0A7I2V2S0;A0A7I2V507;A0A7I2V5F5	11;11;11;11;10;9;8;8;8;8;6;5;4;3;3;2;2;2;1;1	10;10;10;10;9;8;7;7;7;7;5;4;3;2;3;2;2;2;1;1	7;7;7;7;6;5;4;4;4;4;2;2;1;0;3;2;2;2;1;0	Probable ATP-dependent RNA helicase DDX5	DDX5;DKFZp686J01190	sp|P17844|DDX5_HUMAN Probable ATP-dependent RNA helicase DDX5 OS=Homo sapiens OX=9606 GN=DDX5 PE=1 SV=1;tr|B5BUE6|B5BUE6_HUMAN Probable ATP-dependent RNA helicase DDX5 (Fragment) OS=Homo sapiens OX=9606 GN=DDX5 PE=2 SV=1;tr|J3KTA4|J3KTA4_HUMAN Probable ATP	20	11	10	7	8	9	7	8	6	5	21	19.2	13.8	69.147	614	614;614;614;603;544;509;406;457;416;406;347;166;153;420;212;181;519;99;96;56	0	88.011	By MS/MS	By MS/MS	16.3	16	107100000	51290000	55807000	32	3346800	1602800	1744000	47679000	171650000	8	9	17				315	179;494;661;819;1104;1304;1478;1537;1962;1998;2101	True;True;True;True;True;True;False;True;True;True;True	185;514;693;856;1151;1360;1539;1540;1614;2073;2109;2223	354;355;1020;1021;1022;1023;1418;1749;2354;2864;3222;3223;3224;3359;3360;4461;4462;4528;4790;4791
B3KTA3;A0A384MEG1;Q16658;C9JFC0;A0A0A0MSB2;B3KTM9;C9JPH9	B3KTA3;A0A384MEG1;Q16658	9;9;9;2;2;2;1	9;9;9;2;2;2;1	9;9;9;2;2;2;1	Fascin	FSCN1	tr|B3KTA3|B3KTA3_HUMAN Fascin OS=Homo sapiens OX=9606 PE=2 SV=1;tr|A0A384MEG1|A0A384MEG1_HUMAN Fascin OS=Homo sapiens OX=9606 PE=2 SV=1;sp|Q16658|FSCN1_HUMAN Fascin OS=Homo sapiens OX=9606 GN=FSCN1 PE=1 SV=3	7	9	9	9	8	9	8	9	8	9	20.3	20.3	20.3	52.276	472	472;493;493;132;137;215;120	0	79.926	By MS/MS	By MS/MS	16.9	20.3	70547000	32213000	38334000	27	2612800	1193100	1419800	41642000	106000000	5	7	12				185	619;1255;1415;1633;2298;2344;2389;2402;2435	True;True;True;True;True;True;True;True;True	649;1310;1471;1723;2436;2484;2538;2551;2585	1291;1292;2746;2747;2748;2749;3100;3623;3624;5245;5246;5353;5354;5470;5471;5513;5514;5578;5579
F2Z2S8;H0YF32;H0YCJ7;P23396;Q53G83;E9PPU1;E9PL09;E9PQ96;E9PJH4;E9PK82;A7E2S3;H0YEU2;Q9NQS8;H0YES8;E9PQX2	F2Z2S8;H0YF32;H0YCJ7;P23396;Q53G83;E9PPU1;E9PL09;E9PQ96;E9PJH4;E9PK82;A7E2S3;H0YEU2	6;6;6;6;5;4;4;3;3;3;3;3;2;1;1	6;6;6;6;5;4;4;3;3;3;3;3;2;1;1	6;6;6;6;5;4;4;3;3;3;3;3;2;1;1	40S ribosomal protein S3	RPS3	tr|F2Z2S8|F2Z2S8_HUMAN Ribosomal protein S3 OS=Homo sapiens OX=9606 GN=RPS3 PE=1 SV=1;tr|H0YF32|H0YF32_HUMAN Ribosomal protein S3 (Fragment) OS=Homo sapiens OX=9606 GN=RPS3 PE=1 SV=1;tr|H0YCJ7|H0YCJ7_HUMAN Ribosomal protein S3 (Fragment) OS=Homo sapiens OX	15	6	6	6	5	6	5	6	5	6	55.6	55.6	55.6	13.069	117	117;123;135;243;243;158;231;91;115;128;133;171;158;33;44	0	40.837	By MS/MS	By MS/MS	47.9	55.6	51753000	19901000	31851000	10	5175300	1990100	3185100	28098000	87708000	2	5	7				397	70;491;598;745;1287;1983	True;True;True;True;True;True	73;511;627;780;1343;2094	149;1014;1015;1225;1226;1588;1589;2816;2817;4503;4504
B4DWZ7;B3KTN5;Q9NS86	B4DWZ7;B3KTN5;Q9NS86	5;5;5	5;5;5	5;5;5	LanC-like protein 2	LANCL2	tr|B4DWZ7|B4DWZ7_HUMAN cDNA FLJ56802, highly similar to LanC-like protein 2 OS=Homo sapiens OX=9606 PE=2 SV=1;tr|B3KTN5|B3KTN5_HUMAN cDNA FLJ38538 fis, clone HCHON2001407, highly similar to LanC-like protein 2 OS=Homo sapiens OX=9606 PE=2 SV=1;sp|Q9NS86|LA	3	5	5	5	4	5	4	5	4	5	18.3	18.3	18.3	48.884	432	432;450;450	0	52.194	By MS/MS	By MS/MS	16	18.3	60394000	9235500	51159000	22	2745200	419800	2325400	11096000	152180000	3	6	9				303	1789;1936;2152;2294;2297	True;True;True;True;True	1891;2045;2280;2432;2435	3986;3987;4374;4375;4376;4927;4928;5239;5243;5244
P35754;A0A024RAM2;D3DQK5	P35754;A0A024RAM2	5;5;1	5;5;1	5;5;1	Glutaredoxin-1	GLRX	sp|P35754|GLRX1_HUMAN Glutaredoxin-1 OS=Homo sapiens OX=9606 GN=GLRX PE=1 SV=2;tr|A0A024RAM2|A0A024RAM2_HUMAN Glutaredoxin-1 OS=Homo sapiens OX=9606 GN=GLRX PE=3 SV=1	3	5	5	5	4	5	4	5	4	5	50.9	50.9	50.9	11.776	106	106;106;106	0	73.136	By MS/MS	By MS/MS	38.7	50.9	153190000	18085000	135100000	5	30637000	3617000	27020000	19783000	405090000	3	8	11				71	192;194;300;1703;2325	True;True;True;True;True	198;200;310;1800;2465	376;377;380;381;612;613;614;615;3805;3806;3807;5320
A0A1X7SBZ2;A0A5H1ZRQ2;Q59F66;Q92841	A0A1X7SBZ2;A0A5H1ZRQ2;Q59F66;Q92841	5;5;5;5	1;1;1;1	1;1;1;1	Probable ATP-dependent RNA helicase DDX17	DDX17	tr|A0A1X7SBZ2|A0A1X7SBZ2_HUMAN RNA helicase OS=Homo sapiens OX=9606 GN=DDX17 PE=1 SV=1;tr|A0A5H1ZRQ2|A0A5H1ZRQ2_HUMAN RNA helicase OS=Homo sapiens OX=9606 GN=DDX17 PE=1 SV=2;tr|Q59F66|Q59F66_HUMAN RNA helicase (Fragment) OS=Homo sapiens OX=9606 PE=2 SV=1;s	4	5	1	1	3	4	1	0	1	0	8.4	2.3	2.3	80.253	729	729;731;737;729	0.0076775	6.1403	By MS/MS	By matching	5.5	6	1976300	1976300	0	37	53412	53412	0	1976300	0	1	0	1				169	179;662;819;1104;1478	False;True;False;False;False	185;694;856;1151;1539;1540	354;355;1419;1749;2354;3222;3223;3224
A0A024R845;P61106;X6RFL8;A0A994J451;A0A994J4B9;A0A994J774	A0A024R845;P61106;X6RFL8;A0A994J451;A0A994J4B9	4;4;3;3;2;1	4;4;3;3;2;1	4;4;3;3;2;1	Ras-related protein Rab-14	RAB14	tr|A0A024R845|A0A024R845_HUMAN Ras-related protein Rab-14 OS=Homo sapiens OX=9606 GN=RAB14 PE=3 SV=1;sp|P61106|RAB14_HUMAN Ras-related protein Rab-14 OS=Homo sapiens OX=9606 GN=RAB14 PE=1 SV=4;tr|X6RFL8|X6RFL8_HUMAN Ras-related protein Rab-14 (Fragment) OS	6	4	4	4	3	4	3	4	3	4	22.8	22.8	22.8	23.897	215	215;215;181;196;155;35	0	23.86	By MS/MS	By MS/MS	18.6	22.8	15536000	8395400	7141100	16	971030	524710	446320	9866800	20031000	1	4	5				54	226;669;1408;1578	True;True;True;True	232;701;1464;1659	447;448;1429;1430;3088;3472;3473
P06748;A0A7I2YQC0;A0A7I2V5S2;A0A0S2Z491;A4ZU86;A0A0S2Z4G7;A0A140VJQ2;A0A7I2V433;A0A7I2V2X9;A0A7I2V3U2;E5RI98;E5RGW4;Q9BTI9;A0A7I2V3G5;Q9NX34;A0A7I2V4G8;A0A7I2V579;A0A7I2V5J8;A0A024R3V9	P06748;A0A7I2YQC0;A0A7I2V5S2;A0A0S2Z491;A4ZU86;A0A0S2Z4G7;A0A140VJQ2;A0A7I2V433;A0A7I2V2X9;A0A7I2V3U2;E5RI98;E5RGW4;Q9BTI9;A0A7I2V3G5;Q9NX34;A0A7I2V4G8;A0A7I2V579;A0A7I2V5J8	4;4;4;4;4;4;4;3;3;3;2;2;2;2;2;2;2;2;1	4;4;4;4;4;4;4;3;3;3;2;2;2;2;2;2;2;2;1	4;4;4;4;4;4;4;3;3;3;2;2;2;2;2;2;2;2;1	Nucleophosmin	NPM1	sp|P06748|NPM_HUMAN Nucleophosmin OS=Homo sapiens OX=9606 GN=NPM1 PE=1 SV=2;tr|A0A7I2YQC0|A0A7I2YQC0_HUMAN Nucleophosmin OS=Homo sapiens OX=9606 GN=NPM1 PE=1 SV=1;tr|A0A7I2V5S2|A0A7I2V5S2_HUMAN Nucleophosmin OS=Homo sapiens OX=9606 GN=NPM1 PE=1 SV=1;tr|A0A	19	4	4	4	3	4	3	4	3	4	17.7	17.7	17.7	32.575	294	294;323;305;294;274;265;259;156;175;195;230;59;228;90;179;123;99;201;92	0	36.017	By MS/MS	By MS/MS	14.6	17.7	93286000	42113000	51173000	12	7773800	3509400	4264400	52703000	143490000	4	5	9				126	780;1501;2109;2150	True;True;True;True	816;1575;1576;2232;2278	1659;3291;3292;3293;3294;4804;4805;4921;4922;4923;4924
B5MDF5;P62826;J3KQE5;H0YFC6;Q96QB7;Q0EFC9;F5H018;A0A087X0W0;B4DV51	B5MDF5;P62826;J3KQE5;H0YFC6;Q96QB7;Q0EFC9;F5H018	4;4;3;2;2;2;2;1;1	4;4;3;2;2;2;2;1;1	4;4;3;2;2;2;2;1;1	GTP-binding nuclear protein Ran	RAN;TC4	tr|B5MDF5|B5MDF5_HUMAN GTP-binding nuclear protein Ran OS=Homo sapiens OX=9606 GN=RAN PE=1 SV=1;sp|P62826|RAN_HUMAN GTP-binding nuclear protein Ran OS=Homo sapiens OX=9606 GN=RAN PE=1 SV=3;tr|J3KQE5|J3KQE5_HUMAN GTP-binding nuclear protein Ran (Fragment) O	9	4	4	4	3	4	3	4	3	4	22.7	22.7	22.7	26.224	233	233;216;234;103;109;109;198;53;128	0	29.413	By MS/MS	By MS/MS	18	22.7	33678000	10467000	23210000	10	3367800	1046700	2321000	13183000	67172000	2	5	7				332	29;1428;2135;2441	True;True;True;True	31;1484;2260;2591	63;3122;3123;4894;4895;5585;5586;5587
A8K067;B4DKY1;A0A024RCG3;P49589;B4DI19;Q53HG6;A8MVQ3;Q59HE5;C9JLN0;E9PRS8	A8K067;B4DKY1;A0A024RCG3;P49589;B4DI19;Q53HG6;A8MVQ3	12;12;12;12;11;11;11;4;1;1	1;1;1;1;1;1;1;0;0;0	1;1;1;1;1;1;1;0;0;0	Cysteine--tRNA ligase, cytoplasmic	CARS	tr|A8K067|A8K067_HUMAN cysteine--tRNA ligase (Fragment) OS=Homo sapiens OX=9606 PE=2 SV=1;tr|B4DKY1|B4DKY1_HUMAN cysteine--tRNA ligase OS=Homo sapiens OX=9606 GN=CARS1 PE=1 SV=1;tr|A0A024RCG3|A0A024RCG3_HUMAN cysteine--tRNA ligase OS=Homo sapiens OX=9606 G	10	12	1	1	9	12	0	1	0	1	22.1	2	2	73.423	647	647;739;748;748;662;726;738;281;45;76	0.0021552	6.6217	By matching	By MS/MS	16.4	22.1	4937500	0	4937500	36	137150	0	137150	0	14867000	0	1	1				83	133;163;169;186;353;356;586;1016;1244;1940;2263;2282	False;False;True;False;False;False;False;False;False;False;False;False	138;168;174;192;364;367;613;1060;1299;2049;2401;2420	256;257;330;339;365;366;704;705;709;710;1196;1197;1198;2167;2168;2169;2170;2721;2722;4391;5170;5171;5214;5215;5216;5217
Q05639;A0A2U3TZH3;Q59GP5	Q05639;A0A2U3TZH3;Q59GP5	8;8;6	2;2;2	2;2;2	Elongation factor 1-alpha 2	EEF1A2	sp|Q05639|EF1A2_HUMAN Elongation factor 1-alpha 2 OS=Homo sapiens OX=9606 GN=EEF1A2 PE=1 SV=1;tr|A0A2U3TZH3|A0A2U3TZH3_HUMAN Elongation factor 1-alpha OS=Homo sapiens OX=9606 GN=EEF1A2 PE=1 SV=1;tr|Q59GP5|Q59GP5_HUMAN Eukaryotic translation elongation fact	3	8	2	2	6	8	0	2	0	2	25.1	11.2	11.2	50.47	463	463;496;340	0	16.237	By matching	By MS/MS	13.8	25.1	7783000	0	7783000	21	370620	0	370620	0	23435000	0	3	3				178	462;467;935;1340;1678;1921;2002;2171	True;False;False;False;False;False;False;True	480;485;975;1396;1772;2030;2113;2300;2301	949;956;957;958;959;1978;1979;1980;2928;2929;3738;3739;4343;4344;4534;4535;4536;4537;4538;4539;4961;4962
Q09666;B4DTV0;Q8N274;Q6ZQN2;E9PQE3;E9PJZ0;E9PKR9;E9PJC6;E9PLK4;Q96EC4;Q9BVU3;Q13727	Q09666;B4DTV0	7;4;2;2;1;1;1;1;1;1;1;1	7;4;2;2;1;1;1;1;1;1;1;1	7;4;2;2;1;1;1;1;1;1;1;1	Neuroblast differentiation-associated protein AHNAK	AHNAK	sp|Q09666|AHNK_HUMAN Neuroblast differentiation-associated protein AHNAK OS=Homo sapiens OX=9606 GN=AHNAK PE=1 SV=2;tr|B4DTV0|B4DTV0_HUMAN cDNA FLJ57801, highly similar to Homo sapiens AHNAK nucleoprotein (desmoyokin) (AHNAK), transcript variant 1, mRNA (F	12	7	7	7	5	7	5	7	5	7	4.4	4.4	4.4	629.09	5890	5890;1079;791;1714;85;121;123;131;144;149;150;534	0	41.444	By MS/MS	By MS/MS	3.8	4.4	30468000	10951000	19517000	376	81032	29126	51906	14749000	52677000	1	7	8				510	68;304;579;691;719;1346;2144	True;True;True;True;True;True;True	71;314;606;725;753;1402;2271	146;147;620;1182;1183;1184;1466;1467;1519;1520;2937;4910;4911
A0A1U9X8Y4;Q5SRT3;Q53FB0;O00299	A0A1U9X8Y4;Q5SRT3;Q53FB0;O00299	3;3;3;3	3;3;3;3	3;3;3;3	Chloride intracellular channel protein;Chloride intracellular channel protein 1	CLIC1	tr|A0A1U9X8Y4|A0A1U9X8Y4_HUMAN Chloride intracellular channel protein OS=Homo sapiens OX=9606 PE=3 SV=1;tr|Q5SRT3|Q5SRT3_HUMAN Chloride intracellular channel protein OS=Homo sapiens OX=9606 GN=CLIC1 PE=2 SV=2;tr|Q53FB0|Q53FB0_HUMAN Chloride intracellular c	4	3	3	3	2	3	2	3	2	3	22.5	22.5	22.5	26.793	240	240;241;241;241	0	19.464	By MS/MS	By MS/MS	11.2	22.5	41308000	32499000	8809100	15	2753900	2166600	587270	28054000	30970000	0	3	3				166	705;1140;2222	True;True;True	739;1189;2355	1491;1492;2439;2440;5057
P29692;E9PRY8;B2RAR6;D3DWK1;E9PK01;Q9BW34;E9PQ49;Q9H7G6;Q71RH4;A0A087X1X7;E9PQZ1;E9PI39;E9PL71;H0YE58;H0YCK7;E9PL12;E9PPR1;E9PIZ1;E9PMW7;E9PN91;E9PK72;E9PK06;E9PKK3	P29692;E9PRY8;B2RAR6;D3DWK1;E9PK01;Q9BW34;E9PQ49;Q9H7G6;Q71RH4;A0A087X1X7;E9PQZ1;E9PI39;E9PL71;H0YE58	7;7;7;7;7;6;5;5;5;5;5;5;4;4;3;3;3;3;3;2;1;1;1	3;3;3;3;3;2;3;3;3;3;1;3;2;0;3;3;3;3;3;2;1;1;1	3;3;3;3;3;2;3;3;3;3;1;3;2;0;3;3;3;3;3;2;1;1;1	Elongation factor 1-delta	EEF1D	sp|P29692|EF1D_HUMAN Elongation factor 1-delta OS=Homo sapiens OX=9606 GN=EEF1D PE=1 SV=5;tr|E9PRY8|E9PRY8_HUMAN Eukaryotic translation elongation factor 1 delta OS=Homo sapiens OX=9606 GN=EEF1D PE=1 SV=1;tr|B2RAR6|B2RAR6_HUMAN cDNA, FLJ95068, highly simil	23	7	3	3	4	6	3	2	3	2	25.3	17.8	17.8	31.121	281	281;697;647;647;261;550;198;647;632;631;238;204;187;119;210;168;166;137;130;106;63;139;39	0	24.422	By MS/MS	By MS/MS	20.3	20.3	12300000	7424700	4875200	16	768740	464040	304700	6286800	15817000	3	2	5				296	130;666;830;1116;1121;1362;1824	False;True;True;False;False;False;True	135;698;867;1163;1168;1418;1928	252;1424;1767;1768;2385;2392;2393;2966;4074;4075
P63244;D6REE5;E9KL35;D6RAC2;H0YAF8;D6RF23;D6R9L0;H0Y8W2;J3KPE3;H0YAM7;D6R9Z1;D6RHH4;B4DVD2;D6RGK8;H0Y9P0;D6RFX4;D6RBD0;B4DWC6;E9PD14;B4E0C3;D6RAU2;H0Y8R5;D6R909;D6RFZ9	P63244;D6REE5;E9KL35;D6RAC2;H0YAF8;D6RF23;D6R9L0;H0Y8W2;J3KPE3;H0YAM7;D6R9Z1	3;3;3;3;2;2;2;2;2;2;2;1;1;1;1;1;1;1;1;1;1;1;1;1	3;3;3;3;2;2;2;2;2;2;2;1;1;1;1;1;1;1;1;1;1;1;1;1	3;3;3;3;2;2;2;2;2;2;2;1;1;1;1;1;1;1;1;1;1;1;1;1	Guanine nucleotide-binding protein subunit beta-2-like 1;Guanine nucleotide-binding protein subunit beta-2-like 1, N-terminally processed	GNB2L1	sp|P63244|RACK1_HUMAN Small ribosomal subunit protein RACK1 OS=Homo sapiens OX=9606 GN=RACK1 PE=1 SV=3;tr|D6REE5|D6REE5_HUMAN Receptor for activated C kinase 1 (Fragment) OS=Homo sapiens OX=9606 GN=RACK1 PE=1 SV=1;tr|E9KL35|E9KL35_HUMAN Epididymis tissue s	24	3	3	3	2	3	2	3	2	3	14.5	14.5	14.5	35.076	317	317;321;317;269;198;101;300;274;273;247;236;233;221;71;83;194;160;160;153;153;147;138;116;197	0	23.793	By MS/MS	By MS/MS	9.5	14.5	17003000	10191000	6812000	20	850170	509570	340600	9814700	20888000	2	3	5				383	310;864;974	True;True;True	320;902;1017	632;633;1843;1844;2087
Q0VAS5;B2R4R0;P62805;Q6B823	Q0VAS5;B2R4R0;P62805	3;3;3;1	3;3;3;1	3;3;3;1	Histone H4	HIST1H4H;HIST1H4A	tr|Q0VAS5|Q0VAS5_HUMAN Histone H4 OS=Homo sapiens OX=9606 GN=HIST1H4H PE=1 SV=1;tr|B2R4R0|B2R4R0_HUMAN Histone H4 OS=Homo sapiens OX=9606 GN=HIST1H4J PE=2 SV=1;sp|P62805|H4_HUMAN Histone H4 OS=Homo sapiens OX=9606 GN=H4C1 PE=1 SV=2	4	3	3	3	2	3	2	3	2	3	29.1	29.1	29.1	11.314	103	103;103;103;43	0	19.115	By MS/MS	By MS/MS	19.4	29.1	29102000	16567000	12534000	6	4850300	2761200	2089000	13810000	38101000	2	2	4				288	299;2110;2176	True;True;True	309;2233;2307	611;4806;4807;4808;4974;4975
B4DIT7;V9HWG3;P21980;B4DTN7;Q6DKH2;A2A2A0;A2A299	B4DIT7;V9HWG3;P21980;B4DTN7	3;3;3;2;1;1;1	3;3;3;2;1;1;1	3;3;3;2;1;1;1	Protein-glutamine gamma-glutamyltransferase 2	HEL-S-45;TGM2	tr|B4DIT7|B4DIT7_HUMAN cDNA FLJ58187, highly similar to Protein-glutamine gamma-glutamyltransferase 2 OS=Homo sapiens OX=9606 PE=2 SV=1;tr|V9HWG3|V9HWG3_HUMAN Epididymis secretory protein Li 45 OS=Homo sapiens OX=9606 GN=HEL-S-45 PE=2 SV=1;sp|P21980|TGM2_H	7	3	3	3	2	3	2	3	2	3	6.4	6.4	6.4	68.648	606	606;687;687;627;93;159;280	0	20.137	By MS/MS	By MS/MS	4	6.4	19110000	9361200	9748600	34	562050	275330	286720	13826000	24888000	2	3	5				311	64;155;2103	True;True;True	67;160;2225	138;139;296;297;298;299;4793
P30050;Q59FI9;D3DS95;Q76P68	P30050;Q59FI9	3;2;1;1	3;2;1;1	3;2;1;1	60S ribosomal protein L12	RPL12	sp|P30050|RL12_HUMAN Large ribosomal subunit protein uL11 OS=Homo sapiens OX=9606 GN=RPL12 PE=1 SV=1;tr|Q59FI9|Q59FI9_HUMAN 60S ribosomal protein L12 (Fragment) OS=Homo sapiens OX=9606 PE=2 SV=1	4	3	3	3	2	3	2	3	2	3	24.2	24.2	24.2	17.818	165	165;197;94;165	0	20.279	By MS/MS	By MS/MS	18.8	24.2	25212000	11530000	13682000	9	2801300	1281100	1520300	21254000	31474000	0	3	3				482	476;878;945	True;True;True	495;917;985	984;985;1878;1879;1994
V9HWF4;P00558;B4E1H9;B4DHM5;B4DWQ3;B4DHB3;V9HW85;A0A140VJR3;P07205	V9HWF4;P00558;B4E1H9;B4DHM5	4;4;3;2;1;1;1;1;1	4;4;3;2;1;1;1;1;1	4;4;3;2;1;1;1;1;1	Phosphoglycerate kinase;Phosphoglycerate kinase 1	HEL-S-68p;PGK1	tr|V9HWF4|V9HWF4_HUMAN Phosphoglycerate kinase OS=Homo sapiens OX=9606 GN=HEL-S-68p PE=2 SV=1;sp|P00558|PGK1_HUMAN Phosphoglycerate kinase 1 OS=Homo sapiens OX=9606 GN=PGK1 PE=1 SV=3;tr|B4E1H9|B4E1H9_HUMAN Phosphoglycerate kinase OS=Homo sapiens OX=9606 PE	9	4	4	4	2	3	2	3	2	3	14.6	14.6	14.6	44.614	417	417;417;327;242;161;281;417;417;417	0	28.698	By MS/MS	By MS/MS	8.4	10.6	13639000	5731400	7907700	27	505150	212270	292880	5731400	0	3	3	6				440	142;1053;1220;2430	True;True;True;True	147;1099;1273;2580	270;271;2238;2239;2643;5572
Q59FC6;A0A7P0TAY2;A0A7P0T917;A0A087WT78;A0A7P0TAE1;H0YIV0;Q5CAQ5;V9HWP2;A0A7P0T823;A0A7P0TAT8;P14625;A0A7P0TBC2;B4DHT9;B4DU71	Q59FC6;A0A7P0TAY2;A0A7P0T917;A0A087WT78;A0A7P0TAE1;H0YIV0;Q5CAQ5;V9HWP2;A0A7P0T823;A0A7P0TAT8;P14625;A0A7P0TBC2;B4DHT9;B4DU71	3;3;3;3;3;3;3;3;3;3;3;2;2;2	2;2;2;2;2;2;2;2;2;2;2;1;2;2	2;2;2;2;2;2;2;2;2;2;2;1;2;2	Endoplasmin	HSP90B1;TRA1;HEL-S-125m	tr|Q59FC6|Q59FC6_HUMAN Tumor rejection antigen (Gp96) 1 variant (Fragment) OS=Homo sapiens OX=9606 PE=2 SV=1;tr|A0A7P0TAY2|A0A7P0TAY2_HUMAN Heat shock protein 90 beta family member 1 OS=Homo sapiens OX=9606 GN=HSP90B1 PE=1 SV=1;tr|A0A7P0T917|A0A7P0T917_HUM	14	3	2	2	2	3	1	2	1	2	7.3	5.2	5.2	65.953	576	576;661;719;751;789;796;802;803;813;814;803;465;468;552	0	11.737	By matching	By MS/MS	4	7.3	8878700	3612600	5266100	31	286410	116540	169870	0	15856000	0	2	2				93	508;637;1798	False;True;True	528;667;1900	1045;1046;1350;4007;4008
B3KM80;Q6ZS99;A0A7I2V699;A0A7I2V2U7;B3KTP9;A0A7I2V5M5;A0A7I2V428;C9JLB1;A0A7I2V3F3;H7BY16;P19338;Q9BQ02;A0A7I2V349;A0A7I2V506;A0A7I2V2S8	B3KM80;Q6ZS99;A0A7I2V699;A0A7I2V2U7;B3KTP9;A0A7I2V5M5;A0A7I2V428;C9JLB1;A0A7I2V3F3;H7BY16;P19338;Q9BQ02;A0A7I2V349;A0A7I2V506	3;3;3;3;3;3;3;3;3;3;3;2;2;2;1	3;3;3;3;3;3;3;3;3;3;3;2;2;2;1	3;3;3;3;3;3;3;3;3;3;3;2;2;2;1	Nucleolin	NCL	tr|B3KM80|B3KM80_HUMAN Nucleolin OS=Homo sapiens OX=9606 GN=NCL PE=2 SV=1;tr|Q6ZS99|Q6ZS99_HUMAN Nucleolin OS=Homo sapiens OX=9606 PE=2 SV=1;tr|A0A7I2V699|A0A7I2V699_HUMAN Nucleolin OS=Homo sapiens OX=9606 GN=NCL PE=1 SV=1;tr|A0A7I2V2U7|A0A7I2V2U7_HUMAN Nu	15	3	3	3	2	3	2	3	2	3	6.7	6.7	6.7	58.554	536	536;603;616;626;633;672;689;694;695;734;710;482;595;602;389	0	18.301	By matching	By MS/MS	3	6.7	6058500	2093100	3965400	26	233020	80502	152520	2098600	11934000	0	3	3				238	759;1193;1523	True;True;True	794;1244;1600	1621;2572;2573;3332;3333
P06733;A0A024R4F1;A0A2R8Y6G6;A0A2R8Y879;E2DRY6;K7EM90;A0A2R8YEM5;A4QMW8;A0A2R8Y6I8;K7ERS8;L0R849;A0A2R8YEG5;A0A2R8Y798;A4UCS8;K7EPM1;K7EKN2;E5RG95;B4DUJ6;E5RGZ4;F5H0C8;P09104;E5RI09;A8K3B0;Q6FHV6;P13929;F5H1C3	P06733;A0A024R4F1;A0A2R8Y6G6;A0A2R8Y879;E2DRY6;K7EM90;A0A2R8YEM5	8;8;7;4;4;4;4;3;2;2;2;2;2;2;1;1;1;1;1;1;1;1;1;1;1;1	8;8;7;4;4;4;4;3;2;2;2;2;2;2;1;1;1;1;1;1;1;1;1;1;1;1	8;8;7;4;4;4;4;3;2;2;2;2;2;2;1;1;1;1;1;1;1;1;1;1;1;1	Alpha-enolase;Enolase	ENO1	sp|P06733|ENOA_HUMAN Alpha-enolase OS=Homo sapiens OX=9606 GN=ENO1 PE=1 SV=2;tr|A0A024R4F1|A0A024R4F1_HUMAN phosphopyruvate hydratase OS=Homo sapiens OX=9606 GN=HEL-S-17 PE=2 SV=1;tr|A0A2R8Y6G6|A0A2R8Y6G6_HUMAN phosphopyruvate hydratase OS=Homo sapiens OX=	26	8	8	8	5	8	5	8	5	8	23.5	23.5	23.5	47.168	434	434;434;434;125;338;195;171;135;33;83;388;101;70;166;196;212;154;273;283;315;434;148;434;434;434;103	0	86.88	By MS/MS	By MS/MS	15.4	23.5	126280000	31453000	94827000	22	5740000	1429700	4310300	48209000	268770000	4	9	13				39	35;295;651;771;913;1114;1329;2258	True;True;True;True;True;True;True;True	38;305;682;807;953;1161;1385;2396	78;79;80;81;604;1392;1393;1644;1645;1936;1937;2383;2906;2907;5164
I3L397;I3L504;P63241;F8WCJ1;C9J7B5;C9J4W5;Q9GZV4;Q6IS14	I3L397;I3L504;P63241	5;5;5;1;1;1;1;1	5;5;5;1;1;1;1;1	5;5;5;1;1;1;1;1	Eukaryotic translation initiation factor 5A;Eukaryotic translation initiation factor 5A-1	EIF5A	tr|I3L397|I3L397_HUMAN Eukaryotic translation initiation factor 5A (Fragment) OS=Homo sapiens OX=9606 GN=EIF5A PE=1 SV=8;tr|I3L504|I3L504_HUMAN Eukaryotic translation initiation factor 5A OS=Homo sapiens OX=9606 GN=EIF5A PE=1 SV=1;sp|P63241|IF5A1_HUMAN Euk	8	5	5	5	3	5	3	5	3	5	36.3	36.3	36.3	16.019	146	146;186;154;105;109;115;153;154	0	46.483	By MS/MS	By MS/MS	19.9	36.3	109200000	49015000	60190000	8	13651000	6126900	7523700	48611000	181640000	3	7	10				416	436;437;1521;1720;2198	True;True;True;True;True	453;454;1598;1817;2329	898;899;900;901;902;903;3330;3838;5009;5010;5011;5012
A0A7P0Z3Z5;A0A7P0TAK7;F5GY55;B7Z2A1;A0A7P0Z4B9;Q16531;B4DZP5;A0A7P0TB30;A0A7P0T965;A0A7P0T870;B4DSA8;F5GZY8;F5H2L3;A0A7P0Z4L2;F5GWI0	A0A7P0Z3Z5;A0A7P0TAK7;F5GY55;B7Z2A1;A0A7P0Z4B9;Q16531;B4DZP5;A0A7P0TB30;A0A7P0T965;A0A7P0T870;B4DSA8	5;5;5;5;5;5;4;4;4;4;3;1;1;1;1	5;5;5;5;5;5;4;4;4;4;3;1;1;1;1	5;5;5;5;5;5;4;4;4;4;3;1;1;1;1	DNA damage-binding protein 1	DDB1	tr|A0A7P0Z3Z5|A0A7P0Z3Z5_HUMAN DNA damage-binding protein 1 OS=Homo sapiens OX=9606 GN=DDB1 PE=1 SV=1;tr|A0A7P0TAK7|A0A7P0TAK7_HUMAN DNA damage-binding protein 1 OS=Homo sapiens OX=9606 GN=DDB1 PE=1 SV=1;tr|F5GY55|F5GY55_HUMAN DNA damage-binding protein 1	15	5	5	5	3	5	3	5	3	5	7.6	7.6	7.6	119.08	1069	1069;1084;1092;1092;1107;1140;826;1027;1061;1066;1009;146;165;217;370	0	38.772	By matching	By MS/MS	3.9	7.6	33784000	5544300	28240000	52	649690	106620	543070	6326800	84248000	0	6	6				245	172;922;946;1345;2302	True;True;True;True;True	178;962;986;1401;2440	344;345;346;1955;1995;1996;2936;5255;5256
B4DPV7;E9PLP0	B4DPV7	16;6	16;6	5;5			tr|B4DPV7|B4DPV7_HUMAN cysteine--tRNA ligase OS=Homo sapiens OX=9606 PE=2 SV=1	2	16	16	5	9	16	9	16	0	5	23.9	23.9	7.8	92.018	809	809;128	0	150.85	By MS/MS	By MS/MS	13.1	23.9	226210000	13979000	212240000	44	5141200	317710	4823500	26009000	627020000	1	20	21				318	54;133;163;186;190;353;356;586;853;1016;1244;1799;1940;1945;2263;2282	True;True;True;True;True;True;True;True;True;True;True;True;True;True;True;True	57;138;168;192;196;364;367;613;890;1060;1299;1901;2049;2056;2401;2420	114;256;257;330;365;366;373;704;705;709;710;1196;1197;1198;1821;2167;2168;2169;2170;2721;2722;4009;4391;4405;4406;5170;5171;5214;5215;5216;5217
Q68E00;A0A087WX59;Q16186;A0A087WUX6;B4DMP7	Q68E00;A0A087WX59;Q16186;A0A087WUX6;B4DMP7	2;2;2;1;1	2;2;2;1;1	2;2;2;1;1	Proteasomal ubiquitin receptor ADRM1	DKFZp686G2045;ADRM1	tr|Q68E00|Q68E00_HUMAN Uncharacterized protein DKFZp686G2045 (Fragment) OS=Homo sapiens OX=9606 GN=DKFZp686G2045 PE=3 SV=2;tr|A0A087WX59|A0A087WX59_HUMAN ADRM1 26S proteasome ubiquitin receptor OS=Homo sapiens OX=9606 GN=ADRM1 PE=1 SV=1;sp|Q16186|ADRM1_HUM	5	2	2	2	1	2	1	2	1	2	9.8	9.8	9.8	32.579	315	315;368;407;141;188	0	13.976	By MS/MS	By MS/MS	5.1	9.8	4521900	3127000	1394900	9	502430	347440	154990	0	4200200	1	1	2				98	1888;2099	True;True	1994;2221	4248;4249;4787
A0A140VJI5;Q9BVJ7	A0A140VJI5;Q9BVJ7	2;2	2;2	2;2	Dual specificity protein phosphatase 23	DUSP23	tr|A0A140VJI5|A0A140VJI5_HUMAN Dual specificity phosphatase 23 OS=Homo sapiens OX=9606 GN=DUSP23 PE=2 SV=1;sp|Q9BVJ7|DUS23_HUMAN Dual specificity protein phosphatase 23 OS=Homo sapiens OX=9606 GN=DUSP23 PE=1 SV=1	2	2	2	2	1	2	1	2	1	2	13.3	13.3	13.3	16.588	150	150;150	0	12.277	By MS/MS	By MS/MS	8	13.3	7515200	5055700	2459500	12	626270	421310	204960	0	7405700	1	1	2				140	743;1148	True;True	778;1197	1584;1585;2454
Q53HL1;J3QRS3;P19105;O14950	Q53HL1;J3QRS3;P19105;O14950	2;2;2;2	2;2;2;2	2;2;2;2	Myosin regulatory light chain 12A;Myosin regulatory light chain 12B	MYL12A;MYL12B	tr|Q53HL1|Q53HL1_HUMAN Myosin regulatory light chain MRCL3 variant (Fragment) OS=Homo sapiens OX=9606 PE=2 SV=1;tr|J3QRS3|J3QRS3_HUMAN Myosin light chain 12A OS=Homo sapiens OX=9606 GN=MYL12A PE=1 SV=1;sp|P19105|ML12A_HUMAN Myosin regulatory light chain 12	4	2	2	2	1	2	1	2	1	2	12.3	12.3	12.3	19.793	171	171;177;171;172	0	23.848	By MS/MS	By MS/MS	6.4	12.3	27179000	15945000	11233000	9	3019900	1771700	1248200	0	33824000	1	2	3				423	654;770	True;True	685;806	1397;1398;1643
Q6NX68;A0A024R2V2;A0A024R2S1;B4DM10;A0A804HKE7;E7EVA0;P27816;A0A0J9YVV8;A0A0J9YW37;H7C456;Q05D06	Q6NX68;A0A024R2V2;A0A024R2S1;B4DM10;A0A804HKE7;E7EVA0;P27816;A0A0J9YVV8;A0A0J9YW37;H7C456;Q05D06	2;2;2;2;2;2;2;1;1;1;1	2;2;2;2;2;2;2;1;1;1;1	2;2;2;2;2;2;2;1;1;1;1	Microtubule-associated protein;Microtubule-associated protein 4	MAP4	tr|Q6NX68|Q6NX68_HUMAN MAP4 protein (Fragment) OS=Homo sapiens OX=9606 GN=MAP4 PE=2 SV=1;tr|A0A024R2V2|A0A024R2V2_HUMAN Microtubule-associated protein 4, isoform CRA_e OS=Homo sapiens OX=9606 GN=MAP4 PE=4 SV=1;tr|A0A024R2S1|A0A024R2S1_HUMAN Microtubule-ass	11	2	2	2	1	2	1	2	1	2	7.1	7.1	7.1	53.496	492	492;548;589;740;2296;2297;1152;76;140;283;382	0	14.483	By MS/MS	By MS/MS	2.6	7.1	6923600	3344400	3579200	25	276940	133780	143170	0	10777000	1	2	3				30	49;2123	True;True	52;2248	108;4842;4843
A0A2R8Y623;B5MCP9;P62081;Q59FS3	A0A2R8Y623;B5MCP9;P62081;Q59FS3	2;2;2;1	2;2;2;1	2;2;2;1	40S ribosomal protein S7	RPS7	tr|A0A2R8Y623|A0A2R8Y623_HUMAN 40S ribosomal protein S7 (Fragment) OS=Homo sapiens OX=9606 GN=RPS7 PE=1 SV=1;tr|B5MCP9|B5MCP9_HUMAN 40S ribosomal protein S7 OS=Homo sapiens OX=9606 GN=RPS7 PE=1 SV=1;sp|P62081|RS7_HUMAN Small ribosomal subunit protein eS7 O	4	2	2	2	1	2	1	2	1	2	17.8	17.8	17.8	19.405	169	169;187;194;78	0	10.879	By MS/MS	By MS/MS	4.7	17.8	5063300	2002900	3060400	8	632910	250360	382550	0	9215000	0	2	2				175	887;2043	True;True	927;2158	1895;1896;4644
A0A024R8D7;P31025;Q5VSP4	A0A024R8D7;P31025;Q5VSP4	2;2;1	2;2;1	2;2;1	Lipocalin-1;Putative lipocalin 1-like protein 1	LCN1;LCN1P1	tr|A0A024R8D7|A0A024R8D7_HUMAN Lipocalin 1 (Tear prealbumin), isoform CRA_a OS=Homo sapiens OX=9606 GN=LCN1 PE=3 SV=1;sp|P31025|LCN1_HUMAN Lipocalin-1 OS=Homo sapiens OX=9606 GN=LCN1 PE=1 SV=1;sp|Q5VSP4|LC1L1_HUMAN Putative lipocalin 1-like protein 1 OS=Ho	3	2	2	2	1	2	1	2	1	2	12.5	12.5	12.5	19.25	176	176;176;162	0	12.881	By MS/MS	By MS/MS	6.2	12.5	19399000	7248600	12151000	8	2424900	906070	1518900	0	36586000	1	2	3				57	761;1586	True;True	796;1670	1624;1625;3500
Q96C19;A0A024QZ77;H0Y4Y4	Q96C19;A0A024QZ77;H0Y4Y4	2;2;1	2;2;1	2;2;1	EF-hand domain-containing protein D2	EFHD2	sp|Q96C19|EFHD2_HUMAN EF-hand domain-containing protein D2 OS=Homo sapiens OX=9606 GN=EFHD2 PE=1 SV=1;tr|A0A024QZ77|A0A024QZ77_HUMAN EF-hand domain family, member D2, isoform CRA_a OS=Homo sapiens OX=9606 GN=EFHD2 PE=2 SV=1;tr|H0Y4Y4|H0Y4Y4_HUMAN EF-hand d	3	2	2	2	1	2	1	2	1	2	10	10	10	26.697	240	240;240;179	0	12.123	By MS/MS	By MS/MS	5	10	6254800	1805400	4449300	11	568620	164130	404490	0	13397000	1	0	1				3	587;1383	True;True	614;1439	1199;1200;3009
B7Z6J1;Q86SW4;Q6IBS5;A0A024R6C9;P36957;H0YJF9;G3V5M3;G3V3F0;Q86TW7;Q86TQ8;Q16187	B7Z6J1;Q86SW4;Q6IBS5;A0A024R6C9;P36957;H0YJF9;G3V5M3;G3V3F0;Q86TW7;Q86TQ8;Q16187	2;2;2;2;2;1;1;1;1;1;1	2;2;2;2;2;1;1;1;1;1;1	2;2;2;2;2;1;1;1;1;1;1	Dihydrolipoyllysine-residue succinyltransferase component of 2-oxoglutarate dehydrogenase complex, mitochondrial	DLST;E2k	tr|B7Z6J1|B7Z6J1_HUMAN cDNA FLJ55035, highly similar to Dihydrolipoyllysine-residue succinyltransferase component of 2- oxoglutarate dehydrogenase complex, mitochondrial OS=Homo sapiens OX=9606 PE=2 SV=1;tr|Q86SW4|Q86SW4_HUMAN Dihydrolipoamide acetyltransf	11	2	2	2	1	2	1	2	1	2	15.1	15.1	15.1	17.876	166	166;279;453;453;453;74;83;104;251;307;451	0	15.602	By MS/MS	By MS/MS	8.4	15.1	10283000	2802100	7481000	11	934820	254740	680090	0	22525000	1	2	3				47	2058;2164	True;True	2173;2293	4680;4681;4952
M0R261;A0A0K0K1K7;O95336	M0R261;A0A0K0K1K7;O95336	2;2;2	2;2;2	2;2;2	6-phosphogluconolactonase	PGLS	tr|M0R261|M0R261_HUMAN 6-phosphogluconolactonase (Fragment) OS=Homo sapiens OX=9606 GN=PGLS PE=1 SV=1;tr|A0A0K0K1K7|A0A0K0K1K7_HUMAN 6-phosphogluconolactonase OS=Homo sapiens OX=9606 GN=HEL-S-304 PE=2 SV=1;sp|O95336|6PGL_HUMAN 6-phosphogluconolactonase OS=	3	2	2	2	1	2	1	2	1	2	12.5	12.5	12.5	22.996	216	216;258;258	0	12.049	By MS/MS	By MS/MS	5.6	12.5	6816000	1498700	5317300	11	619640	136240	483390	0	16011000	1	0	1				121	1060;2304	True;True	1106;2442	2253;5259;5260
Q8N1G4	Q8N1G4	4	4	4	Leucine-rich repeat-containing protein 47	LRRC47	sp|Q8N1G4|LRC47_HUMAN Leucine-rich repeat-containing protein 47 OS=Homo sapiens OX=9606 GN=LRRC47 PE=1 SV=1	1	4	4	4	2	4	2	4	2	4	9.4	9.4	9.4	63.472	583	583	0	27.719	By MS/MS	By MS/MS	5.5	9.4	12029000	2105000	9923800	29	414790	72586	342200	5093500	26893000	1	5	6				534	511;1517;1952;2232	True;True;True;True	531;1594;2063;2365	1050;3324;3325;4427;4428;5075;5076
Q96AG4;I3L223	Q96AG4;I3L223	2;1	2;1	2;1	Leucine-rich repeat-containing protein 59	LRRC59	sp|Q96AG4|LRC59_HUMAN Leucine-rich repeat-containing protein 59 OS=Homo sapiens OX=9606 GN=LRRC59 PE=1 SV=1;tr|I3L223|I3L223_HUMAN Leucine rich repeat containing 59 OS=Homo sapiens OX=9606 GN=LRRC59 PE=1 SV=1	2	2	2	2	1	2	1	2	1	2	15	15	15	34.93	307	307;62	0	11.907	By matching	By MS/MS	6.8	15	4019600	645420	3374200	14	287110	46101	241010	0	10160000	0	2	2				538	336;2296	True;True	346;2434	676;677;5242
Q5T0D2;B4DDL4;A0A8V8TMN5;P30085;B4DFW6	Q5T0D2;B4DDL4;A0A8V8TMN5;P30085;B4DFW6	2;2;2;2;1	2;2;2;2;1	2;2;2;2;1	UMP-CMP kinase	CMPK1	tr|Q5T0D2|Q5T0D2_HUMAN nucleoside-diphosphate kinase OS=Homo sapiens OX=9606 GN=CMPK1 PE=1 SV=1;tr|B4DDL4|B4DDL4_HUMAN nucleoside-diphosphate kinase OS=Homo sapiens OX=9606 PE=2 SV=1;tr|A0A8V8TMN5|A0A8V8TMN5_HUMAN UMP-CMP kinase OS=Homo sapiens OX=9606 GN=	5	2	2	2	1	2	1	2	1	2	15.4	15.4	15.4	18.979	169	169;181;209;196;169	0	13.033	By matching	By MS/MS	7.7	15.4	6110100	806860	5303200	10	611010	80686	530320	0	15968000	0	2	2				252	1119;2377	True;True	1166;2526	2389;5427;5428
Q53YD7;P26641;B4DUP0;B4DUK7;B4DSR4;Q2F838;Q2F840	Q53YD7;P26641;B4DUP0	26;26;15;10;7;4;2	26;26;15;10;7;4;2	26;26;15;10;7;4;2	Elongation factor 1-gamma	EEF1G	tr|Q53YD7|Q53YD7_HUMAN Elongation factor 1-gamma OS=Homo sapiens OX=9606 GN=EEF1G PE=2 SV=1;sp|P26641|EF1G_HUMAN Elongation factor 1-gamma OS=Homo sapiens OX=9606 GN=EEF1G PE=1 SV=3;tr|B4DUP0|B4DUP0_HUMAN cDNA FLJ59433, highly similar to Elongation factor	7	26	26	26	12	26	12	26	12	26	53.8	53.8	53.8	50.118	437	437;437;206;208;166;87;61	0	323.31	By MS/MS	By MS/MS	30.9	53.8	16787000000	59965000	16728000000	24	699480000	2498500	696980000	111880000	49424000000	1	102	103				477	7;19;128;148;367;568;983;984;1075;1093;1107;1136;1177;1649;1650;1651;1698;1714;1910;1989;2064;2082;2240;2260;2336;2431	True;True;True;True;True;True;True;True;True;True;True;True;True;True;True;True;True;True;True;True;True;True;True;True;True;True	7;8;20;21;132;153;378;595;1027;1028;1121;1140;1154;1184;1228;1743;1744;1745;1795;1811;2018;2100;2179;2201;2373;2398;2476;2581	10;11;12;13;14;15;41;42;43;44;45;46;243;244;245;246;280;281;282;283;284;285;729;730;1167;1168;2107;2108;2109;2110;2111;2112;2286;2287;2336;2359;2360;2361;2362;2363;2364;2365;2366;2367;2368;2431;2540;2541;2542;2543;2544;2545;2546;3683;3684;3685;3686;3687;3688;3689;3791;3792;3829;4317;4318;4319;4320;4321;4322;4517;4518;4690;4739;5091;5092;5093;5094;5095;5096;5097;5098;5099;5100;5166;5340;5341;5342;…
A0A140VJK1;O76003	A0A140VJK1;O76003	3;3	3;3	3;3	Glutaredoxin-3	GLRX3	tr|A0A140VJK1|A0A140VJK1_HUMAN Testicular tissue protein Li 75 OS=Homo sapiens OX=9606 PE=2 SV=1;sp|O76003|GLRX3_HUMAN Glutaredoxin-3 OS=Homo sapiens OX=9606 GN=GLRX3 PE=1 SV=2	2	3	3	3	1	3	1	3	1	3	13.4	13.4	13.4	37.432	335	335;335	0	18.128	By MS/MS	By MS/MS	3.6	13.4	13505000	1779200	11726000	18	750270	98846	651430	0	35307000	1	3	4				141	841;867;1184	True;True;True	878;905;1235	1787;1855;2555;2556
V9HW40;Q53F60;O75828	V9HW40;Q53F60;O75828	6;6;6	2;2;2	2;2;2	Carbonyl reductase [NADPH] 3	HEL-S-25;CBR3	tr|V9HW40|V9HW40_HUMAN Carbonyl reductase (NADPH) OS=Homo sapiens OX=9606 GN=HEL-S-25 PE=1 SV=1;tr|Q53F60|Q53F60_HUMAN Carbonyl reductase (NADPH) (Fragment) OS=Homo sapiens OX=9606 PE=2 SV=1;sp|O75828|CBR3_HUMAN Carbonyl reductase [NADPH] 3 OS=Homo sapiens	3	6	2	2	2	6	0	2	0	2	20.6	9	9	30.85	277	277;277;277	0	14.092	By matching	By MS/MS	10.5	20.6	55785000	0	55785000	16	3486500	0	3486500	0	133380000	0	3	3				438	570;602;603;783;784;1240	True;False;False;False;False;True	597;631;632;819;820;1294	1170;1234;1235;1236;1237;1238;1239;1240;1241;1242;1243;1244;1245;1246;1247;1248;1249;1250;1251;1252;1253;1254;1255;1665;1666;1667;1668;1669;1670;1671;1672;2709;2710
A0A384NL53;P16152;E9PQ63;A8MTM1	A0A384NL53;P16152;E9PQ63;A8MTM1	29;29;17;17	29;29;17;17	25;25;13;13	Carbonyl reductase [NADPH] 1	CBR1	tr|A0A384NL53|A0A384NL53_HUMAN Carbonyl reductase (NADPH) OS=Homo sapiens OX=9606 PE=2 SV=1;sp|P16152|CBR1_HUMAN Carbonyl reductase [NADPH] 1 OS=Homo sapiens OX=9606 GN=CBR1 PE=1 SV=3;tr|E9PQ63|E9PQ63_HUMAN Carbonyl reductase 1 OS=Homo sapiens OX=9606 GN=C	4	29	29	25	9	29	9	29	7	25	82.3	82.3	70.8	30.375	277	277;277;178;222	0	323.31	By MS/MS	By MS/MS	47.3	82.3	47609000000	27905000	47581000000	17	2800600000	1641500	2798900000	27905000	140370000000	4	167	171				201	150;314;339;398;399;466;569;602;603;639;730;731;783;784;990;1092;1210;1211;1748;1749;1769;1871;1872;1895;1896;2054;2055;2117;2318	True;True;True;True;True;True;True;True;True;True;True;True;True;True;True;True;True;True;True;True;True;True;True;True;True;True;True;True;True	155;324;349;411;412;484;596;631;632;669;670;764;765;819;820;1034;1139;1262;1263;1846;1847;1869;1870;1976;1977;2001;2002;2003;2169;2170;2240;2241;2457;2458	288;638;680;819;820;821;822;823;824;825;826;827;828;955;1169;1234;1235;1236;1237;1238;1239;1240;1241;1242;1243;1244;1245;1246;1247;1248;1249;1250;1251;1252;1253;1254;1255;1352;1353;1354;1355;1544;1545;1546;1665;1666;1667;1668;1669;1670;1671;1672;2120;2121;2333;2334;2335;2609;2610;2611;2612;2613;2614;2615;2616;2617;2618;2619;2620;2621;2622;2623;2624;2625;3888;3889;3890;3891;3892;3933;3934;3935;393…
V9HWE9;P09211;A8MX94;A0A087X2E9;Q5D6A5;A0A2R8Y5E5	V9HWE9;P09211;A8MX94	21;21;16;6;3;2	21;21;16;6;3;2	12;12;12;6;3;2	Glutathione S-transferase P	HEL-S-22;GSTP1	tr|V9HWE9|V9HWE9_HUMAN Glutathione S-transferase OS=Homo sapiens OX=9606 GN=HEL-S-22 PE=2 SV=1;sp|P09211|GSTP1_HUMAN Glutathione S-transferase P OS=Homo sapiens OX=9606 GN=GSTP1 PE=1 SV=2;tr|A8MX94|A8MX94_HUMAN Glutathione S-transferase OS=Homo sapiens OX=	6	21	21	12	6	21	6	21	4	12	76.7	76.7	41.4	23.356	210	210;210;174;79;52;58	0	323.31	By MS/MS	By MS/MS	36.2	76.7	99054000000	49604000	99005000000	11	9004900000	4509400	9000400000	47893000	284580000000	4	214	218				459	83;84;162;210;211;308;374;447;631;859;1260;1380;1480;1481;1493;1635;1641;1642;2029;2385;2386	True;True;True;True;True;True;True;True;True;True;True;True;True;True;True;True;True;True;True;True;True	86;87;167;216;217;318;385;386;464;661;897;1315;1436;1542;1543;1544;1545;1561;1562;1563;1725;1734;1735;1736;2140;2141;2534;2535	172;173;174;175;176;315;316;317;318;319;320;321;322;323;324;325;326;327;328;329;413;414;415;416;417;418;419;420;421;628;744;745;746;747;748;749;750;751;752;753;754;755;756;757;758;759;760;761;762;763;764;765;766;767;768;769;770;771;772;773;774;918;919;920;921;922;1311;1312;1313;1314;1315;1316;1317;1318;1319;1320;1321;1322;1323;1324;1325;1326;1327;1328;1329;1330;1331;1332;1333;1334;1335;1336;1337;…
A4UJ43;Q6FGJ9;Q59EJ5;P21266;B4E2J2	A4UJ43;Q6FGJ9;Q59EJ5;P21266	4;4;4;4;1	3;3;3;3;1	3;3;3;3;1	Glutathione S-transferase Mu 3	GSTM3	tr|A4UJ43|A4UJ43_HUMAN Glutathione S-transferase OS=Homo sapiens OX=9606 GN=GSTM3 PE=2 SV=1;tr|Q6FGJ9|Q6FGJ9_HUMAN Glutathione S-transferase OS=Homo sapiens OX=9606 GN=GSTM3 PE=2 SV=1;tr|Q59EJ5|Q59EJ5_HUMAN Glutathione S-transferase (Fragment) OS=Homo sapi	5	4	3	3	1	4	0	3	0	3	16.7	12.4	12.4	24.818	210	210;225;231;225;136	0	21.327	By matching	By MS/MS	4.3	16.7	18104000	0	18104000	17	1065000	0	1065000	0	54512000	0	3	3				266	1058;1294;1295;2145	False;True;True;True	1104;1350;1351;2272	2248;2249;2250;2251;2842;2843;4912
Q6FHH6;Q53TN2;A0A024R3Z5;O43813;B2R602;E9PHS0;F8WDS9;B4DGM7	Q6FHH6;Q53TN2;A0A024R3Z5;O43813;B2R602;E9PHS0	9;9;9;9;8;7;4;4	9;9;9;9;8;7;4;4	9;9;9;9;8;7;4;4	LanC-like protein 1	LANCL1	tr|Q6FHH6|Q6FHH6_HUMAN LANCL1 protein (Fragment) OS=Homo sapiens OX=9606 GN=LANCL1 PE=2 SV=1;tr|Q53TN2|Q53TN2_HUMAN LanC lantibiotic synthetase component C-like 1 (Bacterial), isoform CRA_a OS=Homo sapiens OX=9606 GN=LANCL1 PE=3 SV=1;tr|A0A024R3Z5|A0A024R3	8	9	9	9	2	9	2	9	2	9	27.8	27.8	27.8	45.267	399	399;399;411;399;399;196;82;117	0	67.925	By matching	By MS/MS	4.8	27.8	377080000	5141100	371940000	17	22181000	302420	21879000	5141100	1119900000	0	11	11				37	87;512;630;947;1011;1245;1406;1648;1823	True;True;True;True;True;True;True;True;True	90;532;533;660;987;1055;1300;1462;1742;1927	179;180;1051;1052;1053;1310;1997;2159;2723;2724;3086;3682;4073
A0A024R3W7;P24534;F2Z2G2;C9JZW3;F8WF65	A0A024R3W7;P24534	9;9;2;2;1	9;9;2;2;1	2;2;2;2;1	Elongation factor 1-beta	EEF1B2	tr|A0A024R3W7|A0A024R3W7_HUMAN Elongation factor 1-beta OS=Homo sapiens OX=9606 GN=EEF1B2 PE=3 SV=1;sp|P24534|EF1B_HUMAN Elongation factor 1-beta OS=Homo sapiens OX=9606 GN=EEF1B2 PE=1 SV=3	5	9	9	2	2	9	2	9	1	2	48	48	20.9	24.763	225	225;225;68;123;29	0	126.44	By MS/MS	By MS/MS	9.8	48	2173200000	13748000	2159500000	12	181100000	1145700	179960000	13748000	6402400000	1	22	23				34	130;1116;1121;1362;1434;1802;1868;1901;1939	True;True;True;True;True;True;True;True;True	135;1163;1168;1418;1490;1904;1973;2008;2009;2048	252;2385;2392;2393;2966;3133;4014;4015;4016;4197;4198;4199;4200;4201;4202;4203;4285;4286;4387;4388;4389;4390
C7DJS1;C7DJS2;A0A087X243;B2C310;A0A3B6XSH2	C7DJS1;C7DJS2	11;9;3;1;1	2;2;0;0;0	2;2;0;0;0		GSTP1	tr|C7DJS1|C7DJS1_HUMAN Glutathione S-transferase (Fragment) OS=Homo sapiens OX=9606 GN=GSTP1 PE=2 SV=1;tr|C7DJS2|C7DJS2_HUMAN Glutathione S-transferase (Fragment) OS=Homo sapiens OX=9606 GN=GSTP1 PE=2 SV=1	5	11	2	2	2	11	0	2	0	2	70.9	20.5	20.5	16.681	151	151;151;69;34;34	0	15.315	By matching	By MS/MS	25.2	70.9	34359000	0	34359000	7	4908400	0	4908400	0	103460000	0	2	2				338	82;162;308;374;859;1380;1635;1655;2029;2385;2386	True;False;False;False;False;False;False;True;False;False;False	85;167;318;385;386;897;1436;1725;1749;2140;2141;2534;2535	171;315;316;317;318;319;320;321;322;323;324;325;326;327;328;329;628;744;745;746;747;748;749;750;751;752;753;754;755;756;757;758;759;760;761;762;763;764;765;766;767;768;769;770;771;772;773;774;1833;3004;3626;3696;4600;4601;4602;5442;5443;5444;5445;5446;5447;5448;5449;5450;5451;5452;5453;5454;5455;5456;5457;5458;5459;5460;5461;5462;5463;5464;5465
Q0D2I8;A0A384P5E9;P28161;A8HT81;E9PHN6;F6XZQ7;E9PHN7;E9PLF1;Q9UE37;E9PGV1	Q0D2I8;A0A384P5E9;P28161;A8HT81;E9PHN6;F6XZQ7;E9PHN7;E9PLF1	15;15;15;14;14;14;13;11;5;4	15;15;15;14;14;14;13;11;5;4	9;9;9;9;9;9;7;6;4;4	Glutathione S-transferase Mu 2	GSTM2	tr|Q0D2I8|Q0D2I8_HUMAN glutathione transferase OS=Homo sapiens OX=9606 GN=GSTM2 PE=2 SV=1;tr|A0A384P5E9|A0A384P5E9_HUMAN Glutathione S-transferase OS=Homo sapiens OX=9606 GN=hCG_2039123 PE=2 SV=1;sp|P28161|GSTM2_HUMAN Glutathione S-transferase Mu 2 OS=Homo	10	15	15	9	2	15	2	15	1	9	61.9	61.9	42.2	25.684	218	218;218;218;189;193;220;181;147;82;87	0	152.98	By MS/MS	By MS/MS	11.9	61.9	4065300000	2896000	4062400000	16	254080000	181000	253900000	2896000	12018000000	0	49	49				206	435;532;620;744;868;1058;1137;1235;1264;1296;1297;1449;1600;1601;2439	True;True;True;True;True;True;True;True;True;True;True;True;True;True;True	451;452;555;556;650;779;906;1104;1185;1186;1288;1319;1320;1352;1353;1505;1685;1686;2589	896;897;1095;1096;1097;1293;1294;1295;1586;1587;1856;2248;2249;2250;2251;2432;2433;2697;2698;2699;2700;2765;2766;2767;2768;2844;2845;2846;2847;2848;2849;2850;2851;3160;3524;3525;3526;3527;3528;3529;3530;5583
A4D1M6	A4D1M6	8	1	1		LOC392793	tr|A4D1M6|A4D1M6_HUMAN Elongation factor 1-beta OS=Homo sapiens OX=9606 GN=LOC392793 PE=3 SV=1	1	8	1	1	1	8	0	1	0	1	33.8	6.7	6.7	24.891	225	225	0	7.0416	By matching	By MS/MS	3.1	33.8	5373300	0	5373300	12	447780	0	447780	0	16179000	0	1	1				264	130;1116;1121;1362;1434;1802;1880;1901	False;False;False;False;False;False;True;False	135;1163;1168;1418;1490;1904;1985;2008;2009	252;2385;2392;2393;2966;3133;4014;4015;4016;4233;4285;4286
Q96S19;A0A087WYU2;H3BS73;H3BNB2;H3BRT2;H3BNT3;H3BMF3;H3BQ55;D3DU57	Q96S19;A0A087WYU2	9;7;4;4;3;3;3;2;1	9;7;4;4;3;3;3;2;1	9;7;4;4;3;3;3;2;1	UPF0585 protein C16orf13	C16orf13	sp|Q96S19|MTL26_HUMAN Methyltransferase-like 26 OS=Homo sapiens OX=9606 GN=METTL26 PE=1 SV=2;tr|A0A087WYU2|A0A087WYU2_HUMAN Methyltransferase like 26 OS=Homo sapiens OX=9606 GN=METTL26 PE=1 SV=1	9	9	9	9	1	9	1	9	1	9	52	52	52	22.578	204	204;184;103;174;133;162;176;161;96	0	93.006	By matching	By MS/MS	3.9	52	300030000	1284700	298750000	14	21431000	91764	21339000	0	899540000	0	12	12				541	17;86;152;213;391;1038;1484;1554;2229	True;True;True;True;True;True;True;True;True	18;89;157;219;404;1084;1550;1551;1635;2362	38;178;291;424;425;810;2213;3238;3239;3402;3403;5070;5071
C9JD32;B9ZVP7;J3KT29;Q9BTQ7;A0A024R1Q8;P62829	C9JD32;B9ZVP7;J3KT29;Q9BTQ7;A0A024R1Q8;P62829	1;1;1;1;1;1	1;1;1;1;1;1	1;1;1;1;1;1	60S ribosomal protein L23	RPL23	tr|C9JD32|C9JD32_HUMAN Ribosomal protein L23 (Fragment) OS=Homo sapiens OX=9606 GN=RPL23 PE=1 SV=1;tr|B9ZVP7|B9ZVP7_HUMAN Ribosomal protein L23 OS=Homo sapiens OX=9606 GN=RPL23 PE=1 SV=1;tr|J3KT29|J3KT29_HUMAN 60S ribosomal protein L23 OS=Homo sapiens OX=9	6	1	1	1	0	1	0	1	0	1	22	22	22	9.6694	91	91;114;122;134;140;140	0	7.0276		By MS/MS	0	22	2678700	0	2678700	5	535750	0	535750	0	8065800	0	1	1				23	1037	TRUE	1083	2212
D9ZGF5;A0A0A0MQV6;P09038	D9ZGF5;A0A0A0MQV6;P09038	2;2;2	2;2;2	2;2;2	Fibroblast growth factor;Fibroblast growth factor 2	FGF2	tr|D9ZGF5|D9ZGF5_HUMAN Fibroblast growth factor OS=Homo sapiens OX=9606 GN=FGF2 PE=3 SV=1;tr|A0A0A0MQV6|A0A0A0MQV6_HUMAN Fibroblast growth factor OS=Homo sapiens OX=9606 GN=FGF2 PE=1 SV=1;sp|P09038|FGF2_HUMAN Fibroblast growth factor 2 OS=Homo sapiens OX=9	3	2	2	2	0	2	0	2	0	2	11.6	11.6	11.6	17.254	155	155;288;288	0	13.39		By MS/MS	0	11.6	5503000	0	5503000	7	786150	0	786150	0	16570000	0	2	2				105	1199;1364	True;True	1250;1420	2586;2969
A0A0A0MR85;A0A140VKE3;Q03013;X5DNN9;B9ZVX7;A6NNT0;H3BQT3;H3BRM6;X5D7U4	A0A0A0MR85;A0A140VKE3;Q03013;X5DNN9;B9ZVX7;A6NNT0	14;13;13;9;8;7;4;4;2	9;9;9;4;4;7;0;4;0	4;4;4;0;0;3;0;0;0	Glutathione S-transferase Mu 4	GSTM4;GSTM1	tr|A0A0A0MR85|A0A0A0MR85_HUMAN glutathione transferase OS=Homo sapiens OX=9606 GN=GSTM4 PE=3 SV=1;tr|A0A140VKE3|A0A140VKE3_HUMAN glutathione transferase OS=Homo sapiens OX=9606 PE=2 SV=1;sp|Q03013|GSTM4_HUMAN Glutathione S-transferase Mu 4 OS=Homo sapiens	9	14	9	4	0	14	0	9	0	4	58.7	43.1	17.4	25.563	218	218;218;218;149;149;202;85;102;83	0	133.59		By MS/MS	0	58.7	276230000	0	276230000	15	18415000	0	18415000	0	831740000	0	13	13				106	620;869;924;1027;1057;1101;1137;1234;1296;1297;1864;2138;2147;2439	False;True;True;True;True;True;False;True;False;False;True;True;True;False	650;907;964;1071;1072;1103;1148;1185;1186;1287;1352;1353;1969;2263;2274;2275;2589	1293;1294;1295;1857;1959;2194;2195;2246;2247;2347;2432;2433;2696;2844;2845;2846;2847;2848;2849;2850;2851;4191;4900;4915;4916;4917;5583
A0A5C2GDX6;A0A0A0MS14;A0A7S5EYL1;A0A7S5EUM6;A0A7S5ETR6;A0A7S5BYM1;A0A7S5BYB2;A0A7S5C1I5;A0A7S5C4W2;A0A7S5C0P9;A0A7S5EYZ3;A0A7S5EY07;A0A7S5C3W5	A0A5C2GDX6;A0A0A0MS14;A0A7S5EYL1;A0A7S5EUM6;A0A7S5ETR6;A0A7S5BYM1;A0A7S5BYB2;A0A7S5C1I5;A0A7S5C4W2;A0A7S5C0P9;A0A7S5EYZ3;A0A7S5EY07;A0A7S5C3W5	1;1;1;1;1;1;1;1;1;1;1;1;1	1;1;1;1;1;1;1;1;1;1;1;1;1	1;1;1;1;1;1;1;1;1;1;1;1;1		IGHV1-45	tr|A0A5C2GDX6|A0A5C2GDX6_HUMAN IGH c191_heavy__IGHV1-46_IGHD1-14_IGHJ4 (Fragment) OS=Homo sapiens OX=9606 PE=2 SV=1;sp|A0A0A0MS14|HV145_HUMAN Immunoglobulin heavy variable 1-45 OS=Homo sapiens OX=9606 GN=IGHV1-45 PE=3 SV=1;tr|A0A7S5EYL1|A0A7S5EYL1_HUMAN IG	13	1	1	1	0	1	0	1	0	1	9.5	9.5	9.5	12.696	116	116;117;119;119;119;119;119;124;125;125;126;127;128	0.0021459	6.6159		By MS/MS	0	9.5	3560700	0	3560700	6	593450	0	593450	0	10721000	0	1	1				107	1759	TRUE	1859	3910
A0A0C4DGU2;Q9Y4U1	A0A0C4DGU2;Q9Y4U1	2;2	2;2	2;2	Methylmalonic aciduria and homocystinuria type C protein	MMACHC	tr|A0A0C4DGU2|A0A0C4DGU2_HUMAN Cyanocobalamin reductase / alkylcobalamin dealkylase OS=Homo sapiens OX=9606 GN=MMACHC PE=1 SV=1;sp|Q9Y4U1|MMAC_HUMAN Cyanocobalamin reductase / alkylcobalamin dealkylase OS=Homo sapiens OX=9606 GN=MMACHC PE=1 SV=3	2	2	2	2	0	2	0	2	0	2	12	12	12	25.331	225	225;282	0	16.223		By MS/MS	0	12	5158700	0	5158700	15	343920	0	343920	0	15533000	0	1	1				113	980;1033	True;True	1024;1079	2100;2205
B4E312;A0A0J9YYE0;Q92804;Q70T18;Q59H57;B4DR70;A8K4H1;Q8TBR3;Q6IBQ5;H3BPE7;Q13344;P35637	B4E312;A0A0J9YYE0;Q92804;Q70T18;Q59H57;B4DR70;A8K4H1;Q8TBR3;Q6IBQ5;H3BPE7;Q13344;P35637	2;2;2;1;1;1;1;1;1;1;1;1	2;2;2;1;1;1;1;1;1;1;1;1	2;2;2;1;1;1;1;1;1;1;1;1	TATA-binding protein-associated factor 2N;RNA-binding protein FUS	TAF15;FUS	tr|B4E312|B4E312_HUMAN cDNA FLJ53422, highly similar to TATA-binding protein-associated factor 2N OS=Homo sapiens OX=9606 PE=2 SV=1;tr|A0A0J9YYE0|A0A0J9YYE0_HUMAN TATA-binding protein-associated factor 2N OS=Homo sapiens OX=9606 GN=TAF15 PE=1 SV=1;sp|Q9280	12	2	2	2	0	2	0	2	0	2	5.6	5.6	5.6	40.078	395	395;449;592;157;300;429;525;526;526;527;528;526	0	14.309		By MS/MS	0	5.6	16446000	0	16446000	28	587350	0	587350	0	49519000	0	2	2				119	450;688	True;True	467;722	928;1462
A0AUJ7;A0A126GVF9;O95221	A0AUJ7;A0A126GVF9;O95221	1;1;1	1;1;1	1;1;1	Olfactory receptor 5F1	OR5F1	tr|A0AUJ7|A0AUJ7_HUMAN OR5F1 protein (Fragment) OS=Homo sapiens OX=9606 GN=OR5F1 PE=2 SV=1;tr|A0A126GVF9|A0A126GVF9_HUMAN OR5F1 (Fragment) OS=Homo sapiens OX=9606 GN=OR5F1 PE=4 SV=1;sp|O95221|OR5F1_HUMAN Olfactory receptor 5F1 OS=Homo sapiens OX=9606 GN=OR	3	1	1	1	0	1	0	1	0	1	5.1	5.1	5.1	35.027	313	313;314;314	0.0058824	6.214		By MS/MS	0	5.1	28536000	0	28536000	8	3567000	0	3567000	0	85923000	0	0	0				136	2342	TRUE	2482	5351
A2A2D0;Q59G27;Q96CE4;B5BU83;A0A140VJW2;P16949	A2A2D0;Q59G27;Q96CE4;B5BU83;A0A140VJW2;P16949	1;1;1;1;1;1	1;1;1;1;1;1	1;1;1;1;1;1	Stathmin	STMN1	tr|A2A2D0|A2A2D0_HUMAN Stathmin (Fragment) OS=Homo sapiens OX=9606 GN=STMN1 PE=1 SV=8;tr|Q59G27|Q59G27_HUMAN Stathmin (Fragment) OS=Homo sapiens OX=9606 PE=2 SV=1;tr|Q96CE4|Q96CE4_HUMAN Stathmin OS=Homo sapiens OX=9606 GN=STMN1 PE=1 SV=1;tr|B5BU83|B5BU83_H	6	1	1	1	0	1	0	1	0	1	15.3	15.3	15.3	9.7931	85	85;134;149;149;174;149	0.0042017	6.4742		By MS/MS	0	15.3	2816000	0	2816000	6	469340	0	469340	0	8479100	0	1	1				151	216	TRUE	222	429
H7BZW6;A0A384ME24;O00422;U3KQ12;U3KPY7	H7BZW6;A0A384ME24;O00422;U3KQ12;U3KPY7	2;2;2;1;1	2;2;2;1;1	2;2;2;1;1	Histone deacetylase complex subunit SAP18	SAP18	tr|H7BZW6|H7BZW6_HUMAN Sin3A associated protein 18 (Fragment) OS=Homo sapiens OX=9606 GN=SAP18 PE=1 SV=2;tr|A0A384ME24|A0A384ME24_HUMAN Histone deacetylase complex subunit SAP18 OS=Homo sapiens OX=9606 PE=2 SV=1;sp|O00422|SAP18_HUMAN Histone deacetylase co	5	2	2	2	0	2	0	2	0	2	16.8	16.8	16.8	16.036	143	143;153;153;59;78	0	17.058		By MS/MS	0	16.8	5830400	0	5830400	9	647820	0	647820	0	17555000	0	2	2				181	634;2183	True;True	664;2314	1346;4985
F5H2D2;A0A3G2KQ93;F5H0C5;B4DW05;A0A976LZI3;A0A7I2V5F0;F5H3X6;J3KPX7;F5GY37;Q99623	F5H2D2;A0A3G2KQ93;F5H0C5;B4DW05;A0A976LZI3;A0A7I2V5F0;F5H3X6;J3KPX7;F5GY37;Q99623	1;1;1;1;1;1;1;1;1;1	1;1;1;1;1;1;1;1;1;1	1;1;1;1;1;1;1;1;1;1	Prohibitin-2	PHB2	tr|F5H2D2|F5H2D2_HUMAN Prohibitin OS=Homo sapiens OX=9606 GN=PHB2 PE=1 SV=1;tr|A0A3G2KQ93|A0A3G2KQ93_HUMAN Prohibitin OS=Homo sapiens OX=9606 GN=PHB2 PE=1 SV=1;tr|F5H0C5|F5H0C5_HUMAN Prohibitin OS=Homo sapiens OX=9606 GN=PHB2 PE=1 SV=1;tr|B4DW05|B4DW05_HUM	10	1	1	1	0	1	0	1	0	1	19.5	19.5	19.5	9.2667	87	87;91;112;213;214;219;247;255;267;299	0	6.9657		By MS/MS	0	19.5	1342700	0	1342700	5	268540	0	268540	0	4042900	0	1	1				216	936	TRUE	976	1981
A0A5C2G1H9;A0A5C2GZM1;A0A5C2GZ68;A0A5C2GLU6;A0A5C2GMI7;A0A5C2GGB6;A0A5C2G3E0;A0A5C2GXT1;A0A5C2GXL9;A0A5C2GTV2;A0A5C2GQK3;A0A5C2GK76;A0A5C2G8G2;A0A5C2G546;A0A5C2G4H8;A0A5C2G213;A0A5C2FW90;A0A5C2FUQ0;A0A4P8J6L9	A0A5C2G1H9;A0A5C2GZM1;A0A5C2GZ68;A0A5C2GLU6;A0A5C2GMI7;A0A5C2GGB6;A0A5C2G3E0;A0A5C2GXT1;A0A5C2GXL9;A0A5C2GTV2;A0A5C2GQK3;A0A5C2GK76;A0A5C2G8G2;A0A5C2G546;A0A5C2G4H8;A0A5C2G213;A0A5C2FW90;A0A5C2FUQ0;A0A4P8J6L9	2;1;1;1;1;1;1;1;1;1;1;1;1;1;1;1;1;1;1	2;1;1;1;1;1;1;1;1;1;1;1;1;1;1;1;1;1;1	2;1;1;1;1;1;1;1;1;1;1;1;1;1;1;1;1;1;1			tr|A0A5C2G1H9|A0A5C2G1H9_HUMAN IGL c2982_light_IGKV4-1_IGKJ1 (Fragment) OS=Homo sapiens OX=9606 PE=2 SV=1;tr|A0A5C2GZM1|A0A5C2GZM1_HUMAN IG c1829_light_IGKV4-1_IGKJ1 (Fragment) OS=Homo sapiens OX=9606 PE=2 SV=1;tr|A0A5C2GZ68|A0A5C2GZ68_HUMAN IG c958_light_	19	2	2	2	0	2	0	2	0	2	21.2	21.2	21.2	12.592	113	113;113;113;114;113;113;113;113;113;113;113;113;113;113;113;113;113;113;133	0	16.806		By MS/MS	0	21.2	21880000	0	21880000	5	4376100	0	4376100	0	65883000	0	2	2				225	1301;1627	True;True	1357;1715	2859;3596
A0A5C2GFT1	A0A5C2GFT1	1	1	1			tr|A0A5C2GFT1|A0A5C2GFT1_HUMAN IG c260_heavy_IGHV3-15_IGHD3-9_IGHJ3 (Fragment) OS=Homo sapiens OX=9606 PE=2 SV=1	1	1	1	1	0	1	0	1	0	1	8.7	8.7	8.7	13.845	127	127	0	7.591		By MS/MS	0	8.7	42877000	0	42877000	7	6125300	0	6125300	0	129100000	0	2	2				228	1612	TRUE	1698;1699	3552;3553
A0A7P0TAY0;A0A7I2V2Y2;Q0IIN5;Q96IF9;A0A7P0Z4C6;A0A7P0TAQ1;A0A7P0T8Q5;A0A7P0T8A3;C9JUP7;A0A7P0TAW3;A0A7I2V540;V9HW80;P55072	A0A7P0TAY0;A0A7I2V2Y2;Q0IIN5;Q96IF9;A0A7P0Z4C6;A0A7P0TAQ1;A0A7P0T8Q5;A0A7P0T8A3;C9JUP7;A0A7P0TAW3;A0A7I2V540;V9HW80;P55072	1;1;1;1;1;1;1;1;1;1;1;1;1	1;1;1;1;1;1;1;1;1;1;1;1;1	1;1;1;1;1;1;1;1;1;1;1;1;1	Transitional endoplasmic reticulum ATPase	VCP;HEL-S-70	tr|A0A7P0TAY0|A0A7P0TAY0_HUMAN Valosin containing protein (Fragment) OS=Homo sapiens OX=9606 GN=VCP PE=1 SV=1;tr|A0A7I2V2Y2|A0A7I2V2Y2_HUMAN vesicle-fusing ATPase OS=Homo sapiens OX=9606 GN=VCP PE=1 SV=2;tr|Q0IIN5|Q0IIN5_HUMAN VCP protein OS=Homo sapiens O	13	1	1	1	0	1	0	1	0	1	5.1	5.1	5.1	25.943	237	237;458;475;644;694;733;754;760;761;772;804;806;806	0.0021322	6.57		By MS/MS	0	5.1	2418600	0	2418600	12	201550	0	201550	0	7282500	0	1	1				240	558	TRUE	584	1149
A0JLT0;Q9NS18	A0JLT0;Q9NS18	2;2	2;2	2;2	Glutaredoxin-2, mitochondrial	GLRX2	tr|A0JLT0|A0JLT0_HUMAN GLRX2 protein (Fragment) OS=Homo sapiens OX=9606 GN=GLRX2 PE=2 SV=1;sp|Q9NS18|GLRX2_HUMAN Glutaredoxin-2, mitochondrial OS=Homo sapiens OX=9606 GN=GLRX2 PE=1 SV=1	2	2	2	2	0	2	0	2	0	2	22	22	22	17.404	159	159;164	0	13.488		By MS/MS	0	22	11570000	0	11570000	7	1652800	0	1652800	0	34837000	0	2	2				259	930;2310	True;True	970;2449	1970;5272
A2NUB3	A2NUB3	1	1	1			tr|A2NUB3|A2NUB3_HUMAN mRNA (AH2-519) for gene 519 from functional T-cell line OS=Homo sapiens OX=9606 PE=2 SV=1	1	1	1	1	0	1	0	1	0	1	100	100	100	1.3856	14	14	1	-2		By MS/MS	0	100	88489000	0	88489000	1	88489000	0	88489000	0	241620000	0	3	3	+			261	1482	TRUE	1546;1547	3232;3233;3234
Q8TEB1;A8K9T2;H0YMN6;Q59GN6;B4DKW4;H0YL77;H0YL98;H0YN92;H0YNS2;H0YM86;H0YLH4;H0YKR8;H0YLB2;H0YL29;H0YLQ1;H0YLF1;H0YMF7;H0YM56;H0YN15;H0YNT0;H0YMZ4;H0YN21;H0YNK2;H0YN03;H0YLX7;H0YL64	Q8TEB1;A8K9T2;H0YMN6;Q59GN6;B4DKW4;H0YL77;H0YL98;H0YN92;H0YNS2;H0YM86;H0YLH4;H0YKR8	4;4;2;2;2;2;2;2;2;2;2;2;1;1;1;1;1;1;1;1;1;1;1;1;1;1	4;4;2;2;2;2;2;2;2;2;2;2;1;1;1;1;1;1;1;1;1;1;1;1;1;1	4;4;2;2;2;2;2;2;2;2;2;2;1;1;1;1;1;1;1;1;1;1;1;1;1;1	DDB1- and CUL4-associated factor 11	DCAF11	sp|Q8TEB1|DCA11_HUMAN DDB1- and CUL4-associated factor 11 OS=Homo sapiens OX=9606 GN=DCAF11 PE=1 SV=1;tr|A8K9T2|A8K9T2_HUMAN DDB1- and CUL4-associated factor 11 OS=Homo sapiens OX=9606 PE=2 SV=1;tr|H0YMN6|H0YMN6_HUMAN DDB1 and CUL4 associated factor 11 (Fr	26	4	4	4	0	4	0	4	0	4	9.9	9.9	9.9	61.669	546	546;546;128;469;413;283;265;182;154;149;116;142;145;137;30;56;118;108;106;104;93;90;73;71;67;122	0	37.873		By MS/MS	0	9.9	22745000	0	22745000	22	1033900	0	1033900	0	68486000	0	5	5				280	721;1607;2080;2326	True;True;True;True	755;1693;2199;2466	1522;1523;3544;4734;5321
E5RK64;Q59EZ6;A8KA83;Q53XM7;O95292;Q9P0L0	E5RK64;Q59EZ6;A8KA83;Q53XM7;O95292;Q9P0L0	1;1;1;1;1;1	1;1;1;1;1;1	1;1;1;1;1;1	Vesicle-associated membrane protein-associated protein B/C;Vesicle-associated membrane protein-associated protein A	VAPB;VAPA	tr|E5RK64|E5RK64_HUMAN VAMP associated protein B and C OS=Homo sapiens OX=9606 GN=VAPB PE=1 SV=1;tr|Q59EZ6|Q59EZ6_HUMAN VAMP-associated protein B/C variant (Fragment) OS=Homo sapiens OX=9606 PE=2 SV=1;tr|A8KA83|A8KA83_HUMAN Epididymis secretory sperm bindi	6	1	1	1	0	1	0	1	0	1	16.9	16.9	16.9	7.8009	71	71;84;242;243;243;249	0	6.8681		By MS/MS	0	16.9	2940200	0	2940200	4	735060	0	735060	0	8853200	0	1	1				281	775	TRUE	811	1652
K7EMA7;B9EJE3;H7BY10;K7EJV9;K7ERT8;A8MUS3;P62750	K7EMA7;B9EJE3;H7BY10;K7EJV9;K7ERT8;A8MUS3;P62750	1;1;1;1;1;1;1	1;1;1;1;1;1;1	1;1;1;1;1;1;1	60S ribosomal protein L23a	RPL23A;RPL23AL	tr|K7EMA7|K7EMA7_HUMAN Ribosomal protein L23a OS=Homo sapiens OX=9606 GN=RPL23A PE=1 SV=1;tr|B9EJE3|B9EJE3_HUMAN 60S ribosomal protein L23A like OS=Homo sapiens OX=9606 GN=RPL23AL PE=2 SV=1;tr|H7BY10|H7BY10_HUMAN Ribosomal protein L23a (Fragment) OS=Homo s	7	1	1	1	0	1	0	1	0	1	18.6	18.6	18.6	7.9232	70	70;156;158;170;175;194;156	0	8.1646		By MS/MS	0	18.6	8473600	0	8473600	3	2824500	0	2824500	0	25514000	0	1	1				282	1155	TRUE	1204	2475
Q5TA01;Q5TA02;V9HWG9;B2R983;P78417	Q5TA01;Q5TA02;V9HWG9;B2R983;P78417	1;1;1;1;1	1;1;1;1;1	1;1;1;1;1	Glutathione S-transferase omega-1	GSTO1;HEL-S-21	tr|Q5TA01|Q5TA01_HUMAN Glutathione S-transferase omega 1 (Fragment) OS=Homo sapiens OX=9606 GN=GSTO1 PE=1 SV=1;tr|Q5TA02|Q5TA02_HUMAN Glutathione S-transferase omega (Fragment) OS=Homo sapiens OX=9606 GN=GSTO1 PE=1 SV=1;tr|V9HWG9|V9HWG9_HUMAN Glutathione S	5	1	1	1	0	1	0	1	0	1	5	5	5	20.938	180	180;200;241;241;241	0	6.8044		By MS/MS	0	5	2309900	0	2309900	9	256660	0	256660	0	6955200	0	1	1				295	845	TRUE	882	1796
F8WBR5;M0QZ52;G3V479;Q9BRL5;P0DP25;P0DP24;P0DP23;B4DJ51;B2RDW0	F8WBR5;M0QZ52;G3V479;Q9BRL5;P0DP25;P0DP24;P0DP23;B4DJ51;B2RDW0	1;1;1;1;1;1;1;1;1	1;1;1;1;1;1;1;1;1	1;1;1;1;1;1;1;1;1		CALM2;CALM3;CALM1	tr|F8WBR5|F8WBR5_HUMAN Calmodulin 2 OS=Homo sapiens OX=9606 GN=CALM2 PE=1 SV=1;tr|M0QZ52|M0QZ52_HUMAN Calmodulin 3 OS=Homo sapiens OX=9606 GN=CALM3 PE=1 SV=1;tr|G3V479|G3V479_HUMAN Calmodulin 1 OS=Homo sapiens OX=9606 GN=CALM1 PE=1 SV=1;tr|Q9BRL5|Q9BRL5_HU	9	1	1	1	0	1	0	1	0	1	20	20	20	7.372	65	65;83;83;147;149;149;149;149;149	0.0076923	6.1434		By MS/MS	0	20	3632800	0	3632800	5	726560	0	726560	0	10938000	0	1	1				298	52	TRUE	55	112
B4DKZ9;B3KTN2;Q5M7Z9;B2RDX5;Q53GX7;P26639	B4DKZ9;B3KTN2;Q5M7Z9;B2RDX5;Q53GX7;P26639	1;1;1;1;1;1	1;1;1;1;1;1	1;1;1;1;1;1	Threonine--tRNA ligase, cytoplasmic	TARS	tr|B4DKZ9|B4DKZ9_HUMAN threonine--tRNA ligase OS=Homo sapiens OX=9606 PE=2 SV=1;tr|B3KTN2|B3KTN2_HUMAN threonine--tRNA ligase OS=Homo sapiens OX=9606 PE=2 SV=1;tr|Q5M7Z9|Q5M7Z9_HUMAN threonine--tRNA ligase (Fragment) OS=Homo sapiens OX=9606 GN=TARS PE=2 SV	6	1	1	1	0	1	0	1	0	1	2	2	2	70.36	602	602;619;682;711;723;723	0	6.941		By MS/MS	0	2	3668500	0	3668500	33	111170	0	111170	0	11046000	0	1	1				299	1531	TRUE	1608	3349
F6SS63;Q5JPK0;Q8N5C8	F6SS63;Q5JPK0;Q8N5C8	1;1;1	1;1;1	1;1;1	TGF-beta-activated kinase 1 and MAP3K7-binding protein 3	TAB3;DKFZp313L0918	tr|F6SS63|F6SS63_HUMAN TAK1-binding protein 3, isoform CRA_c OS=Homo sapiens OX=9606 GN=TAB3 PE=1 SV=2;tr|Q5JPK0|Q5JPK0_HUMAN Uncharacterized protein DKFZp313L0918 (Fragment) OS=Homo sapiens OX=9606 GN=DKFZp313L0918 PE=4 SV=1;sp|Q8N5C8|TAB3_HUMAN TGF-beta-	3	1	1	1	0	1	0	1	0	1	1.3	1.3	1.3	67.029	608	608;632;712	0.0075901	6.1104		By MS/MS	0	1.3	7817500	0	7817500	27	289540	0	289540	0	23539000	0	1	1				399	559	TRUE	585	1150
H0YLA2;P37108	H0YLA2;P37108	1;1	1;1	1;1	Signal recognition particle 14 kDa protein	SRP14	tr|H0YLA2|H0YLA2_HUMAN Signal recognition particle 14 kDa protein OS=Homo sapiens OX=9606 GN=SRP14 PE=1 SV=1;sp|P37108|SRP14_HUMAN Signal recognition particle 14 kDa protein OS=Homo sapiens OX=9606 GN=SRP14 PE=1 SV=2	2	1	1	1	0	1	0	1	0	1	12.2	12.2	12.2	13.058	115	115;136	0	8.9485		By MS/MS	0	12.2	2970000	0	2970000	7	424280	0	424280	0	8942700	0	1	1				409	2235	TRUE	2368	5080
X5D932;X5DR03;P09488;E7EWW9	X5D932;X5DR03;P09488;E7EWW9	9;9;9;8	1;1;1;1	0;0;0;0	Glutathione S-transferase Mu 1	GSTM1	tr|X5D932|X5D932_HUMAN Glutathione S-transferase mu 1 isoform C (Fragment) OS=Homo sapiens OX=9606 GN=GSTM1 PE=2 SV=1;tr|X5DR03|X5DR03_HUMAN glutathione transferase (Fragment) OS=Homo sapiens OX=9606 GN=GSTM1 PE=2 SV=1;sp|P09488|GSTM1_HUMAN Glutathione S-t	4	9	1	0	0	9	0	1	0	0	42.5	4.4	0	21.252	181	181;218;218;237	1	-2		By MS/MS	0	42.5	14887000	0	14887000	13	1145200	0	1145200	0	44826000	0	1	1	+			460	869;1057;1101;1137;1234;1296;1297;1447;2439	False;False;False;False;False;False;False;True;False	907;1103;1148;1185;1186;1287;1352;1353;1503;2589	1857;2246;2247;2347;2432;2433;2696;2844;2845;2846;2847;2848;2849;2850;2851;3158;5583
P38159;H3BT71;B4E352;Q2VIN3;Q96E39;H0Y6E7;B3KRG5;H3BUY5;H3BR27;A0A1B0GUK8;H3BNC1;A8K8A6;O75526;Q8N7X1	P38159;H3BT71;B4E352;Q2VIN3;Q96E39;H0Y6E7;B3KRG5;H3BUY5	9;7;7;7;7;6;5;5;3;3;2;2;2;1	9;7;7;7;7;6;5;5;3;3;2;2;2;1	9;7;7;7;7;6;5;5;3;3;2;2;2;1	RNA-binding motif protein, X chromosome;RNA-binding motif protein, X chromosome, N-terminally processed;RNA binding motif protein, X-linked-like-1	RBMX;RBMXL1	sp|P38159|RBMX_HUMAN RNA-binding motif protein, X chromosome OS=Homo sapiens OX=9606 GN=RBMX PE=1 SV=3;tr|H3BT71|H3BT71_HUMAN RNA binding motif protein X-linked OS=Homo sapiens OX=9606 GN=RBMX PE=1 SV=1;tr|B4E352|B4E352_HUMAN cDNA FLJ54953, highly similar	14	9	9	9	0	9	0	9	0	9	23.3	23.3	23.3	42.331	391	391;296;352;384;390;292;256;263;78;158;37;392;392;1067	0	66.389		By MS/MS	0	23.3	73943000	0	73943000	25	2957700	0	2957700	0	222640000	0	9	9				486	377;387;410;695;778;1205;1709;1756;2157	True;True;True;True;True;True;True;True;True	389;400;424;729;814;1257;1806;1856;2286	779;803;846;1474;1657;2601;3818;3905;4942
Q5VU21;Q63HR1;Q8NC51	Q5VU21;Q63HR1;Q8NC51	1;1;1	1;1;1	1;1;1	Plasminogen activator inhibitor 1 RNA-binding protein	DKFZp686P17171;SERBP1	tr|Q5VU21|Q5VU21_HUMAN PAI-1 mRNA-binding protein variant OS=Homo sapiens OX=9606 PE=2 SV=1;tr|Q63HR1|Q63HR1_HUMAN Uncharacterized protein DKFZp686P17171 OS=Homo sapiens OX=9606 GN=DKFZp686P17171 PE=2 SV=1;sp|Q8NC51|SERB1_HUMAN SERPINE1 mRNA-binding protei	3	1	1	1	0	1	0	1	0	1	3.9	3.9	3.9	42.426	387	387;387;408	0.004	6.2617		By MS/MS	0	3.9	1565500	0	1565500	17	92087	0	92087	0	4713700	0	1	1				527	1637	TRUE	1727	3631
Q7Z4C0	Q7Z4C0	1	1	1		MST153	tr|Q7Z4C0|Q7Z4C0_HUMAN MSTP153 OS=Homo sapiens OX=9606 GN=MST153 PE=2 SV=1	1	1	1	1	0	1	0	1	0	1	20.3	20.3	20.3	8.5013	69	69	0	7.0359		By MS/MS	0	20.3	13949000	0	13949000	2	6974700	0	6974700	0	42002000	0	1	1				532	976	TRUE	1019	2090
Q8TD16	Q8TD16	1	1	1	Protein bicaudal D homolog 2	BICD2	sp|Q8TD16|BICD2_HUMAN Protein bicaudal D homolog 2 OS=Homo sapiens OX=9606 GN=BICD2 PE=1 SV=1	1	1	1	1	0	1	0	1	0	1	1.1	1.1	1.1	93.532	824	824	0.004065	6.3239		By MS/MS	0	1.1	67646000	0	67646000	46	1470600	0	1470600	0	147900000	0	2	2				536	1398	TRUE	1454	3069;3070
[truncated: 5 more columns]

## Sheet: Exp2
Protein IDs	Majority protein IDs	Peptide counts (all)	Peptide counts (razor+unique)	Peptide counts (unique)	Protein names	Gene names	Fasta headers	Number of proteins	Peptides	Razor + unique peptides	Unique peptides	Peptides GFP	Peptides IgG	Razor + unique peptides GFP	Razor + unique peptides IgG	Unique peptides GFP	Unique peptides IgG	Sequence coverage [%]	Unique + razor sequence coverage [%]	Unique sequence coverage [%]	Mol. weight [kDa]	Sequence length	Sequence lengths	Q-value	Score	Identification type GFP	Identification type IgG	Sequence coverage GFP [%]	Sequence coverage IgG [%]	Intensity	Intensity GFP	Intensity IgG	iBAQ peptides	iBAQ	iBAQ GFP	iBAQ IgG	LFQ intensity GFP	LFQ intensity IgG	MS/MS count GFP	MS/MS count IgG	MS/MS count	Only identified by site	Reverse	Potential contaminant	id	Peptide IDs	Peptide is razor	Mod. peptide IDs	Evidence IDs
[truncated: 730 more rows]
[truncated: 5 more columns]
