# Supplementary material for: HDAC4 influences the DNA damage response and counteracts senescence by assembling with HDAC1/HDAC2 to control H2BK120 acetylation and homology-directed repair
Source: Nucleic Acids Res. 2024 Jun 14;52(14):8218–40. doi: 10.1093/nar/gkae501 (PMC11317144; doi:10.1093/nar/gkae501)
Supplement: gkae501_Supplemental_Files [file gkae501_supplemental_files.zip › table S4.xlsx]

## Sheet: genomic distribution
Genomic element	H2BK120ac
	day 2		day 8		day 2		day 8		day 2		day 8
	BJ-A	BJ- B	BJ- A	BJ- B	BJ-RAS A	BJ-RAS B	BJ-RAS A	BJ-RAS B	BJ-RAS-HDAC4 A	BJ-RAS-HDAC4 B	BJ-RAS-HDAC4 A	BJ-RAS-HDAC4 B
Promoter (<=1kb)	19.91	21.01	19.11	17.91	17.07	17.39	15.67	16.26	19.53	20.88	17.82	17.72
Promoter (1-2kb)	4.95	4.78	4.54	4.67	4.45	4.4	4.26	4.24	4.35	4.44	4.59	4.69
Promoter (2-3kb)	3.65	3.6	3.53	3.54	3.53	3.46	3.39	3.36	3.46	3.37	3.61	3.75
5' UTR	0.19	0.18	0.21	0.19	0.2	0.19	0.19	0.17	0.2	0.18	0.22	0.18
3' UTR	1.49	1.5	1.57	1.47	1.53	1.52	1.51	1.45	1.62	1.57	1.65	1.54
1st Exon	0.96	0.92	1.04	0.96	0.91	0.9	0.99	0.88	1.02	0.95	1.02	0.93
Other Exon	2.26	2.2	2.52	2.34	2.45	2.4	2.58	2.4	2.54	2.36	2.69	2.4
1st Intron	13.98	13.66	13.82	13.99	13.91	13.78	14.06	13.83	13.56	13.38	13.89	14.04
Other Intron	27.72	27.46	28.28	29.01	29.23	29.12	29.66	29.66	27.83	27.41	28.38	28.45
Downstream (<=300bp)	0.06	0.06	0.06	0.06	0.06	0.06	0.06	0.06	0.06	0.06	0.06	0.06
Distal Intergenic	24.83	24.64	25.32	25.86	26.66	26.78	27.62	27.69	25.83	25.4	26.07	26.24

## Sheet: total peaks
H2BK120ac
day 2		day 8		day 2		day 8		day 2		day 8
BJ-hTERT A	BJ-hTERT B	BJ-hTERT A	BJ-hTERT B	BJ-hTERT-RAS A	BJ-hTERT-RAS B	BJ-hTERT-RAS A	BJ-hTERT-RAS B	BJ-hTERT-RAS-HDAC4 A	BJ-hTERT-RAS-HDAC4 B	BJ-hTERT-RAS-HDAC4 A	BJ-hTERT-RAS-HDAC4 B
167089	215441	192770	171539	173673	189825	206274	191396	164678	199198	169559	150474
