# Supplementary material for: HDAC4 influences the DNA damage response and counteracts senescence by assembling with HDAC1/HDAC2 to control H2BK120 acetylation and homology-directed repair
Source: Nucleic Acids Res. 2024 Jun 14;52(14):8218–40. doi: 10.1093/nar/gkae501 (PMC11317144; doi:10.1093/nar/gkae501)
Supplement: gkae501_Supplemental_Files [file gkae501_supplemental_files.zip › Table S5.xlsx]

## Sheet: H2BK120ac
	DAY 2
H2BK120ac	n	Not in BJ-TERT/RAS	%	In BJ-TERT/RAS	%	Not in BJ-TERT/RAS/HDAC4	%	In BJ-TERT/RAS/HDAC4	%
BJ-TERT Rep A	192798	79890	41.4372	112908	58.5628	77028	39.9527	115770	60.0473
BJ-TERT Rep B	171562	71959	41.9434	99603	58.0566	69152	40.3073	102410	59.6927
H2BK120ac	n	Not in BJ-TERT	%	In BJ-TERT	%	Not in BJ-TERT/RAS/HDAC4	%	In BJ-TERT/RAS/HDAC4	%
BJ-TERT/RAS Rep A	206337	98933	47.9473	107404	52.0527	72606	35.1881	133731	64.8119
BJ-TERT/RAS Rep B	191447	95784	50.0316	95663	49.9684	81406	42.5214	110041	57.4786
H2BK120ac	n	Not in BJ-TERT	%	In BJ-TERT	%	Not in BJ-TERT/RAS	%	In BJ-TERT/RAS	%
BJ-TERT/RAS/HDAC4 Rep A	169610	66586	39.2583	103024	60.7417	43341	25.5533	126269	74.4467
BJ-TERT/RAS/HDAC4 Rep B	150512	53252	35.3806	97260	64.6194	40217	26.7201	110295	73.2799
	DAY 8
H2BK120ac	n	Not in BJ-TERT/RAS	%	In BJ-TERT/RAS	%	Not in BJ-TERT/RAS/HDAC4	%	In BJ-TERT/RAS/HDAC4	%
BJ-TERT Rep A	167113	87333	52.2598	79780	47.7402	76361	45.6942	90752	54.3058
BJ-TERT Rep B	215455	122137	56.6879	93318	43.3121	105849	49.1281	109606	50.8719
	n	Not in BJ-TERT	%	In BJ-TERT	%	Not in BJ-TERT/RAS/HDAC4	%	In BJ-TERT/RAS/HDAC4	%
BJ-TERT/RAS Rep A	173718	92531	53.2651	81187	46.7349	58526	33.6902	115192	66.3098
BJ-TERT/RAS Rep B	189880	94472	49.7535	95408	50.2465	55586	29.2743	134294	70.7257
	n	Not in BJ-TERT	%	In BJ-TERT	%	Not in BJ-TERT/RAS	%	In BJ-TERT/RAS	%
BJ-TERT/RAS/HDAC4 Rep A	164720	77179	46.8547	87541	53.1453	54741	33.2328	109979	66.7672
BJ-TERT/RAS/HDAC4 Rep B	199249	89365	44.8509	109884	55.1491	68824	34.5417	130425	65.4583
