# Supplementary material for: HDAC4 influences the DNA damage response and counteracts senescence by assembling with HDAC1/HDAC2 to control H2BK120 acetylation and homology-directed repair
Source: Nucleic Acids Res. 2024 Jun 14;52(14):8218–40. doi: 10.1093/nar/gkae501 (PMC11317144; doi:10.1093/nar/gkae501)
Supplement: gkae501_Supplemental_Files [file gkae501_supplemental_files.zip › Table S6.xlsx]

## Sheet: Sheet1
Cells	gH2AX
	exp. A	exp. B
BJ-hTERT	388 kbp	905 kbp
BJ-hTERT/RAS	1.352 Mbp	1.172 Mbp
BJ-hTERT/RAS/HDAC4	1.044 Mbp	949 kbp
