# Supplementary material for: HDAC4 influences the DNA damage response and counteracts senescence by assembling with HDAC1/HDAC2 to control H2BK120 acetylation and homology-directed repair
Source: Nucleic Acids Res. 2024 Jun 14;52(14):8218–40. doi: 10.1093/nar/gkae501 (PMC11317144; doi:10.1093/nar/gkae501)
Supplement: gkae501_Supplemental_Files [file gkae501_supplemental_files.zip › Table S7.xlsx]

## Sheet: Oligonucleotides
OLIGO NAME	SEQUENCE (5'->3')	USAGE
DAB1_CHIP_-3.2_FW	TCCTGCCTCACCTCTCAAGT	ChIP
DAB1_CHIP_-3.2_RV	CAAACTGGTGAAACCCCATC	ChIP
ppopi_sgRNA1_IVT_FW	TAATACGACTCACTATAGCTACCTTAAGAGAGGTCCAA	CLASP
ppopi_sgRNA1_IVT_RW	TTCTAGCTCTAAAACTTGGACCTCTCTTAAGGTAG	CLASP
ppopi_sgRNA2_IVT_FW	TAATACGACTCACTATAGAAAGGTGCTCAGCTCTGAAA	CLASP
ppopi_sgRNA2_IVT_RW	TTCTAGCTCTAAAACTTTCAGAGCTGAGCACCTTT	CLASP
ppopi_sgRNA3_IVT_FW	TAATACGACTCACTATAGATGAATGAATAAACCATACG	CLASP
ppopi_sgRNA3_IVT_RW	TTCTAGCTCTAAAACCGTATGGTTTATTCATTCAT	CLASP
H2B_FW_AGEI	AAAACCGGTATGCCAGAGCCAGCGAAG	CLONING
H2B_RV_BAMHI STOP	AAAGGATCCCTTAGCGCTGGTGTACTTG	CLONING
hHPRT_RT_FW	AGACTTTGCTTTCCTTGGTCAGG	CLONING
hHPRT_RT_RV	GTCTGGCTTATATCCAACACTTCG	CLONING
H2B_FLAG_ECORI_RV	AAAGAATTCCCTTGTCATCGTCGTCCTTGTAATCTTAGCGCTGGTGTA	CLONING
H2B_ECORI_RV	AAAGAATTCCTTAGCGCTGGTGTA	CLONING
RFP_BAMHI_FW	AAAGGATCCATGAGCGAGCTGATCAAGG	CLONING
RFP_BAMHI_NO STOP_RV	AAAGGATCCTCTGTGCCCCAGTTTGC	CLONING
RAD51_BAMHI_FW	AAAGGATCCATGGCAATGCAGATGCAG	CLONING
HDAC4 FW GBLII	AAAAGATCTATGAGCTCCCAAAGCCA	CLONING
HDAC4 D600 ECORI RV	AAAGAATTCCTGCTGCTCCAGCAGGAG	CLONING
HDAC4_BGLII_FW	AAAAGATCTATGAGCTCCCAAAGCCATCCA	CLONING
GFP_no stop_mbg_BSRGI_RV	AAATGTACACTTGTGCAGCTCGTCCATGC	CLONING
GFP_STOP_mutbsrg_RV	AAATGTACATTACTTGTGCAGCTCGTCCATGC	CLONING
HDAC4_no stop_BSRGI RV	AAATGTACACAGGGGCGGCTCCTCTTCC	CLONING
HDAC3_BAMHI_FW	AAAGGATCCATGGCCAAGACCGTGGC	CLONING
HDAC3_no stop_BSRGI_RV	AAATGTACAAATCTCCACATCGCTTTCCTTG	CLONING
HDAC3_no stop_ECORI_RV	AAAGAATTCAATCTCCACATCGCTTTCCTTG	CLONING
EGFP_FW_BAMHI	AAAGGATCCATGGTGAGCAAGGGCGAG	CLONING
ACTIN_Fw	GATCATTGCTCCTCCTGAGC3’	DNA Repair assay
ACTIN_Rev	AAAGCCATGCCAATCTCATC3’	DNA Repair assay
P1	GAGGGCGAGGGCGATGCC3’	DNA Repair assay
P2	TGCACGCTGCCGTCCTCG3’	DNA Repair assay
F1	TTTGGCAAAGAATTCAGATCC3’	DNA Repair assay
F2	CAAATGTGGTATGGCTGATTATG3’	DNA Repair assay
H2BK120Q_FW	AAGGCCATCACCCAGTACACCAGCG	Mutagenesis
H2BK120Q_RV	CGCTGGTGTACTGGGTGATGGCCTT	Mutagenesis
H2BK120R_FW	AGGCCATCACCAGGTACACCAGCGC	Mutagenesis
H2BK120R_RV	GCGCTGGTGTACCTGGTGATGGCCT	Mutagenesis
H2BK120C_FW	TAAGGCCATCACCTGCTACACCAGCGCT	Mutagenesis
H2BK120C_RV	AGCGCTGGTGTAGCAGGTGATGGCCTTA	Mutagenesis
5 FW TARGETING HDAC4 GFP	CCGCGTTACATAGCATCGTACGCGTACGTGTTTGGTGGAAGAGGAGCCGCCCCTGCCGGATCCATGGTGAGCAAGGG	PiTCh
3 FW TARGETING HDAC4 GFP	ACGCGTACGTGTTTGGGCAGCTTCGAGGGAGTGCTATCAGGCACCGGGCTTGCG	PiTCh
5 RV UNIVERSAL PITCH	TGCTATGTAACGCGGAACTCCATATATGGG	PiTCh
3 FW UNIVERSAL PITCH	CAAACACGTACGCGTACGATGCTCTAGAATG	PiTCh
sgRNA HDAC4 3 GFP FW	CACCGGCTTCGAGGGAGTGCTACAG	PiTCh
sgRNA HDAC4 3 GFP RV	AAACCTGTAGCACTCCCTCGAAGCC	PiTCh
DAB1_HIND3_578_FW	ATGCGGCCATTGGTTGATTT	qPCR
DAB1_HIND3_578_RV	CAGCCTGCCTCTCGTTAAGT	qPCR
DAB1_BAMHI_925_FW	GAGAAGACCCCTCACACTGA	qPCR
DAB1_BAMHI_925_RV	ACTGGCTGTGCTTAAATTGC	qPCR
DAB1_BAMHI_2714_FW	TACTCTCCCATAATCACACAGCC	qPCR
DAB1_BAMHI_2714_RV	AGTTGGGCTTTGTTGGTGAA	qPCR
DAB1_HIND3_5474_FW	TGAGGTTGACAGAAGTGGAGT	qPCR
DAB1_HIND3_5474_RV	GTTGTGCTCAGGGTAAGTGC	qPCR
GAPDH_GENOMIC_HIND3_FW	ATTCCTGGGGTGGCATAGTG	qPCR
GAPDH_GENOMIC_HIND3_RV	CCCAGTCATACGAAGCCCTT	qPCR
DAB1 SITE FW	TCACTGAAGACTTGGTGGGA	qPCR
DAB1 SITE RV	AAACCATACGTGGCAGAGTG	qPCR
GAPDH GENOMIC FW	GCTTGCCCTGTCCAGTTAAT	qPCR
GAPDH GENOMIC RV	TAGCTCAGCTGCACCCTTTA	qPCR
HDAC1 RT FW	CCGCATGACTCATAATTTGCTG	qRT-PCR
HDAC1 RT RV	ATTGGCTTTGTGAGGGCGATA	qRT-PCR
HDAC2 RT FW	TCCGCATGACCCATAACTTGC	qRT-PCR
HDAC2 RT RV	CCGCCAGTTGAGAGCTGAC	qRT-PCR
KAT2A RT FW	GCAAGGCCAATGAAACCTGTA	qRT-PCR
KAT2A RT RV	TCCAAGTGGGATACGTGGTCA	qRT-PCR
RNF20 RT FW	CCTCACTATTGATTGTCAACCGA	qRT-PCR
RNF20 RT RV	TCATCTTTACGCTCCTGATTGC	qRT-PCR
GAPDH_RT_FW	CCCTTCATTGACCTCAACTACATG	qRT-PCR
GAPDH_RT_RV	TGGGATTTCCATTGATGACAAGC	qRT-PCR
RAD52_RT_FW	CCAGAAGGTGTGCTACATTGAG	qRT-PCR
RAD52_RT_RV	CCAGAAGGTGTGCTACATTGAG	qRT-PCR
RAD51_RT_FW	CAACCCATTTCACGGTTAGAGC	qRT-PCR
RAD51_RT_RV	TTCTTTGGCGCATAGGCAACA	qRT-PCR
SOD2_FW_RT	GGAAGCCATCAAACGTGACTT	qRT-PCR
SOD2_RV_RT	CCCGTTCCTTATTGAAACCAAGC	qRT-PCR
AKR1E2_RT_FW	TACCGGCACTTCGACTGTG	qRT-PCR
AKR1E2_RT_RV	GATCCTCCCGTCTTACAGCG	qRT-PCR
VEGFC_RT_FW	AGCTACCTCAGCAAGACGTTAT	qRT-PCR
VEGFC_RT_RV	GCTGGCAGGGAACGTCTAAT	qRT-PCR
AREG_RT_FW	GTG GTG CTG TCG CTC TTG ATA	qRT-PCR
AREG_RT_RV	CCC CAG AAA ATG GTT CAC GCT	qRT-PCR
IL1B_RT_FW	GAAGCTGATGGCCCTAAACA	qRT-PCR
IL1B_RT_RV	AAGCCCTTGCTGTAGTGGTG	qRT-PCR
IL8_RT_FW	CGGAAGGAACCATCTCACTG	qRT-PCR
IL8_RT_RV	AGCACTCCTTGGCAAAACTG	qRT-PCR

## Sheet: Antibodies
Antibody	Company
H2BK120ac	Active Motif AB 2615080
H2BK120ub	CST 5546
H2AX	CST 9718
LMNB1	Abcam ab16048
Phospho-eIF2a	CST 9721
eIF2a	CST 9722
Phospho-TIF1ß	CST 4127
TRIM28	Millipore ABE1859
SMC3	Medical and Biological Laboratories PD040
PCNA	SCBT PC10
pRPA32_Ser4/8	Bethyl BL-165-5F1
RPA32	Bethyl PLA0070
TP53BP1	CST 4937
Actin	Merck A2066
GFP	CST 2956
BRCA1	CST 14823
CtIP	SCBT F-2
RAD51	Genetex N1C2
Cas9	Active Motif 8C1-F10
GAPDH	Millipore AB2302
HDAC1	Merck H6287
HDAC2	Merck H2663
HDAC3	Abcam ab7030
HDAC494__HDAC595__HDAC790__HDAC995__HA	Merck HA-7
H3	Millipore H0164
H3K27ac	Abcam ab4729
H4K16ac	Upstate 07-329
H2B	SCBT A-6
GST	Abcam ab9085
RNF20	CST D6E10
TP53	SCBT DO-1
HIF-1a	Bethyl A300-286A
